# Supplementary material for: Intraspecific Comparative Analysis Reveals Genomic Variation of Didymella arachidicola and Pathogenicity Factors Potentially Related to Lesion Phenotype
Source: Biology (Basel). 2023 Mar 21;12(3):476. doi: 10.3390/biology12030476 (PMC10045276; doi:10.3390/biology12030476)
Supplement: Supplementary file 1 [file biology-12-00476-s001.zip]

Archive with 5 entries (5 files):
- Supplementary Figures.pdf
- Supplementary Table S2.docx.xlsx
- Supplementary Table S4.docx.xlsx
- Supplementary Table S6.xls
- Supplementary Tables.pdf
