# Supplementary material for: Intraspecific Comparative Analysis Reveals Genomic Variation of Didymella arachidicola and Pathogenicity Factors Potentially Related to Lesion Phenotype
Source: Biology (Basel). 2023 Mar 21;12(3):476. doi: 10.3390/biology12030476 (PMC10045276; doi:10.3390/biology12030476)
Supplement: Supplementary file 1 [file biology-12-00476-s001.zip › Supplementary Table S2.docx.xlsx]

## Sheet: The statistics of gene annotati
	The statistics of gene annotation
	Database	Number
	GO Annotation	9682
	KEGG Annotation	4739
	KOG_Annotation	7676
	Pfam Annotation	12901
	Swissprot Annotation	8579
	TrEMBL Annotation	14167
	Nr Annotation	15274
	All Annotated	15767

## Sheet: All database annotation
#GeneID	GO_annotation	KEGG_annotation	KOG_class	KOG_class_annotation	Pfam_annotation	Swissprot_annotation	TrEMBL_annotation	nr_annotation
EVM0006817.1	Molecular Function: magnesium ion binding (GO:0000287); Molecular Function: DNA binding (GO:0003677); Cellular Component: nucleoplasm (GO:0005654); Cellular Component: nucleolus (GO:0005730); Cellular Component: mitochondrion (GO:0005739); Biological Process: base-excision repair (GO:0006284); Molecular Function: 5'-flap endonuclease activity (GO:0017108); Cellular Component: site of double-stran…	K04799|0|bsc:COCSADRAFT_35197|hypothetical protein; K04799 flap endonuclease-1 [EC:3.-.-.-] (A)	[L]	Replication, recombination and repair	XPG N-terminal domain	Flap endonuclease 1 {ECO:0000255|HAMAP-Rule:MF_03140} GN=fen1 OS=Pyrenophora tritici-repentis (strain Pt-1C-BFP) PE=3 SV=2	Flap endonuclease 1 {ECO:0000256|HAMAP-Rule:MF_03140} OS=Cochliobolus sativus (strain ND90Pr / ATCC 201652) PE=3 SV=1	hypothetical protein COCSADRAFT_35197 [Bipolaris sorokiniana ND90Pr]
EVM0016393.1	Cellular Component: integral component of membrane (GO:0016021);	--	--	--	--	--	Putative uncharacterized protein {ECO:0000313|EMBL:EDU48400.1} OS=Pyrenophora tritici-repentis (strain Pt-1C-BFP) PE=4 SV=1	conserved hypothetical protein [Pyrenophora tritici-repentis Pt-1C-BFP]
EVM0000789.1	Cellular Component: integral component of plasma membrane (GO:0005887); Molecular Function: L-amino acid transmembrane transporter activity (GO:0015179); Molecular Function: antiporter activity (GO:0015297); Molecular Function: oxidoreductase activity (GO:0016491); Biological Process: oxidation-reduction process (GO:0055114); Biological Process: L-alpha-amino acid transmembrane transport (GO:1902…	--	[E]	Amino acid transport and metabolism	Amino acid permease	Uncharacterized amino-acid permease C15C4.04c GN=SPBC15C4.04c OS=Schizosaccharomyces pombe (strain 972 / ATCC 24843) PE=3 SV=1	GABA permease {ECO:0000313|EMBL:EDU41475.1} OS=Pyrenophora tritici-repentis (strain Pt-1C-BFP) PE=4 SV=1	GABA permease [Pyrenophora tritici-repentis Pt-1C-BFP]
EVM0003952.1	Cellular Component: cytosol (GO:0005829); Cellular Component: membrane (GO:0016020); Molecular Function: sedoheptulose-bisphosphatase activity (GO:0050278);	--	[G]	Carbohydrate transport and metabolism	Histidine phosphatase superfamily (branch 1)	Phosphomutase-like protein 3 (Precursor) GN=PGA12 OS=Candida albicans (strain SC5314 / ATCC MYA-2876) PE=1 SV=1	Phosphoglycerate mutase family protein {ECO:0000313|EMBL:EDU45207.1} OS=Pyrenophora tritici-repentis (strain Pt-1C-BFP) PE=4 SV=1	phosphoglycerate mutase family protein [Pyrenophora tritici-repentis Pt-1C-BFP]
EVM0002372.1	--	--	--	--	Type II secretion system (T2SS), protein K	--	--	--
EVM0011008.1	Biological Process: cytoplasmic translation (GO:0002181); Molecular Function: RNA binding (GO:0003723); Molecular Function: threonine-tRNA ligase activity (GO:0004829); Molecular Function: ATP binding (GO:0005524); Cellular Component: cytosol (GO:0005829); Biological Process: threonyl-tRNA aminoacylation (GO:0006435);	K01868|0|bze:COCCADRAFT_80851|hypothetical protein; K01868 threonyl-tRNA synthetase [EC:6.1.1.3] (A)	[J]	Translation, ribosomal structure and biogenesis	tRNA synthetase class II core domain (G, H, P, S and T)	Threonine--tRNA ligase, cytoplasmic GN=ths1 OS=Schizosaccharomyces pombe (strain 972 / ATCC 24843) PE=3 SV=1	Uncharacterized protein {ECO:0000313|EMBL:EUN32244.1} OS=Bipolaris victoriae FI3 PE=3 SV=1	hypothetical protein COCVIDRAFT_11847 [Bipolaris victoriae FI3]
EVM0015472.1	--	--	--	--	Heterokaryon incompatibility protein (HET)	Vegetative incompatibility protein HET-E-1 GN=HET-E1 OS=Podospora anserina (Pleurage anserina) PE=3 SV=1	HET domain containing protein {ECO:0000313|EMBL:EDU48635.1} OS=Pyrenophora tritici-repentis (strain Pt-1C-BFP) PE=4 SV=1	HET domain containing protein [Pyrenophora tritici-repentis Pt-1C-BFP]
EVM0016132.1	Biological Process: phenylacetate catabolic process (GO:0010124); Molecular Function: transferase activity, transferring acyl groups other than amino-acyl groups (GO:0016747); Biological Process: 3,4-dihydroxybenzoate catabolic process (GO:0019619); Molecular Function: phenylacetate-CoA ligase activity (GO:0047475);	--	[I]	Lipid transport and metabolism	AMP-binding enzyme C-terminal domain	--	Uncharacterized protein {ECO:0000313|EMBL:EKG08876.1} (Fragment) OS=Macrophomina phaseolina (strain MS6) PE=4 SV=1	Phenylacetate-coenzyme A ligase [Beauveria bassiana D1-5]
EVM0016354.1	Biological Process: generation of catalytic spliceosome for second transesterification step (GO:0000350); Molecular Function: first spliceosomal transesterification activity (GO:0000384); Biological Process: mRNA 3'-splice site recognition (GO:0000389); Cellular Component: Prp19 complex (GO:0000974); Cellular Component: U2-type spliceosomal complex (GO:0005684); Cellular Component: catalytic step…	K12870|2.15186e-159|bsc:COCSADRAFT_37367|hypothetical protein; K12870 pre-mRNA-splicing factor ISY1 (A)	[A]	RNA processing and modification	Isy1-like splicing family	Pre-mRNA-splicing factor isy1 GN=isy1 OS=Emericella nidulans (strain FGSC A4 / ATCC 38163 / CBS 112.46 / NRRL PE=3 SV=1	Uncharacterized protein {ECO:0000313|EMBL:EOA83451.1} OS=Setosphaeria turcica (strain 28A) PE=4 SV=1	hypothetical protein SETTUDRAFT_164828 [Setosphaeria turcica Et28A]
EVM0008393.1	Molecular Function: RNA polymerase II transcription factor activity, sequence-specific DNA binding (GO:0000981); Molecular Function: DNA binding (GO:0003677); Cellular Component: nucleus (GO:0005634); Biological Process: regulation of transcription from RNA polymerase II promoter (GO:0006357); Molecular Function: zinc ion binding (GO:0008270);	--	--	--	Fungal specific transcription factor domain	Uncharacterized transcriptional regulatory protein C1327.01c GN=SPAC1327.01c OS=Schizosaccharomyces pombe (strain 972 / ATCC 24843) PE=1 SV=2	Putative uncharacterized protein {ECO:0000313|EMBL:CBX91810.1} OS=Leptosphaeria maculans (strain JN3 / isolate v23.1.3 / race PE=4 SV=1	hypothetical protein LEMA_P045160.1 [Leptosphaeria maculans JN3]
EVM0002763.1	Molecular Function: sugar:proton symporter activity (GO:0005351); Molecular Function: glucose transmembrane transporter activity (GO:0005355); Cellular Component: integral component of plasma membrane (GO:0005887); Biological Process: hexose transmembrane transport (GO:0035428); Biological Process: glucose import (GO:0046323);	--	[R]	General function prediction only	Sugar (and other) transporter	Lactose permease GN=LAC12 OS=Kluyveromyces lactis (strain ATCC 8585 / CBS 2359 / DSM 70799 / NBRC PE=3 SV=1	Uncharacterized protein {ECO:0000313|EMBL:KFY26683.1} OS=Pseudogymnoascus pannorum VKM F-4281 (FW-2241) PE=4 SV=1	hypothetical protein V493_03954 [Pseudogymnoascus pannorum VKM F-4281 (FW-2241)]
EVM0016524.1	--	--	--	--	Bacterial type II and III secretion system protein	--	--	Putative DNA transport protein HofQ [Beauveria bassiana D1-5]
EVM0004613.1	Biological Process: organic substance transport (GO:0071702);	--	--	--	Periplasmic binding protein	--	--	Leu/Ile/Val/Thr-binding protein [Beauveria bassiana D1-5]
EVM0010491.1	Molecular Function: glutathione transferase activity (GO:0004364); Cellular Component: cytoplasm (GO:0005737); Biological Process: glutathione metabolic process (GO:0006749);	K00799|9.09225e-175|pte:PTT_20342|hypothetical protein; K00799 glutathione S-transferase [EC:2.5.1.18] (A)	[O]	Posttranslational modification, protein turnover, chaperones	Glutathione S-transferase, C-terminal domain	Glutathione S-transferase 2 GN=gst2 OS=Schizosaccharomyces pombe (strain 972 / ATCC 24843) PE=2 SV=1	Glutathione S-transferase II {ECO:0000313|EMBL:EDU39771.1} OS=Pyrenophora tritici-repentis (strain Pt-1C-BFP) PE=3 SV=1	glutathione S-transferase II [Pyrenophora tritici-repentis Pt-1C-BFP]
EVM0004659.1	Molecular Function: ATP-dependent peptidase activity (GO:0004176); Molecular Function: ATP binding (GO:0005524); Biological Process: proteolysis (GO:0006508); Biological Process: protein catabolic process (GO:0030163);	K03695|5.64791e-174|tml:GSTUM_00009533001|hypothetical protein; K03695 ATP-dependent Clp protease ATP-binding subunit ClpB (A)	[O]	Posttranslational modification, protein turnover, chaperones	AAA domain (Cdc48 subfamily)	Heat shock protein 78, mitochondrial (Precursor) GN=hsp78 OS=Schizosaccharomyces pombe (strain 972 / ATCC 24843) PE=3 SV=1	Uncharacterized protein {ECO:0000313|EMBL:KDQ05604.1} (Fragment) OS=Botryobasidium botryosum FD-172 SS1 PE=4 SV=1	ATP-dependent Clp protease ATP-binding subunit ClpA [Beauveria bassiana D1-5]
EVM0009789.1	Cellular Component: membrane (GO:0016020);	K18160|4.68234e-86|pno:SNOG_06489|hypothetical protein; K18160 NADH dehydrogenase [ubiquinone] 1 alpha subcomplex assembly factor 2 (A)	--	--	NADH ubiquinone oxidoreductase subunit NDUFA12	--	Putative uncharacterized protein {ECO:0000313|EMBL:EAT86320.2} OS=Phaeosphaeria nodorum (strain SN15 / ATCC MYA-4574 / FGSC 10173) PE=4 SV=2	hypothetical protein SNOG_06489 [Phaeosphaeria nodorum SN15]
EVM0002430.1	Cellular Component: integral component of membrane (GO:0016021);	--	--	--	--	--	Uncharacterized protein {ECO:0000313|EMBL:EOA88440.1} (Fragment) OS=Setosphaeria turcica (strain 28A) PE=4 SV=1	hypothetical protein SETTUDRAFT_64249, partial [Setosphaeria turcica Et28A]
EVM0010516.1	Cellular Component: mitochondrial outer membrane (GO:0005741); Biological Process: intracellular protein transport (GO:0006886); Molecular Function: P-P-bond-hydrolysis-driven protein transmembrane transporter activity (GO:0015450); Cellular Component: integral component of membrane (GO:0016021); Biological Process: protein transmembrane transport (GO:0071806);	K17768|0|pno:SNOG_05494|hypothetical protein; K17768 mitochondrial import receptor subunit TOM70 (A)	[U]	Intracellular trafficking, secretion, and vesicular transport	TPR repeat	Mitochondrial import receptor subunit tom70 GN=tom70 OS=Neurospora crassa (strain ATCC 24698 / 74-OR23-1A / CBS 708.71 / DSM PE=2 SV=3	Putative uncharacterized protein {ECO:0000313|EMBL:EAT86558.2} OS=Phaeosphaeria nodorum (strain SN15 / ATCC MYA-4574 / FGSC 10173) PE=4 SV=2	hypothetical protein SNOG_05494 [Phaeosphaeria nodorum SN15]
EVM0006230.1	--	--	--	--	Fungal specific transcription factor domain	Uncharacterized transcriptional regulatory protein C139.03 GN=SPAC139.03 OS=Schizosaccharomyces pombe (strain 972 / ATCC 24843) PE=3 SV=1	C6 transcription factor, putative {ECO:0000313|EMBL:EAL86149.1} OS=Neosartorya fumigata (strain ATCC MYA-4609 / Af293 / CBS 101355 / FGSC PE=4 SV=1	hypothetical protein OIDMADRAFT_169765 [Oidiodendron maius Zn]
EVM0016169.1	--	--	--	--	Protein of unknown function (DUF3435)	--	Putative uncharacterized protein {ECO:0000313|EMBL:EER41728.1} OS=Ajellomyces capsulatus (strain H143) PE=4 SV=1	conserved hypothetical protein [Histoplasma capsulatum H143]
EVM0010011.1	Cellular Component: spindle pole (GO:0000922); Cellular Component: equatorial microtubule organizing center (GO:0000923); Cellular Component: gamma-tubulin complex (GO:0000930); Molecular Function: structural constituent of cytoskeleton (GO:0005200); Cellular Component: centrosome (GO:0005813); Cellular Component: microtubule (GO:0005874); Biological Process: meiotic nuclear division (GO:0007126)…	--	[Z]	Cytoskeleton	Spc97 / Spc98 family	--	Uncharacterized protein {ECO:0000313|EMBL:EUC40497.1} OS=Bipolaris oryzae ATCC 44560 PE=4 SV=1	hypothetical protein COCMIDRAFT_108678 [Bipolaris oryzae ATCC 44560]
EVM0008931.1	Molecular Function: transferase activity, transferring phosphorus-containing groups (GO:0016772); Biological Process: cellular metabolic process (GO:0044237);	--	[T]	Signal transduction mechanisms	Histidine kinase-, DNA gyrase B-, and HSP90-like ATPase	Two-component system protein A OS=Emericella nidulans (strain FGSC A4 / ATCC 38163 / CBS 112.46 / NRRL PE=3 SV=2	Uncharacterized protein {ECO:0000313|EMBL:KDN42312.1} OS=Tilletiaria anomala UBC 951 PE=4 SV=1	Sensor protein evgS [Beauveria bassiana D1-5]
EVM0012172.1	Molecular Function: nucleic acid binding (GO:0003676); Molecular Function: ATP binding (GO:0005524);	--	[L]	Replication, recombination and repair	DEAD/DEAH box helicase	ATP-dependent DNA helicase tlh2 GN=tlh2 OS=Schizosaccharomyces pombe (strain 972 / ATCC 24843) PE=2 SV=1	Putative uncharacterized protein {ECO:0000313|EMBL:EFQ92976.1} (Fragment) OS=Pyrenophora teres f. teres (strain 0-1) PE=4 SV=1	hypothetical protein PTT_09791 [Pyrenophora teres f. teres 0-1]
EVM0009751.1	Molecular Function: RNA binding (GO:0003723); Molecular Function: tyrosine-tRNA ligase activity (GO:0004831); Molecular Function: ATP binding (GO:0005524); Cellular Component: mitochondrion (GO:0005739); Cellular Component: cytosol (GO:0005829); Biological Process: tyrosyl-tRNA aminoacylation (GO:0006437);	K01866|0|bsc:COCSADRAFT_35459|hypothetical protein; K01866 tyrosyl-tRNA synthetase [EC:6.1.1.1] (A)	[J]	Translation, ribosomal structure and biogenesis	tRNA synthetases class I (W and Y)	Tyrosine--tRNA ligase, mitochondrial (Precursor) GN=cyt-18 OS=Neurospora crassa (strain ATCC 24698 / 74-OR23-1A / CBS 708.71 / DSM PE=1 SV=2	Tyrosine--tRNA ligase {ECO:0000256|RuleBase:RU361234} OS=Leptosphaeria maculans (strain JN3 / isolate v23.1.3 / race PE=3 SV=1	similar to tyrosyl-tRNA synthetase [Leptosphaeria maculans JN3]
EVM0013106.1	Cellular Component: integral component of membrane (GO:0016021);	--	--	--	--	--	Uncharacterized protein {ECO:0000313|EMBL:ENI10515.1} OS=Cochliobolus heterostrophus (strain C4 / ATCC 48331 / race T) PE=4 SV=1	hypothetical protein COCHEDRAFT_1026496 [Bipolaris maydis C5]
EVM0001680.1	--	--	--	--	Polyketide cyclase / dehydrase and lipid transport	--	Uncharacterized protein {ECO:0000313|EMBL:EUC48079.1} OS=Bipolaris oryzae ATCC 44560 PE=4 SV=1	hypothetical protein COCMIDRAFT_3039 [Bipolaris oryzae ATCC 44560]
EVM0002960.1	--	--	--	--	Phage Tail Collar Domain	--	--	--
EVM0005644.1	Molecular Function: hydrolase activity (GO:0016787); Biological Process: mycelium development (GO:0043581);	--	--	--	Arginase family	--	5-methylthioadenosine/S-adenosylhomocysteine deaminase-like protein {ECO:0000313|EMBL:KFH47541.1} OS=Acremonium chrysogenum ATCC 11550 PE=4 SV=1	5-methylthioadenosine/S-adenosylhomocysteine deaminase-like protein [Acremonium chrysogenum ATCC 11550]
EVM0014720.1	--	--	--	--	Sulfite exporter TauE/SafE	--	--	--
EVM0012360.1	Molecular Function: nucleic acid binding (GO:0003676); Molecular Function: metal ion binding (GO:0046872);	--	[R]	General function prediction only	Zinc finger, C2H2 type	Biofilm and cell wall regulator 1 GN=BCR1 OS=Candida albicans (strain SC5314 / ATCC MYA-2876) PE=1 SV=1	Uncharacterized protein {ECO:0000313|EMBL:EMD91340.1} OS=Cochliobolus heterostrophus (strain C5 / ATCC 48332 / race O) PE=4 SV=1	hypothetical protein COCHEDRAFT_1213811 [Bipolaris maydis C5]
EVM0013440.1	Molecular Function: DNA binding (GO:0003677);	--	--	--	helix-turn-helix, Psq domain	--	Putative uncharacterized protein {ECO:0000313|EMBL:EFQ87939.1} OS=Pyrenophora teres f. teres (strain 0-1) PE=4 SV=1	hypothetical protein PTT_16368 [Pyrenophora teres f. teres 0-1]
EVM0013979.1	Biological Process: ion transport (GO:0006811); Molecular Function: polyamine-transporting ATPase activity (GO:0015417); Biological Process: polyamine transport (GO:0015846); Cellular Component: membrane (GO:0016020); Molecular Function: ATPase coupled ion transmembrane transporter activity (GO:0042625); Cellular Component: cell part (GO:0044464); Biological Process: transmembrane transport (GO:0…	K05663|5.66181e-11|pfj:MYCFIDRAFT_217179|ABC transporter, ABC-B family, HMT-ATM type; K05663 mitochondrial ABC transporter ATM (A)	[Q]	Secondary metabolites biosynthesis, transport and catabolism	ABC transporter	Iron-sulfur clusters transporter atm1, mitochondrial (Precursor) GN=fes-4 OS=Neurospora crassa (strain ATCC 24698 / 74-OR23-1A / CBS 708.71 / DSM PE=3 SV=1	Putative uncharacterized protein {ECO:0000313|EMBL:EGF75982.1} OS=Batrachochytrium dendrobatidis (strain JAM81 / FGSC 10211) PE=4 SV=1	sulfate ABC transporter protein [Mesostigma viride]
EVM0007552.1	--	--	[R]	General function prediction only	alpha/beta hydrolase fold	Lipase 1 (Precursor) GN=LIP1 OS=Geotrichum candidum (Oospora lactis) PE=1 SV=2	Uncharacterized protein {ECO:0000313|EMBL:ETN39972.1} OS=Cyphellophora europaea CBS 101466 PE=4 SV=1	hypothetical protein EMIHUDRAFT_115035 [Emiliania huxleyi CCMP1516]
EVM0015134.1	Molecular Function: sterol 24-C-methyltransferase activity (GO:0003838); Cellular Component: cytoplasm (GO:0005737); Biological Process: sterol biosynthetic process (GO:0016126); Biological Process: methylation (GO:0032259);	K00559|0|pte:PTT_11273|hypothetical protein; K00559 sterol 24-C-methyltransferase [EC:2.1.1.41] (A)	[IR]	--	Sterol methyltransferase C-terminal	Sterol 24-C-methyltransferase erg-4 GN=erg-4 OS=Neurospora crassa (strain ATCC 24698 / 74-OR23-1A / CBS 708.71 / DSM PE=3 SV=1	Putative uncharacterized protein {ECO:0000313|EMBL:EFQ91795.1} OS=Pyrenophora teres f. teres (strain 0-1) PE=4 SV=1	hypothetical protein PTT_11273 [Pyrenophora teres f. teres 0-1]
EVM0008888.1	Molecular Function: acid phosphatase activity (GO:0003993); Cellular Component: membrane (GO:0016020); Biological Process: dephosphorylation (GO:0016311);	--	[R]	General function prediction only	Histidine phosphatase superfamily (branch 2)	3-phytase A (Precursor) GN=phyA OS=Aspergillus awamori (Black koji mold) PE=3 SV=1	Similar to phytase {ECO:0000313|EMBL:CBX97865.1} OS=Leptosphaeria maculans (strain JN3 / isolate v23.1.3 / race PE=4 SV=1	similar to phytase [Leptosphaeria maculans JN3]
EVM0009114.1	Molecular Function: oxidoreductase activity, acting on CH-OH group of donors (GO:0016614); Molecular Function: flavin adenine dinucleotide binding (GO:0050660); Biological Process: oxidation-reduction process (GO:0055114);	--	--	--	FAD binding domain	Bifunctional solanapyrone synthase (Precursor) GN=sol5 OS=Alternaria solani PE=1 SV=1	Putative uncharacterized protein {ECO:0000313|EMBL:CBX96933.1} OS=Leptosphaeria maculans (strain JN3 / isolate v23.1.3 / race PE=4 SV=1	hypothetical protein LEMA_P100640.1 [Leptosphaeria maculans JN3]
EVM0006118.1	Cellular Component: integral component of membrane (GO:0016021); Biological Process: carotenoid biosynthetic process (GO:0016117); Molecular Function: oxidoreductase activity (GO:0016491); Biological Process: oxidation-reduction process (GO:0055114);	K15745|0|pte:PTT_09941|hypothetical protein; K15745 phytoene desaturase (3,4-didehydrolycopene-forming) [EC:1.3.99.30] (A)	[H]	Coenzyme transport and metabolism	Flavin containing amine oxidoreductase	Phytoene desaturase (Precursor) GN=PDH1 OS=Cercospora nicotianae (Barn spot disease fungus) PE=3 SV=1	Putative uncharacterized protein {ECO:0000313|EMBL:EFQ92863.1} OS=Pyrenophora teres f. teres (strain 0-1) PE=4 SV=1	hypothetical protein PTT_09941 [Pyrenophora teres f. teres 0-1]
EVM0003118.1	--	K15745|6.00849e-15|vda:VDAG_00320|phytoene dehydrogenase; K15745 phytoene desaturase (3,4-didehydrolycopene-forming) [EC:1.3.99.30] (A)	[H]	Coenzyme transport and metabolism	Putative MetA-pathway of phenol degradation	Phytoene desaturase (Precursor) GN=al-1 OS=Neurospora crassa (strain ATCC 24698 / 74-OR23-1A / CBS 708.71 / DSM PE=1 SV=1	Phytoene dehydrogenase {ECO:0000313|EMBL:ENH86896.1} OS=Colletotrichum orbiculare (strain 104-T / ATCC 96160 / CBS 514.97 / PE=4 SV=1	hypothetical protein PHYSODRAFT_261176 [Phytophthora sojae]
EVM0009696.1	Molecular Function: transferase activity (GO:0016740);	--	[T]	Signal transduction mechanisms	Protein kinase domain	Calcium/calmodulin-dependent protein kinase type I GN=cmk1 OS=Schizosaccharomyces pombe (strain 972 / ATCC 24843) PE=1 SV=1	Uncharacterized protein {ECO:0000313|EMBL:EPS30015.1} OS=Penicillium oxalicum (strain 114-2 / CGMCC 5302) PE=4 SV=1	CAMK/CAMK1 protein kinase [Saprolegnia diclina VS20]
EVM0001533.1	--	--	--	--	von Willebrand factor type A domain	--	Uncharacterized protein {ECO:0000313|EMBL:CBX99576.1} OS=Leptosphaeria maculans (strain JN3 / isolate v23.1.3 / race PE=4 SV=1	hypothetical protein LEMA_P088150.1 [Leptosphaeria maculans JN3]
EVM0004697.1	--	--	--	--	Zinc finger protein	--	Uncharacterized protein {ECO:0000313|EMBL:EXJ91276.1} OS=Capronia coronata CBS 617.96 PE=4 SV=1	hypothetical protein A1O1_04386 [Capronia coronata CBS 617.96]
EVM0006784.1	Cellular Component: Golgi apparatus (GO:0005794); Cellular Component: integral component of membrane (GO:0016021);	--	[R]	General function prediction only	LMBR1-like membrane protein	LIMR family protein C622.11 GN=SPCC622.11 OS=Schizosaccharomyces pombe (strain 972 / ATCC 24843) PE=3 SV=1	Putative uncharacterized protein {ECO:0000313|EMBL:EFQ92210.1} OS=Pyrenophora teres f. teres (strain 0-1) PE=4 SV=1	hypothetical protein PTT_10749 [Pyrenophora teres f. teres 0-1]
EVM0009748.1	Molecular Function: oxidoreductase activity (GO:0016491);	--	[GQ]	--	Oxidoreductase family, NAD-binding Rossmann fold	Uncharacterized oxidoreductase C513.06c (Precursor) GN=SPAC513.06c OS=Schizosaccharomyces pombe (strain 972 / ATCC 24843) PE=3 SV=1	Dimeric dihydrodiol dehydrogenase {ECO:0000313|EMBL:GAD97322.1} OS=Byssochlamys spectabilis (strain No. 5 / NBRC 109023) PE=4 SV=1	dimeric dihydrodiol dehydrogenase [Byssochlamys spectabilis No. 5]
EVM0002917.1	Cellular Component: membrane (GO:0016020);	--	--	--	Predicted membrane protein (DUF2306)	--	Uncharacterized protein {ECO:0000313|EMBL:EMD61581.1} OS=Cochliobolus sativus (strain ND90Pr / ATCC 201652) PE=4 SV=1	hypothetical protein COCSADRAFT_96472 [Bipolaris sorokiniana ND90Pr]
EVM0002077.1	Molecular Function: MAP-kinase scaffold activity (GO:0005078); Cellular Component: actomyosin contractile ring (GO:0005826); Biological Process: positive regulation of signal transduction (GO:0009967); Cellular Component: cell cortex of growing cell tip (GO:1902716);	--	--	--	Spa2 homology domain (SHD) of GIT	Protein SPA2 GN=SPA2 OS=Saccharomyces cerevisiae (strain ATCC 204508 / S288c) PE=1 SV=1	Putative uncharacterized protein {ECO:0000313|EMBL:EAT91958.1} OS=Phaeosphaeria nodorum (strain SN15 / ATCC MYA-4574 / FGSC 10173) PE=4 SV=1	hypothetical protein SNOG_00463 [Phaeosphaeria nodorum SN15]
EVM0009395.1	--	--	--	--	--	--	Uncharacterized protein {ECO:0000313|EMBL:EOA90596.1} OS=Setosphaeria turcica (strain 28A) PE=4 SV=1	hypothetical protein SETTUDRAFT_174797 [Setosphaeria turcica Et28A]
EVM0009264.1	--	--	--	--	Luciferase-like monooxygenase	--	Predicted protein {ECO:0000313|EMBL:EDU45144.1} OS=Pyrenophora tritici-repentis (strain Pt-1C-BFP) PE=4 SV=1	predicted protein [Pyrenophora tritici-repentis Pt-1C-BFP]
EVM0002404.1	Cellular Component: nucleus (GO:0005634); Biological Process: transcription, DNA-templated (GO:0006351); Biological Process: transport (GO:0006810); Cellular Component: membrane (GO:0016020); Molecular Function: metal ion binding (GO:0046872);	--	--	--	Fungal Zn(2)-Cys(6) binuclear cluster domain	Protein RDR1 GN=RDR1 OS=Gibberella zeae (strain PH-1 / ATCC MYA-4620 / FGSC 9075 / NRRL 31084) PE=3 SV=1	Uncharacterized protein {ECO:0000313|EMBL:KFZ23422.1} OS=Pseudogymnoascus pannorum VKM F-4520 (FW-2644) PE=4 SV=1	hypothetical protein V502_02112 [Pseudogymnoascus pannorum VKM F-4520 (FW-2644)]
EVM0000197.1	Molecular Function: phosphoribosylformylglycinamidine cyclo-ligase activity (GO:0004641); Molecular Function: copper ion binding (GO:0005507); Molecular Function: ATP binding (GO:0005524); Cellular Component: mitochondrion (GO:0005739); Biological Process: purine nucleotide biosynthetic process (GO:0006164); Cellular Component: chloroplast stroma (GO:0009570); Molecular Function: kinase activity …	K11788|7.62388e-97|scm:SCHCODRAFT_49871|ade5; aminoimidazole ribonucleotide synthetase; K11788 phosphoribosylamine--glycine ligase / phosphoribosylformylglycinamidine cyclo-ligase [EC:6.3.4.13 6.3.3.1] (A)	[F]	Nucleotide transport and metabolism	AIR synthase related protein, C-terminal domain	Phosphoribosylformylglycinamidine cyclo-ligase GN=ade1 OS=Schizosaccharomyces pombe (strain 972 / ATCC 24843) PE=3 SV=1	Aminoimidazole ribonucleotide synthetase {ECO:0000313|EMBL:EFJ03899.1} OS=Schizophyllum commune (strain H4-8 / FGSC 9210) PE=3 SV=1	PREDICTED: phosphoribosylformylglycinamidine cyclo-ligase-like [Cucumis sativus]
EVM0009336.1	--	K09966|5.8953e-75|bze:COCCADRAFT_95942|hypothetical protein; K09966 hypothetical protein (A)	--	--	Uncharacterized protein conserved in bacteria (DUF2237)	--	Uncharacterized protein {ECO:0000313|EMBL:EUC33475.1} OS=Bipolaris zeicola 26-R-13 PE=4 SV=1	hypothetical protein COCCADRAFT_95942 [Bipolaris zeicola 26-R-13]
EVM0003153.1	--	--	--	--	NmrA-like family	Nitrogen metabolite repression protein nmr GN=nmr OS=Neurospora crassa (strain ATCC 24698 / 74-OR23-1A / CBS 708.71 / DSM PE=1 SV=2	Putative uncharacterized protein {ECO:0000313|EMBL:EAT92083.1} OS=Phaeosphaeria nodorum (strain SN15 / ATCC MYA-4574 / FGSC 10173) PE=4 SV=1	hypothetical protein SNOG_00588 [Phaeosphaeria nodorum SN15]
EVM0007283.1	Molecular Function: NADH dehydrogenase (ubiquinone) activity (GO:0008137); Biological Process: aerobic respiration (GO:0009060); Molecular Function: FMN binding (GO:0010181); Molecular Function: NAD binding (GO:0051287); Molecular Function: 4 iron, 4 sulfur cluster binding (GO:0051539);	K03942|0|bor:COCMIDRAFT_7292|hypothetical protein; K03942 NADH dehydrogenase (ubiquinone) flavoprotein 1 [EC:1.6.5.3 1.6.99.3] (A)	[C]	Energy production and conversion	Respiratory-chain NADH dehydrogenase 51 Kd subunit	NADH-ubiquinone oxidoreductase 51 kDa subunit, mitochondrial (Precursor) GN=nuo-51 OS=Neurospora crassa (strain ATCC 24698 / 74-OR23-1A / CBS 708.71 / DSM PE=2 SV=2	Uncharacterized protein {ECO:0000313|EMBL:EUC43252.1} OS=Bipolaris oryzae ATCC 44560 PE=4 SV=1	hypothetical protein COCMIDRAFT_7292 [Bipolaris oryzae ATCC 44560]
EVM0001075.1	Molecular Function: nucleic acid binding (GO:0003676); Cellular Component: intracellular organelle (GO:0043229); Cellular Component: cytoplasmic part (GO:0044444);	K14792|1.84437e-20|abe:ARB_07392|hypothetical protein; K14792 rRNA biogenesis protein RRP5 (A)	--	--	S1 RNA binding domain	rRNA biogenesis protein rrp5 OS=Schizosaccharomyces pombe (strain 972 / ATCC 24843) PE=1 SV=1	Uncharacterized protein {ECO:0000313|EMBL:EPS32778.1} OS=Penicillium oxalicum (strain 114-2 / CGMCC 5302) PE=4 SV=1	PREDICTED: protein RRP5 homolog [Pyrus x bretschneideri]
EVM0007097.1	--	--	--	--	GDSL-like Lipase/Acylhydrolase family	--	Uncharacterized protein {ECO:0000313|EMBL:KFH42826.1} OS=Acremonium chrysogenum ATCC 11550 PE=4 SV=1	SGNH hydrolase [Punctularia strigosozonata HHB-11173 SS5]
EVM0015032.1	Cellular Component: membrane (GO:0016020); Molecular Function: oxidoreductase activity (GO:0016491);	--	[C]	Energy production and conversion	NADH-ubiquinone/plastoquinone oxidoreductase, chain 3	NADH-ubiquinone oxidoreductase chain 3 GN=ND3 OS=Allomyces macrogynus PE=3 SV=1	NADH-ubiquinone oxidoreductase chain 3 {ECO:0000256|RuleBase:RU003640} OS=Pneumocystis murina (strain B123) PE=3 SV=1	NADH dehydrogenase subunit 3 (mitochondrion) [Pyropia perforata]
EVM0006439.1	--	--	[R]	General function prediction only	PPR repeat family	--	Predicted protein {ECO:0000313|EMBL:EDU47037.1} OS=Pyrenophora tritici-repentis (strain Pt-1C-BFP) PE=4 SV=1	predicted protein [Pyrenophora tritici-repentis Pt-1C-BFP]
EVM0005398.1	Cellular Component: membrane (GO:0016020);	--	--	--	Vacuolar ATP synthase subunit S1 (ATP6S1)	Protein big1 (Precursor) GN=big1 OS=Schizosaccharomyces pombe (strain 972 / ATCC 24843) PE=3 SV=1	Uncharacterized protein {ECO:0000313|EMBL:EUN31901.1} OS=Bipolaris victoriae FI3 PE=4 SV=1	hypothetical protein COCVIDRAFT_11887 [Bipolaris victoriae FI3]
EVM0006624.1	Molecular Function: catalytic activity (GO:0003824); Biological Process: metabolic process (GO:0008152); Molecular Function: metal ion binding (GO:0046872);	--	--	--	Isochorismatase family	--	Putative uncharacterized protein {ECO:0000313|EMBL:EAU33716.1} OS=Aspergillus terreus (strain NIH 2624 / FGSC A1156) PE=4 SV=1	hypothetical protein OIDMADRAFT_157638 [Oidiodendron maius Zn]
EVM0011495.1	Biological Process: anion transport (GO:0006820); Cellular Component: integral component of membrane (GO:0016021); Molecular Function: transmembrane transporter activity (GO:0022857); Biological Process: transmembrane transport (GO:0055085);	--	[G]	Carbohydrate transport and metabolism	Major Facilitator Superfamily	Uncharacterized transporter C11D3.18C GN=SPAC11D3.18c OS=Schizosaccharomyces pombe (strain 972 / ATCC 24843) PE=3 SV=1	Uncharacterized protein {ECO:0000313|EMBL:EUC29278.1} OS=Bipolaris zeicola 26-R-13 PE=4 SV=1	hypothetical protein COCCADRAFT_29626 [Bipolaris zeicola 26-R-13]
EVM0002695.1	Biological Process: tRNA wobble uridine modification (GO:0002098); Molecular Function: iron ion binding (GO:0005506); Cellular Component: nucleus (GO:0005634); Cellular Component: cytoplasm (GO:0005737); Molecular Function: zinc ion binding (GO:0008270); Molecular Function: electron carrier activity (GO:0009055); Biological Process: peptidyl-diphthamide biosynthetic process from peptidyl-histidin…	K15455|3.28241e-46|pte:PTT_05975|hypothetical protein; K15455 diphthamide biosynthesis protein 3 (A)	[S]	Function unknown	CSL zinc finger	Diphthamide biosynthesis protein 3 GN=dph3 OS=Emericella nidulans (strain FGSC A4 / ATCC 38163 / CBS 112.46 / NRRL PE=3 SV=1	Putative uncharacterized protein {ECO:0000313|EMBL:EFQ95581.1} OS=Pyrenophora teres f. teres (strain 0-1) PE=4 SV=1	hypothetical protein PTT_05975 [Pyrenophora teres f. teres 0-1]
EVM0013270.1	--	--	--	--	Kelch motif	--	Putative uncharacterized protein {ECO:0000313|EMBL:EDU47557.1} OS=Pyrenophora tritici-repentis (strain Pt-1C-BFP) PE=4 SV=1	conserved hypothetical protein [Pyrenophora tritici-repentis Pt-1C-BFP]
EVM0002969.1	Cellular Component: mitochondrion (GO:0005739); Cellular Component: plasma membrane (GO:0005886); Biological Process: cellular amino acid biosynthetic process (GO:0008652); Cellular Component: chloroplast (GO:0009507); Molecular Function: sulfate transmembrane-transporting ATPase activity (GO:0015419); Cellular Component: integral component of membrane (GO:0016021); Cellular Component: envelope (…	--	--	--	Binding-protein-dependent transport system inner membrane component	--	Putative uncharacterized protein {ECO:0000313|EMBL:EGF76186.1} OS=Batrachochytrium dendrobatidis (strain JAM81 / FGSC 10211) PE=3 SV=1	unknown [Cucumis sativus]
EVM0003974.1	Biological Process: nuclear-transcribed mRNA poly(A) tail shortening (GO:0000289); Molecular Function: protein kinase activity (GO:0004672); Molecular Function: ATP binding (GO:0005524); Biological Process: mRNA processing (GO:0006397); Biological Process: protein phosphorylation (GO:0006468); Cellular Component: PAN complex (GO:0031251); Molecular Function: poly(A) RNA binding (GO:0044822); Mole…	K12572|0|bsc:COCSADRAFT_103428|hypothetical protein; K12572 PAB-dependent poly(A)-specific ribonuclease subunit 3 (A)	[A]	RNA processing and modification	--	PAB-dependent poly(A)-specific ribonuclease subunit PAN3 {ECO:0000255|HAMAP-Rule:MF_03181} OS=Phaeosphaeria nodorum (strain SN15 / ATCC MYA-4574 / FGSC 10173) PE=3 SV=2	Uncharacterized protein {ECO:0000313|EMBL:ENI01486.1} OS=Cochliobolus heterostrophus (strain C4 / ATCC 48331 / race T) PE=4 SV=1	hypothetical protein COCHEDRAFT_1091591 [Bipolaris maydis C5]
EVM0011001.1	Molecular Function: phosphoprotein phosphatase activity (GO:0004721); Biological Process: protein dephosphorylation (GO:0006470);	K04382|0|pte:PTT_16076|hypothetical protein; K04382 serine/threonine-protein phosphatase 2A catalytic subunit [EC:3.1.3.16] (A)	[T]	Signal transduction mechanisms	Calcineurin-like phosphoesterase	Serine/threonine-protein phosphatase PP2A catalytic subunit GN=pph-1 OS=Neurospora crassa (strain ATCC 24698 / 74-OR23-1A / CBS 708.71 / DSM PE=3 SV=3	Serine/threonine-protein phosphatase {ECO:0000256|RuleBase:RU004273} OS=Leptosphaeria maculans (strain JN3 / isolate v23.1.3 / race PE=3 SV=1	similar to serine/threonine protein phosphatase 2A catalytic subunit [Leptosphaeria maculans JN3]
EVM0007505.1	Molecular Function: serine-type endopeptidase activity (GO:0004252); Biological Process: proteolysis (GO:0006508);	K01336|0|pte:PTT_13282|hypothetical protein; K01336 cerevisin [EC:3.4.21.48] (A)	[O]	Posttranslational modification, protein turnover, chaperones	Subtilase family	Subtilisin-like protease CPC735_031240 (Precursor) GN=CPC735_031240 OS=Coccidioides posadasii (strain C735) PE=3 SV=1	Putative uncharacterized protein {ECO:0000313|EMBL:EFQ90192.1} OS=Pyrenophora teres f. teres (strain 0-1) PE=4 SV=1	hypothetical protein PTT_13282 [Pyrenophora teres f. teres 0-1]
EVM0012424.1	--	--	[R]	General function prediction only	Haloacid dehalogenase-like hydrolase	Putative uncharacterized hydrolase C7D4.05 GN=SPAC7D4.05 OS=Schizosaccharomyces pombe (strain 972 / ATCC 24843) PE=3 SV=3	Uncharacterized protein {ECO:0000313|EMBL:EON65241.1} OS=Coniosporium apollinis (strain CBS 100218) PE=4 SV=1	hypothetical protein W97_04478 [Coniosporium apollinis CBS 100218]
EVM0013928.1	--	--	--	--	--	--	Putative uncharacterized protein {ECO:0000313|EMBL:EAT82940.1} OS=Phaeosphaeria nodorum (strain SN15 / ATCC MYA-4574 / FGSC 10173) PE=4 SV=1	hypothetical protein SNOG_09675 [Phaeosphaeria nodorum SN15]
EVM0003460.1	Molecular Function: catalytic activity (GO:0003824); Biological Process: biosynthetic process (GO:0009058); Molecular Function: pyridoxal phosphate binding (GO:0030170);	--	[E]	Amino acid transport and metabolism	Aminotransferase class I and II	Uncharacterized protein YER152C GN=YER152C OS=Saccharomyces cerevisiae (strain ATCC 204508 / S288c) PE=1 SV=2	Uncharacterized protein {ECO:0000313|EMBL:EMD58759.1} OS=Cochliobolus sativus (strain ND90Pr / ATCC 201652) PE=4 SV=1	hypothetical protein COCSADRAFT_41861 [Bipolaris sorokiniana ND90Pr]
EVM0015837.1	Molecular Function: monooxygenase activity (GO:0004497); Molecular Function: iron ion binding (GO:0005506); Molecular Function: oxidoreductase activity, acting on paired donors, with incorporation or reduction of molecular oxygen (GO:0016705); Molecular Function: heme binding (GO:0020037); Biological Process: oxidation-reduction process (GO:0055114);	--	[QI]	--	Cytochrome P450	Probable sterigmatocystin biosynthesis P450 monooxygenase STCB GN=stcB OS=Emericella nidulans (strain FGSC A4 / ATCC 38163 / CBS 112.46 / NRRL PE=3 SV=2	Uncharacterized protein {ECO:0000313|EMBL:EWZ31261.1} OS=Fusarium oxysporum Fo47 PE=3 SV=1	hypothetical protein FOZG_15669 [Fusarium oxysporum Fo47]
EVM0009184.1	Cellular Component: integral component of membrane (GO:0016021);	--	--	--	DctM-like transporters	--	--	conserved hypothetical protein [Ricinus communis]
EVM0005912.1	Molecular Function: DNA binding (GO:0003677);	K09425|0|bsc:COCSADRAFT_221816|hypothetical protein; K09425 Myb-like DNA-binding protein FlbD (A)	[K]	Transcription	Myb-like DNA-binding domain	Myb-like DNA-binding protein myb-1 GN=rca-1 OS=Neurospora crassa (strain ATCC 24698 / 74-OR23-1A / CBS 708.71 / DSM PE=3 SV=2	Trichome differentiation protein GL1 {ECO:0000313|EMBL:EDU48069.1} OS=Pyrenophora tritici-repentis (strain Pt-1C-BFP) PE=4 SV=1	trichome differentiation protein GL1 [Pyrenophora tritici-repentis Pt-1C-BFP]
EVM0013929.1	--	--	--	--	DltD C-terminal region	--	--	hypothetical protein BBAD15_g12356 [Beauveria bassiana D1-5]
EVM0002651.1	--	--	--	--	LysR substrate binding domain	--	Putative uncharacterized protein {ECO:0000313|EMBL:EGF76067.1} OS=Batrachochytrium dendrobatidis (strain JAM81 / FGSC 10211) PE=4 SV=1	HTH-type transcriptional regulator cynR, putative [Ricinus communis]
EVM0009180.1	Biological Process: cellular response to DNA damage stimulus (GO:0006974);	--	--	--	DNA repair protein endonuclease SAE2/CtIP C-terminus	--	Putative uncharacterized protein {ECO:0000313|EMBL:EFQ88006.1} OS=Pyrenophora teres f. teres (strain 0-1) PE=4 SV=1	hypothetical protein PTT_16297 [Pyrenophora teres f. teres 0-1]
EVM0007064.1	--	K01843|4.24128e-37|mtm:MYCTH_40990|hypothetical protein; K01843 lysine 2,3-aminomutase [EC:5.4.3.2] (A)	--	--	Radical SAM superfamily	--	L-lysine-aminomutase {ECO:0000313|EMBL:EFX03680.1} OS=Grosmannia clavigera (strain kw1407 / UAMH 11150) PE=4 SV=1	L-lysine-aminomutase [Grosmannia clavigera kw1407]
EVM0014227.1	Cellular Component: nuclear chromatin (GO:0000790); Cellular Component: nucleoplasm (GO:0005654); Cellular Component: replication fork (GO:0005657); Biological Process: cellular response to DNA damage stimulus (GO:0006974); Biological Process: chromatin silencing at centromere (GO:0030702); Cellular Component: chromosome, centromeric core domain (GO:0034506); Biological Process: chromatin silenci…	K11274|0|pte:PTT_19844|hypothetical protein; K11274 chromosome transmission fidelity protein 4 (A)	[R]	General function prediction only	WD domain, G-beta repeat	Minichromosome loss protein 1 GN=mcl1 OS=Schizosaccharomyces pombe (strain 972 / ATCC 24843) PE=1 SV=1	Putative uncharacterized protein {ECO:0000313|EMBL:EFQ85250.1} OS=Pyrenophora teres f. teres (strain 0-1) PE=4 SV=1	hypothetical protein PTT_19844 [Pyrenophora teres f. teres 0-1]
EVM0005393.1	--	--	--	--	--	--	Uncharacterized protein {ECO:0000313|EMBL:EUC47645.1} OS=Bipolaris oryzae ATCC 44560 PE=4 SV=1	hypothetical protein COCMIDRAFT_89709 [Bipolaris oryzae ATCC 44560]
EVM0008444.1	Molecular Function: cystathionine gamma-lyase activity (GO:0004123); Molecular Function: transferase activity (GO:0016740); Biological Process: cysteine biosynthetic process via cystathionine (GO:0019343); Biological Process: transsulfuration (GO:0019346); Molecular Function: pyridoxal phosphate binding (GO:0030170); Molecular Function: identical protein binding (GO:0042802);	K01758|0|pte:PTT_17380|hypothetical protein; K01758 cystathionine gamma-lyase [EC:4.4.1.1] (A)	[E]	Amino acid transport and metabolism	Cys/Met metabolism PLP-dependent enzyme	Cystathionine gamma-lyase GN=FUN35 OS=Saccharomyces cerevisiae (strain ATCC 204508 / S288c) PE=1 SV=2	Similar to cystathionine gamma-lyase {ECO:0000313|EMBL:CBX95427.1} OS=Leptosphaeria maculans (strain JN3 / isolate v23.1.3 / race PE=3 SV=1	similar to cystathionine gamma-lyase [Leptosphaeria maculans JN3]
EVM0009702.1	--	--	--	--	Tar ligand binding domain homologue	--	4-(Cytidine 5&apos;-diphospho)-2-C-methyl-D-erythritol kinase {ECO:0000313|EMBL:EXJ59335.1} OS=Cladophialophora psammophila CBS 110553 PE=3 SV=1	PREDICTED: ribose-phosphate pyrophosphokinase 2, chloroplastic-like [Populus euphratica]
EVM0012769.1	Cellular Component: membrane (GO:0016020);	--	--	--	G protein-coupled glucose receptor regulating Gpa2	--	Putative uncharacterized protein {ECO:0000313|EMBL:CBX94774.1} OS=Leptosphaeria maculans (strain JN3 / isolate v23.1.3 / race PE=4 SV=1	hypothetical protein LEMA_P117770.1 [Leptosphaeria maculans JN3]
EVM0009078.1	Molecular Function: nucleic acid binding (GO:0003676); Molecular Function: ion binding (GO:0043167);	--	--	--	--	--	Uncharacterized protein {ECO:0000313|EMBL:EUC26892.1} OS=Bipolaris zeicola 26-R-13 PE=4 SV=1	hypothetical protein COCCADRAFT_31459 [Bipolaris zeicola 26-R-13]
EVM0011373.1	--	--	--	--	--	--	Uncharacterized protein {ECO:0000313|EMBL:EOA89449.1} OS=Setosphaeria turcica (strain 28A) PE=4 SV=1	hypothetical protein SETTUDRAFT_159825 [Setosphaeria turcica Et28A]
EVM0011887.1	Cellular Component: nuclear part (GO:0044428); Molecular Function: organic cyclic compound binding (GO:0097159); Molecular Function: heterocyclic compound binding (GO:1901363);	--	[L]	Replication, recombination and repair	Histidine kinase-, DNA gyrase B-, and HSP90-like ATPase	DNA mismatch repair protein pms1 GN=pms1 OS=Schizosaccharomyces pombe (strain 972 / ATCC 24843) PE=3 SV=1	Putative uncharacterized protein {ECO:0000313|EMBL:EFQ90113.1} OS=Pyrenophora teres f. teres (strain 0-1) PE=4 SV=1	hypothetical protein PTT_13379 [Pyrenophora teres f. teres 0-1]
EVM0013056.2	Cellular Component: integral component of membrane (GO:0016021); Biological Process: transmembrane transport (GO:0055085);	--	[R]	General function prediction only	Major Facilitator Superfamily	Uncharacterized transporter C1529.01 OS=Schizosaccharomyces pombe (strain 972 / ATCC 24843) PE=3 SV=2	Uncharacterized protein {ECO:0000313|EMBL:EUC39954.1} OS=Bipolaris oryzae ATCC 44560 PE=4 SV=1	hypothetical protein COCMIDRAFT_110054 [Bipolaris oryzae ATCC 44560]
EVM0003795.1	Cellular Component: membrane (GO:0016020); Molecular Function: oxidoreductase activity (GO:0016491);	--	[CR]	--	FAD binding domain	--	Monooxygenase {ECO:0000313|EMBL:KEQ79695.1} OS=Aureobasidium pullulans EXF-150 PE=4 SV=1	monooxygenase [Aureobasidium pullulans EXF-150]
EVM0014061.1	--	--	[S]	Function unknown	CorA-like Mg2+ transporter protein	Putative metal ion transporter C17A12.14 OS=Schizosaccharomyces pombe (strain 972 / ATCC 24843) PE=1 SV=4	Uncharacterized protein {ECO:0000313|EMBL:ESA08957.1} OS=Rhizophagus irregularis (strain DAOM 181602 / DAOM 197198 / MUCL PE=4 SV=1	Magnesium and cobalt efflux protein CorC [Beauveria bassiana D1-5]
EVM0001916.1	--	--	--	--	Gon7 family	--	Putative uncharacterized protein {ECO:0000313|EMBL:EAT76975.1} OS=Phaeosphaeria nodorum (strain SN15 / ATCC MYA-4574 / FGSC 10173) PE=4 SV=1	hypothetical protein SNOG_15600 [Phaeosphaeria nodorum SN15]
EVM0009280.1	Molecular Function: aminomethyltransferase activity (GO:0004047); Molecular Function: glycine dehydrogenase (decarboxylating) activity (GO:0004375); Biological Process: glycine catabolic process (GO:0006546); Biological Process: one-carbon metabolic process (GO:0006730); Molecular Function: transaminase activity (GO:0008483); Biological Process: methylation (GO:0032259); Biological Process: oxida…	K00605|0|pno:SNOG_07231|hypothetical protein; K00605 aminomethyltransferase [EC:2.1.2.10] (A)	[E]	Amino acid transport and metabolism	Aminomethyltransferase folate-binding domain	Probable aminomethyltransferase, mitochondrial (Precursor) GN=gcv1 OS=Schizosaccharomyces pombe (strain 972 / ATCC 24843) PE=3 SV=1	Aminomethyltransferase {ECO:0000256|RuleBase:RU003981} OS=Phaeosphaeria nodorum (strain SN15 / ATCC MYA-4574 / FGSC 10173) PE=3 SV=1	hypothetical protein SNOG_07231 [Phaeosphaeria nodorum SN15]
EVM0015788.1	--	--	--	--	LysR substrate binding domain	--	Putative uncharacterized protein {ECO:0000313|EMBL:EGF76067.1} OS=Batrachochytrium dendrobatidis (strain JAM81 / FGSC 10211) PE=4 SV=1	putative HTH-type transcriptional regulator ydcI [Beauveria bassiana D1-5]
EVM0012034.1	Biological Process: double-strand break repair via homologous recombination (GO:0000724); Cellular Component: condensed nuclear chromosome (GO:0000794); Molecular Function: binding (GO:0005488); Cellular Component: nuclear heterochromatin (GO:0005720); Biological Process: mitotic sister chromatid cohesion (GO:0007064); Biological Process: DNA conformation change (GO:0071103);	K06670|0|pte:PTT_02779|hypothetical protein; K06670 cohesin complex subunit SCC1 (A)	[D]	Cell cycle control, cell division, chromosome partitioning	N terminus of Rad21 / Rec8 like protein	Cohesin subunit rad21 GN=rad21 OS=Schizosaccharomyces pombe (strain 972 / ATCC 24843) PE=1 SV=1	Putative uncharacterized protein {ECO:0000313|EMBL:EFQ96132.1} OS=Pyrenophora teres f. teres (strain 0-1) PE=4 SV=1	hypothetical protein PTT_02779 [Pyrenophora teres f. teres 0-1]
EVM0011862.1	Biological Process: DNA recombinase assembly (GO:0000730); Molecular Function: serine-type carboxypeptidase activity (GO:0004185); Cellular Component: nucleus (GO:0005634); Cellular Component: trans-Golgi network (GO:0005802); Biological Process: apoptotic process (GO:0006915); Cellular Component: integral component of membrane (GO:0016021); Biological Process: double-strand break repair via sing…	K01288|0|bor:COCMIDRAFT_27768|hypothetical protein; K01288 carboxypeptidase D [EC:3.4.16.6] (A)	[OE]	--	Serine carboxypeptidase	Pheromone-processing carboxypeptidase kex1 (Precursor) GN=kex1 OS=Pyrenophora tritici-repentis (strain Pt-1C-BFP) PE=3 SV=1	Uncharacterized protein {ECO:0000313|EMBL:EOA92203.1} OS=Setosphaeria turcica (strain 28A) PE=4 SV=1	hypothetical protein SETTUDRAFT_134338 [Setosphaeria turcica Et28A]
EVM0009593.1	Molecular Function: catalytic activity (GO:0003824); Biological Process: metabolic process (GO:0008152);	--	--	--	LysR substrate binding domain	--	Transcriptional regulator, LysR family {ECO:0000313|EMBL:EED42255.1} OS=Enterocytozoon bieneusi (strain H348) PE=4 SV=1	putative HTH-type transcriptional regulator yafC [Beauveria bassiana D1-5]
EVM0002692.1	--	--	--	--	Pyruvate ferredoxin/flavodoxin oxidoreductase	--	--	hypothetical protein GUITHDRAFT_105160 [Guillardia theta CCMP2712]
EVM0004655.1	--	--	--	--	Transcription-silencing protein Clr2	Cryptic loci regulator 2 GN=clr2 OS=Schizosaccharomyces pombe (strain 972 / ATCC 24843) PE=1 SV=1	Putative uncharacterized protein {ECO:0000313|EMBL:EAT78565.2} OS=Phaeosphaeria nodorum (strain SN15 / ATCC MYA-4574 / FGSC 10173) PE=4 SV=2	hypothetical protein SNOG_13940 [Phaeosphaeria nodorum SN15]
EVM0009019.1	Biological Process: metabolic process (GO:0008152); Molecular Function: hydrolase activity (GO:0016787);	--	--	--	Glycosyl hydrolase family 61	Probable endo-beta-1,4-glucanase D (Precursor) GN=eglD OS=Neosartorya fumigata (strain CEA10 / CBS 144.89 / FGSC A1163) PE=3 SV=1	Similar to glycoside hydrolase family 61 protein {ECO:0000313|EMBL:CBX98126.1} OS=Leptosphaeria maculans (strain JN3 / isolate v23.1.3 / race PE=4 SV=1	similar to glycoside hydrolase family 61 protein [Leptosphaeria maculans JN3]
EVM0002334.1	Molecular Function: fatty-acyl-CoA binding (GO:0000062); Molecular Function: acyl-CoA dehydrogenase activity (GO:0003995); Molecular Function: electron carrier activity (GO:0009055); Cellular Component: integral component of membrane (GO:0016021); Biological Process: fatty acid beta-oxidation using acyl-CoA dehydrogenase (GO:0033539); Molecular Function: flavin adenine dinucleotide binding (GO:00…	--	[I]	Lipid transport and metabolism	Acyl-CoA dehydrogenase, C-terminal domain	Putative cytochrome b5 B11H24.095 OS=Neurospora crassa (strain ATCC 24698 / 74-OR23-1A / CBS 708.71 / DSM PE=3 SV=1	Putative uncharacterized protein {ECO:0000313|EMBL:EAT92231.1} OS=Phaeosphaeria nodorum (strain SN15 / ATCC MYA-4574 / FGSC 10173) PE=4 SV=1	hypothetical protein SNOG_00736 [Phaeosphaeria nodorum SN15]
EVM0003300.1	Biological Process: single-organism process (GO:0044699);	K02262|5.92741e-37|cci:CC1G_22008|cytochrome c oxidase subunit 3; K02262 cytochrome c oxidase subunit 3 (A)	[C]	Energy production and conversion	Cytochrome c oxidase subunit III	Cytochrome c oxidase subunit 3 GN=COX3 OS=Rhizopus stolonifer (Rhizopus nigricans) PE=3 SV=1	Cytochrome c oxidase subunit 3 {ECO:0000256|RuleBase:RU003375} OS=Phakopsora pachyrhizi (Asian soybean rust disease fungus) PE=3 SV=1	cytochrome c oxidase subunit 3 (mitochondrion) [Nephroselmis olivacea]
EVM0015631.1	Molecular Function: dephospho-CoA kinase activity (GO:0004140); Biological Process: coenzyme A biosynthetic process (GO:0015937); Cellular Component: integral component of membrane (GO:0016021); Biological Process: phosphorylation (GO:0016310);	--	--	--	Protein of unknown function (DUF3431)	--	Putative uncharacterized protein {ECO:0000313|EMBL:EFQ87036.1} OS=Pyrenophora teres f. teres (strain 0-1) PE=4 SV=1	hypothetical protein PTT_17581 [Pyrenophora teres f. teres 0-1]
EVM0006302.2	Biological Process: thiamine biosynthetic process (GO:0009228);	K18278|0|bsc:COCSADRAFT_245232|hypothetical protein; K18278 pyrimidine precursor biosynthesis enzyme (A)	--	--	NMT1/THI5 like	4-amino-5-hydroxymethyl-2-methylpyrimidine phosphate synthase {ECO:0000250|UniProtKB:P43534} OS=Aspergillus parasiticus PE=2 SV=1	Uncharacterized protein {ECO:0000313|EMBL:EUN24708.1} OS=Bipolaris victoriae FI3 PE=4 SV=1	hypothetical protein COCVIDRAFT_105420 [Bipolaris victoriae FI3]
EVM0009210.1	Biological Process: ribosomal large subunit assembly (GO:0000027); Biological Process: nuclear-transcribed mRNA catabolic process (GO:0000956); Biological Process: cytoplasmic translation (GO:0002181); Molecular Function: structural constituent of ribosome (GO:0003735); Cellular Component: nucleoplasm (GO:0005654); Cellular Component: nucleolus (GO:0005730); Biological Process: rRNA processing (G…	K14815|1.75235e-152|pno:SNOG_16023|hypothetical protein; K14815 mRNA turnover protein 4 (A)	[A]	RNA processing and modification	Ribosomal protein L10	Ribosome assembly factor mrt4 {ECO:0000250|UniProtKB:P33201} OS=Chaetomium thermophilum (strain DSM 1495 / CBS 144.50 / IMI 039719) PE=1 SV=2	Putative uncharacterized protein {ECO:0000313|EMBL:EAT76602.2} OS=Phaeosphaeria nodorum (strain SN15 / ATCC MYA-4574 / FGSC 10173) PE=3 SV=2	hypothetical protein SNOG_16023 [Phaeosphaeria nodorum SN15]
EVM0015153.1	--	--	--	--	Cytochrome c	--	--	Gluconate 2-dehydrogenase cytochrome c subunit [Beauveria bassiana D1-5]
EVM0002359.1	Cellular Component: commitment complex (GO:0000243); Biological Process: spliceosomal snRNP assembly (GO:0000387); Biological Process: mRNA 5'-splice site recognition (GO:0000395); Molecular Function: mRNA binding (GO:0003729); Cellular Component: U1 snRNP (GO:0005685); Cellular Component: Golgi apparatus (GO:0005794); Biological Process: protein N-linked glycosylation (GO:0006487); Molecular Fun…	K11095|1.12149e-51|pno:SNOG_06486|hypothetical protein; K11095 U1 small nuclear ribonucleoprotein C (A)	[A]	RNA processing and modification	U1 zinc finger	U1 small nuclear ribonucleoprotein C {ECO:0000255|HAMAP-Rule:MF_03153} GN=AN1951 OS=Emericella nidulans (strain FGSC A4 / ATCC 38163 / CBS 112.46 / NRRL PE=3 SV=2	U1 small nuclear ribonucleoprotein C {ECO:0000256|HAMAP-Rule:MF_03153} OS=Phaeosphaeria nodorum (strain SN15 / ATCC MYA-4574 / FGSC 10173) PE=3 SV=2	hypothetical protein SNOG_06486 [Phaeosphaeria nodorum SN15]
EVM0008435.1	--	--	[Q]	Secondary metabolites biosynthesis, transport and catabolism	short chain dehydrogenase	Uncharacterized oxidoreductase C736.13 GN=SPCC736.13 OS=Schizosaccharomyces pombe (strain 972 / ATCC 24843) PE=3 SV=1	Putative uncharacterized protein {ECO:0000313|EMBL:EAT81739.1} OS=Phaeosphaeria nodorum (strain SN15 / ATCC MYA-4574 / FGSC 10173) PE=3 SV=1	hypothetical protein SNOG_11240 [Phaeosphaeria nodorum SN15]
EVM0004011.3	--	--	--	--	--	--	Putative uncharacterized protein {ECO:0000313|EMBL:EDU44673.1} OS=Pyrenophora tritici-repentis (strain Pt-1C-BFP) PE=4 SV=1	conserved hypothetical protein [Pyrenophora tritici-repentis Pt-1C-BFP]
EVM0012662.1	Molecular Function: DNA binding (GO:0003677);	--	--	--	--	--	Putative uncharacterized protein {ECO:0000313|EMBL:EAT88729.1} OS=Phaeosphaeria nodorum (strain SN15 / ATCC MYA-4574 / FGSC 10173) PE=4 SV=1	hypothetical protein SNOG_03524 [Phaeosphaeria nodorum SN15]
EVM0007655.1	--	--	--	--	PAN domain	--	Putative Apple protein {ECO:0000313|EMBL:EOD43076.1} OS=Botryosphaeria parva (strain UCR-NP2) PE=4 SV=1	putative Apple protein [Neofusicoccum parvum UCRNP2]
EVM0003650.1	Molecular Function: monooxygenase activity (GO:0004497); Biological Process: oxidation-reduction process (GO:0055114);	--	--	--	Antibiotic biosynthesis monooxygenase	--	Putative uncharacterized protein {ECO:0000313|EMBL:EAT77365.1} OS=Phaeosphaeria nodorum (strain SN15 / ATCC MYA-4574 / FGSC 10173) PE=4 SV=1	hypothetical protein SNOG_15140 [Phaeosphaeria nodorum SN15]
EVM0009048.1	Molecular Function: binding (GO:0005488);	K03687|2.3458e-18|spo:SPBC3B9.19|mge1; mitochondrial GrpE domain chaperone protein (predicted); K03687 molecular chaperone GrpE (A)	[O]	Posttranslational modification, protein turnover, chaperones	HrcA protein C terminal domain	GrpE protein homolog, mitochondrial (Precursor) GN=mge1 OS=Schizosaccharomyces pombe (strain 972 / ATCC 24843) PE=3 SV=1	RHTO0S10e07514g1_1 {ECO:0000313|EMBL:CDR45282.1} OS=Rhodosporidium toruloides (Yeast) PE=3 SV=1	Heat-inducible transcription repressor hrcA, putative [Ricinus communis]
EVM0008758.1	Molecular Function: copper ion binding (GO:0005507); Cellular Component: membrane (GO:0016020); Molecular Function: oxidoreductase activity, oxidizing metal ions (GO:0016722); Molecular Function: hydroquinone:oxygen oxidoreductase activity (GO:0052716);	--	[Q]	Secondary metabolites biosynthesis, transport and catabolism	Multicopper oxidase	Laccase-2 (Precursor) GN=lcc2 OS=Botryotinia fuckeliana (Noble rot fungus) PE=2 SV=1	Putative uncharacterized protein {ECO:0000313|EMBL:EAT91897.2} OS=Phaeosphaeria nodorum (strain SN15 / ATCC MYA-4574 / FGSC 10173) PE=4 SV=2	hypothetical protein SNOG_00402 [Phaeosphaeria nodorum SN15]
EVM0014868.1	--	--	--	--	FAD binding domain	--	Putative uncharacterized protein {ECO:0000313|EMBL:EGF75881.1} OS=Batrachochytrium dendrobatidis (strain JAM81 / FGSC 10211) PE=4 SV=1	hypothetical protein BATDEDRAFT_28998 [Batrachochytrium dendrobatidis JAM81]
EVM0014457.1	Cellular Component: integral component of membrane (GO:0016021); Biological Process: transmembrane transport (GO:0055085);	--	--	--	Voltage-dependent anion channel	Malic acid transport protein GN=mae1 OS=Schizosaccharomyces pombe (strain 972 / ATCC 24843) PE=1 SV=1	Similar to C4-dicarboxylate transporter/malic acid transport protein {ECO:0000313|EMBL:CBX93706.1} OS=Leptosphaeria maculans (strain JN3 / isolate v23.1.3 / race PE=4 SV=1	similar to C4-dicarboxylate transporter/malic acid transport protein [Leptosphaeria maculans JN3]
EVM0015328.1	--	--	--	--	--	--	Predicted protein {ECO:0000313|EMBL:CBX92694.1} OS=Leptosphaeria maculans (strain JN3 / isolate v23.1.3 / race PE=4 SV=1	predicted protein [Leptosphaeria maculans JN3]
EVM0012599.1	Molecular Function: ATP binding (GO:0005524); Cellular Component: nucleus (GO:0005634); Cellular Component: cytosol (GO:0005829); Biological Process: regulation of transcription from RNA polymerase II promoter (GO:0006357); Molecular Function: ATPase activity (GO:0016887); Cellular Component: CCR4-NOT complex (GO:0030014);	K12608|3.912e-172|pte:PTT_01447|hypothetical protein; K12608 CCR4-NOT complex subunit CAF16 (A)	[RK]	--	ABC transporter	Uncharacterized ABC transporter ATP-binding protein C20G4.01 GN=SPAC20G4.01 OS=Schizosaccharomyces pombe (strain 972 / ATCC 24843) PE=3 SV=2	Uncharacterized protein {ECO:0000313|EMBL:EOA84463.1} OS=Setosphaeria turcica (strain 28A) PE=4 SV=1	hypothetical protein SETTUDRAFT_161916 [Setosphaeria turcica Et28A]
EVM0007870.1	Molecular Function: transporter activity (GO:0005215); Cellular Component: integral component of membrane (GO:0016021); Biological Process: transmembrane transport (GO:0055085);	--	--	--	Permease for cytosine/purines, uracil, thiamine, allantoin	Purine-cytosine permease FCY22 GN=FCY22 OS=Saccharomyces cerevisiae (strain ATCC 204508 / S288c) PE=3 SV=1	Putative uncharacterized protein {ECO:0000313|EMBL:EAT86655.1} OS=Phaeosphaeria nodorum (strain SN15 / ATCC MYA-4574 / FGSC 10173) PE=3 SV=1	hypothetical protein SNOG_05591 [Phaeosphaeria nodorum SN15]
EVM0001708.1	Cellular Component: mitochondrial inner membrane (GO:0005743);	--	[S]	Function unknown	Uncharacterised ACR, YagE family COG1723	Uncharacterized protein YDR282C GN=YDR282C OS=Saccharomyces cerevisiae (strain ATCC 204508 / S288c) PE=3 SV=1	Uncharacterized protein {ECO:0000313|EMBL:EMD97483.1} OS=Cochliobolus heterostrophus (strain C5 / ATCC 48332 / race O) PE=4 SV=1	hypothetical protein COCHEDRAFT_1085571 [Bipolaris maydis C5]
EVM0008672.1	--	--	--	--	--	--	Uncharacterized protein {ECO:0000313|EMBL:EME45612.1} OS=Mycosphaerella pini (strain NZE10 / CBS 128990) PE=4 SV=1	hypothetical protein DOTSEDRAFT_52842 [Dothistroma septosporum NZE10]
EVM0014192.1	Molecular Function: oxidoreductase activity (GO:0016491); Biological Process: single-organism metabolic process (GO:0044710);	--	[E]	Amino acid transport and metabolism	FAD dependent oxidoreductase	D-amino-acid oxidase OS=Fusarium solani subsp. pisi (Nectria haematococca) PE=1 SV=1	Putative d-amino-acid oxidase protein {ECO:0000313|EMBL:EMR69221.1} OS=Eutypa lata (strain UCR-EL1) PE=4 SV=1	putative d-amino-acid oxidase protein [Eutypa lata UCREL1]
EVM0014876.1	Molecular Function: threonine-type endopeptidase activity (GO:0004298); Cellular Component: nucleus (GO:0005634); Biological Process: proteasomal ubiquitin-independent protein catabolic process (GO:0010499); Cellular Component: proteasome core complex, alpha-subunit complex (GO:0019773); Cellular Component: proteasome storage granule (GO:0034515); Biological Process: proteasome-mediated ubiquitin…	K02726|0|pte:PTT_19602|hypothetical protein; K02726 20S proteasome subunit alpha 2 [EC:3.4.25.1] (A)	[O]	Posttranslational modification, protein turnover, chaperones	Proteasome subunit	Probable proteasome subunit alpha type-2 GN=pca-2 OS=Neurospora crassa (strain ATCC 24698 / 74-OR23-1A / CBS 708.71 / DSM PE=3 SV=1	Proteasome subunit alpha type {ECO:0000256|RuleBase:RU000551} OS=Pyrenophora teres f. teres (strain 0-1) PE=3 SV=1	hypothetical protein PTT_19602 [Pyrenophora teres f. teres 0-1]
EVM0008927.1	Molecular Function: alpha-1,6-mannosyltransferase activity (GO:0000009); Cellular Component: alpha-1,6-mannosyltransferase complex (GO:0000136); Biological Process: protein N-linked glycosylation (GO:0006487);	K05531|6.53491e-120|pno:SNOG_04275|hypothetical protein; K05531 mannan polymerase II complex MNN10 subunit [EC:2.4.1.-] (A)	[GM]	--	galactosyl transferase GMA12/MNN10 family	Probable alpha-1,2-galactosyltransferase gmh1 GN=gmh1 OS=Schizosaccharomyces pombe (strain 972 / ATCC 24843) PE=3 SV=1	Putative uncharacterized protein {ECO:0000313|EMBL:CBX95548.1} OS=Leptosphaeria maculans (strain JN3 / isolate v23.1.3 / race PE=4 SV=1	hypothetical protein LEMA_P027000.1 [Leptosphaeria maculans JN3]
EVM0011307.1	Molecular Function: binding (GO:0005488); Cellular Component: membrane (GO:0016020);	--	--	--	--	--	Putative uncharacterized protein {ECO:0000313|EMBL:CBX92400.1} OS=Leptosphaeria maculans (strain JN3 / isolate v23.1.3 / race PE=3 SV=1	hypothetical protein LEMA_P051060.1 [Leptosphaeria maculans JN3]
EVM0006320.1	Biological Process: potassium ion transport (GO:0006813); Cellular Component: membrane (GO:0016020);	K03549|5.58842e-76|act:ACLA_063500|potassium transporter, putative; K03549 KUP system potassium uptake protein (A)	--	--	K+ potassium transporter	High affinity potassium transporter GN=HAK1 OS=Schwanniomyces occidentalis (Yeast) PE=3 SV=2	Uncharacterized protein {ECO:0000313|EMBL:ERZ98732.1} OS=Rhizophagus irregularis (strain DAOM 181602 / DAOM 197198 / MUCL PE=4 SV=1	putative potassium transport system protein kup 1 [Beauveria bassiana D1-5]
EVM0010297.1	--	--	--	--	--	--	Uncharacterized protein {ECO:0000313|EMBL:ENI08857.1} OS=Cochliobolus heterostrophus (strain C4 / ATCC 48331 / race T) PE=4 SV=1	hypothetical protein COCHEDRAFT_1213848 [Bipolaris maydis C5]
EVM0007728.1	Cellular Component: integral component of membrane (GO:0016021); Molecular Function: oxidoreductase activity (GO:0016491); Biological Process: oxidation-reduction process (GO:0055114);	--	--	--	NAD(P)-binding Rossmann-like domain	--	Similar to amine oxidase {ECO:0000313|EMBL:CBX93129.1} OS=Leptosphaeria maculans (strain JN3 / isolate v23.1.3 / race PE=4 SV=1	similar to amine oxidase [Leptosphaeria maculans JN3]
EVM0012241.1	--	--	--	--	--	--	Putative uncharacterized protein {ECO:0000313|EMBL:EAT92305.1} OS=Phaeosphaeria nodorum (strain SN15 / ATCC MYA-4574 / FGSC 10173) PE=4 SV=1	hypothetical protein SNOG_00810 [Phaeosphaeria nodorum SN15]
EVM0004581.1	Cellular Component: mitochondrial inner membrane presequence translocase complex (GO:0005744); Cellular Component: integral component of membrane (GO:0016021); Biological Process: protein import into mitochondrial matrix (GO:0030150);	K09539|5.36617e-58|pno:SNOG_14642|hypothetical protein; K09539 DnaJ homolog subfamily C member 19 (A)	[O]	Posttranslational modification, protein turnover, chaperones	DnaJ domain	Mitochondrial import inner membrane translocase subunit tim14 GN=pam18 OS=Neosartorya fumigata (strain ATCC MYA-4609 / Af293 / CBS 101355 / FGSC PE=3 SV=1	Putative uncharacterized protein {ECO:0000313|EMBL:EAT77834.1} OS=Phaeosphaeria nodorum (strain SN15 / ATCC MYA-4574 / FGSC 10173) PE=4 SV=1	hypothetical protein SNOG_14642 [Phaeosphaeria nodorum SN15]
EVM0011078.1	Molecular Function: G-protein coupled receptor activity (GO:0004930); Biological Process: cell surface receptor signaling pathway (GO:0007166); Biological Process: G-protein coupled receptor signaling pathway (GO:0007186); Cellular Component: integral component of membrane (GO:0016021);	--	--	--	7 transmembrane receptor (Secretin family)	--	Uncharacterized protein {ECO:0000313|EMBL:EUN26797.1} OS=Bipolaris victoriae FI3 PE=4 SV=1	hypothetical protein COCCADRAFT_87507 [Bipolaris zeicola 26-R-13]
EVM0010304.1	Molecular Function: oxidoreductase activity, acting on CH-OH group of donors (GO:0016614); Molecular Function: flavin adenine dinucleotide binding (GO:0050660); Biological Process: oxidation-reduction process (GO:0055114);	--	[R]	General function prediction only	GMC oxidoreductase	Versicolorin B synthase (Precursor) GN=vbs OS=Aspergillus parasiticus PE=1 SV=1	Putative uncharacterized protein {ECO:0000313|EMBL:EFQ91220.1} OS=Pyrenophora teres f. teres (strain 0-1) PE=3 SV=1	hypothetical protein PTT_12014 [Pyrenophora teres f. teres 0-1]
EVM0008958.1	Molecular Function: catalytic activity (GO:0003824);	--	--	--	Aminotransferase class IV	Putative aminodeoxychorismate lyase GN=SPBC19G7.02 OS=Schizosaccharomyces pombe (strain 972 / ATCC 24843) PE=3 SV=1	D-aminoacid aminotransferase-like PLP-dependent enzyme {ECO:0000313|EMBL:EIM19110.1} OS=Wallemia sebi (strain ATCC MYA-4683 / CBS 633.66) PE=4 SV=1	D-aminoacid aminotransferase-like PLP-dependent enzyme [Wallemia sebi CBS 633.66]
EVM0012327.1	--	--	--	--	--	--	Putative uncharacterized protein {ECO:0000313|EMBL:EAT89320.1} OS=Phaeosphaeria nodorum (strain SN15 / ATCC MYA-4574 / FGSC 10173) PE=4 SV=1	hypothetical protein SNOG_02589 [Phaeosphaeria nodorum SN15]
EVM0014541.1	Biological Process: metabolic process (GO:0008152); Cellular Component: membrane (GO:0016020); Molecular Function: phosphoric ester hydrolase activity (GO:0042578);	K01100|7.1439e-139|bor:COCMIDRAFT_102936|hypothetical protein; K01100 sedoheptulose-bisphosphatase [EC:3.1.3.37] (A)	[G]	Carbohydrate transport and metabolism	Fructose-1-6-bisphosphatase	Fructose-1,6-bisphosphatase GN=FBP1 OS=Kluyveromyces lactis (strain ATCC 8585 / CBS 2359 / DSM 70799 / NBRC PE=3 SV=2	Uncharacterized protein {ECO:0000313|EMBL:EOA85482.1} OS=Setosphaeria turcica (strain 28A) PE=3 SV=1	hypothetical protein SETTUDRAFT_138175 [Setosphaeria turcica Et28A]
EVM0004928.1	Biological Process: histidine biosynthetic process (GO:0000105); Molecular Function: imidazoleglycerol-phosphate dehydratase activity (GO:0004424); Cellular Component: nucleus (GO:0005634); Cellular Component: cytosol (GO:0005829);	K01693|2.81756e-158|bor:COCMIDRAFT_23242|hypothetical protein; K01693 imidazoleglycerol-phosphate dehydratase [EC:4.2.1.19] (A)	[E]	Amino acid transport and metabolism	Imidazoleglycerol-phosphate dehydratase	Imidazoleglycerol-phosphate dehydratase OS=Neurospora crassa (strain ATCC 24698 / 74-OR23-1A / CBS 708.71 / DSM PE=3 SV=1	Uncharacterized protein {ECO:0000313|EMBL:EUC49066.1} OS=Bipolaris oryzae ATCC 44560 PE=3 SV=1	hypothetical protein COCMIDRAFT_23242 [Bipolaris oryzae ATCC 44560]
EVM0010275.1	Molecular Function: cystathionine gamma-lyase activity (GO:0004123); Cellular Component: mRNA cleavage and polyadenylation specificity factor complex (GO:0005847); Biological Process: mRNA polyadenylation (GO:0006378); Biological Process: mRNA cleavage (GO:0006379); Biological Process: tRNA processing (GO:0008033); Biological Process: cysteine biosynthetic process via cystathionine (GO:0019343); …	K06100|0|pte:PTT_10537|hypothetical protein; K06100 symplekin (A)	[A]	RNA processing and modification	Domain of unknown function (DUF3453)	mRNA cleavage and polyadenylation specificity factor complex subunit pta1 GN=pta1 OS=Schizosaccharomyces pombe (strain 972 / ATCC 24843) PE=1 SV=2	Putative uncharacterized protein {ECO:0000313|EMBL:EFQ92368.1} OS=Pyrenophora teres f. teres (strain 0-1) PE=4 SV=1	hypothetical protein PTT_10537 [Pyrenophora teres f. teres 0-1]
EVM0003634.1	Biological Process: macromolecule biosynthetic process (GO:0009059); Cellular Component: plastid (GO:0009536); Molecular Function: rRNA binding (GO:0019843); Cellular Component: intracellular ribonucleoprotein complex (GO:0030529); Biological Process: primary metabolic process (GO:0044238); Biological Process: cellular macromolecule metabolic process (GO:0044260); Biological Process: cellular nit…	K02931|2.83646e-25|ncs:NCAS_0B02630|NCAS0B02630; hypothetical protein; K02931 large subunit ribosomal protein L5 (A)	[J]	Translation, ribosomal structure and biogenesis	ribosomal L5P family C-terminus	54S ribosomal protein L7, mitochondrial (Precursor) GN=MRPL7 OS=Saccharomyces cerevisiae (strain ATCC 204508 / S288c) PE=1 SV=2	Uncharacterized protein {ECO:0000313|EMBL:ESA16737.1} (Fragment) OS=Rhizophagus irregularis (strain DAOM 181602 / DAOM 197198 / MUCL PE=3 SV=1	PREDICTED: 50S ribosomal protein L5, organellar chromatophore-like [Pyrus x bretschneideri]
EVM0005785.1	Molecular Function: ligase activity (GO:0016874);	K01969|0|ztr:MYCGRDRAFT_99460|hypothetical protein; K01969 3-methylcrotonyl-CoA carboxylase beta subunit [EC:6.4.1.4] (A)	[EI]	--	Carboxyl transferase domain	Allophanate hydrolase GN=DUR1,2 OS=Saccharomyces cerevisiae (strain ATCC 204508 / S288c) PE=1 SV=2	Putative Methylcrotonoyl-CoA carboxylase betachain, mitochondrial {ECO:0000313|EMBL:CDS13573.1} OS=Absidia idahoensis var. thermophila PE=4 SV=1	hypothetical protein H310_13454 [Aphanomyces invadans]
EVM0006088.1	Molecular Function: ATP binding (GO:0005524); Molecular Function: acid-amino acid ligase activity (GO:0016881);	K10576|3.6967e-107|bze:COCCADRAFT_33920|hypothetical protein; K10576 ubiquitin-conjugating enzyme E2 H [EC:6.3.2.19] (A)	[O]	Posttranslational modification, protein turnover, chaperones	Ubiquitin-conjugating enzyme	Ubiquitin-conjugating enzyme E2 8 GN=ubc8 OS=Schizosaccharomyces pombe (strain 972 / ATCC 24843) PE=3 SV=1	Function: S. cerevisiae UBC8 functions in catabolite degradation of fructose-1 {ECO:0000313|EMBL:CAK96987.1} OS=Aspergillus niger (strain CBS 513.88 / FGSC A1513) PE=3 SV=1	unnamed protein product [Aspergillus niger]
EVM0016521.1	Molecular Function: monooxygenase activity (GO:0004497); Molecular Function: binding (GO:0005488); Biological Process: sterol metabolic process (GO:0016125);	--	[Q]	Secondary metabolites biosynthesis, transport and catabolism	Cytochrome P450	Lanosterol 14-alpha demethylase erg11 GN=erg11 OS=Schizosaccharomyces pombe (strain 972 / ATCC 24843) PE=1 SV=1	Putative uncharacterized protein {ECO:0000313|EMBL:EAT89357.1} OS=Phaeosphaeria nodorum (strain SN15 / ATCC MYA-4574 / FGSC 10173) PE=3 SV=1	hypothetical protein SNOG_02626 [Phaeosphaeria nodorum SN15]
EVM0001029.1	--	--	--	--	Domain of unknown function (DUF3425)	--	Uncharacterized protein {ECO:0000313|EMBL:ETI22433.1} OS=Cladophialophora carrionii CBS 160.54 PE=4 SV=1	hypothetical protein G647_06508 [Cladophialophora carrionii CBS 160.54]
EVM0013611.1	Cellular Component: membrane (GO:0016020);	--	--	--	--	--	Predicted protein {ECO:0000313|EMBL:CBX95871.1} OS=Leptosphaeria maculans (strain JN3 / isolate v23.1.3 / race PE=4 SV=1	predicted protein [Leptosphaeria maculans JN3]
EVM0006444.1	--	--	--	--	alpha/beta hydrolase fold	--	Uncharacterized protein {ECO:0000313|EMBL:EUN27062.1} OS=Bipolaris victoriae FI3 PE=4 SV=1	hypothetical protein COCVIDRAFT_26623 [Bipolaris victoriae FI3]
EVM0014296.1	Cellular Component: integral component of membrane (GO:0016021);	--	--	--	--	--	Uncharacterized protein {ECO:0000313|EMBL:CBX99486.1} OS=Leptosphaeria maculans (strain JN3 / isolate v23.1.3 / race PE=4 SV=1	predicted protein [Leptosphaeria maculans JN3]
EVM0010366.1	Molecular Function: DNA-(apurinic or apyrimidinic site) lyase activity (GO:0003906); Biological Process: DNA repair (GO:0006281); Molecular Function: metal ion binding (GO:0046872); Biological Process: nucleic acid phosphodiester bond hydrolysis (GO:0090305);	K10772|4.02082e-22|scm:SCHCODRAFT_81869|hypothetical protein; K10772 AP endonuclease 2 [EC:4.2.99.18] (A)	[L]	Replication, recombination and repair	Endonuclease/Exonuclease/phosphatase family	DNA-(apurinic or apyrimidinic site) lyase 2 GN=apn2 OS=Schizosaccharomyces pombe (strain 972 / ATCC 24843) PE=1 SV=1	Uncharacterized protein {ECO:0000313|EMBL:ESA16581.1} OS=Rhizophagus irregularis (strain DAOM 181602 / DAOM 197198 / MUCL PE=4 SV=1	ap endonuclease, putative [Ricinus communis]
EVM0015869.1	Cellular Component: endoplasmic reticulum (GO:0005783); Cellular Component: integral component of membrane (GO:0016021);	--	[R]	General function prediction only	Thioesterase-like superfamily	Uncharacterized protein YBR096W GN=YBR096W OS=Saccharomyces cerevisiae (strain ATCC 204508 / S288c) PE=1 SV=1	Putative uncharacterized protein {ECO:0000313|EMBL:EDU46340.1} OS=Pyrenophora tritici-repentis (strain Pt-1C-BFP) PE=4 SV=1	conserved hypothetical protein [Pyrenophora tritici-repentis Pt-1C-BFP]
EVM0006202.1	Molecular Function: NADH dehydrogenase (ubiquinone) activity (GO:0008137); Molecular Function: metal ion binding (GO:0046872); Molecular Function: quinone binding (GO:0048038); Molecular Function: 4 iron, 4 sulfur cluster binding (GO:0051539); Biological Process: oxidation-reduction process (GO:0055114);	K03940|6.03722e-155|pno:SNOG_05340|hypothetical protein; K03940 NADH dehydrogenase (ubiquinone) Fe-S protein 7 [EC:1.6.5.3 1.6.99.3] (A)	[C]	Energy production and conversion	NADH ubiquinone oxidoreductase, 20 Kd subunit	NADH-ubiquinone oxidoreductase 19.3 kDa subunit, mitochondrial (Precursor) OS=Neurospora crassa (strain ATCC 24698 / 74-OR23-1A / CBS 708.71 / DSM PE=2 SV=1	Uncharacterized protein {ECO:0000313|EMBL:ENI02834.1} OS=Cochliobolus heterostrophus (strain C4 / ATCC 48331 / race T) PE=3 SV=1	hypothetical protein COCHEDRAFT_1165010 [Bipolaris maydis C5]
EVM0009513.1	--	K03657|6.74914e-96|scm:SCHCODRAFT_55730|hypothetical protein; K03657 DNA helicase II / ATP-dependent DNA helicase PcrA [EC:3.6.4.12] (A)	[L]	Replication, recombination and repair	UvrD-like helicase C-terminal domain	ATP-dependent DNA helicase srs2 GN=srs2 OS=Schizosaccharomyces pombe (strain 972 / ATCC 24843) PE=1 SV=1	Putative uncharacterized protein {ECO:0000313|EMBL:EFI97230.1} OS=Schizophyllum commune (strain H4-8 / FGSC 9210) PE=4 SV=1	unnamed protein product [Chondrus crispus]
EVM0009603.1	Molecular Function: double-stranded RNA binding (GO:0003725); Molecular Function: catalytic activity (GO:0003824);	K07566|4.04009e-07|wic:J056_001253|tRNA threonylcarbamoyladenosine biosynthesis protein SUA5; K07566 L-threonylcarbamoyladenylate synthase [EC:2.7.7.87] (A)	[J]	Translation, ribosomal structure and biogenesis	Telomere recombination	--	Sua5/YciO/YrdC/YwlC family protein {ECO:0000313|EMBL:KGG51536.1} OS=Microsporidia sp. UGP3 PE=4 SV=1	hypothetical protein OsI_17110 [Oryza sativa Indica Group]
EVM0014424.1	Molecular Function: zinc ion binding (GO:0008270); Molecular Function: oxidoreductase activity (GO:0016491); Biological Process: oxidation-reduction process (GO:0055114);	--	[Q]	Secondary metabolites biosynthesis, transport and catabolism	Alcohol dehydrogenase GroES-like domain	(R,R)-butanediol dehydrogenase GN=BDH1 OS=Saccharomyces cerevisiae (strain ATCC 204508 / S288c) PE=1 SV=2	Uncharacterized protein {ECO:0000313|EMBL:ENI11069.1} OS=Cochliobolus heterostrophus (strain C4 / ATCC 48331 / race T) PE=4 SV=1	hypothetical protein COCHEDRAFT_1019593 [Bipolaris maydis C5]
EVM0016595.1	--	--	--	--	Concanavalin A-like lectin/glucanases superfamily	--	Uncharacterized protein {ECO:0000313|EMBL:EDP43239.1} OS=Malassezia globosa (strain ATCC MYA-4612 / CBS 7966) PE=4 SV=1	hypothetical protein MGL_2249 [Malassezia globosa CBS 7966]
EVM0011220.1	--	--	--	--	--	--	Putative uncharacterized protein {ECO:0000313|EMBL:EAT82219.1} OS=Phaeosphaeria nodorum (strain SN15 / ATCC MYA-4574 / FGSC 10173) PE=4 SV=1	hypothetical protein SNOG_10825 [Phaeosphaeria nodorum SN15]
EVM0005408.1	Molecular Function: (S)-2-hydroxy-acid oxidase activity (GO:0003973); Cellular Component: peroxisome (GO:0005777); Biological Process: defense response signaling pathway, resistance gene-independent (GO:0010204); Biological Process: defense response to bacterium (GO:0042742); Biological Process: hydrogen peroxide biosynthetic process (GO:0050665);	K11517|6.87311e-75|pbl:PAAG_07725|peroxisomal (S)-2-hydroxy-acid oxidase; K11517 (S)-2-hydroxy-acid oxidase [EC:1.1.3.15] (A)	[C]	Energy production and conversion	FMN-dependent dehydrogenase	Cytochrome b2, mitochondrial (Precursor) GN=CYB2 OS=Hansenula anomala (Yeast) PE=1 SV=2	Peroxisomal (S)-2-hydroxy-acid oxidase {ECO:0000313|EMBL:EEH37169.1} OS=Paracoccidioides lutzii (strain ATCC MYA-826 / Pb01) PE=4 SV=1	predicted protein [Physcomitrella patens]
EVM0004122.1	--	--	--	--	--	--	Predicted protein {ECO:0000313|EMBL:CBX97063.1} OS=Leptosphaeria maculans (strain JN3 / isolate v23.1.3 / race PE=4 SV=1	predicted protein [Leptosphaeria maculans JN3]
EVM0012426.1	Cellular Component: endoplasmic reticulum (GO:0005783); Biological Process: vacuolar acidification (GO:0007035); Cellular Component: integral component of membrane (GO:0016021); Biological Process: ceramide biosynthetic process (GO:0046513); Molecular Function: sphingosine N-acyltransferase activity (GO:0050291);	K04709|0|pte:PTT_17003|hypothetical protein; K04709 Acyl-CoA-dependent ceramide synthase [EC:2.3.1.24] (A)	[U]	Intracellular trafficking, secretion, and vesicular transport	TLC domain	Sphingosine N-acyltransferase lag1 GN=lag1 OS=Schizosaccharomyces pombe (strain 972 / ATCC 24843) PE=1 SV=2	Putative uncharacterized protein {ECO:0000313|EMBL:EFQ87475.1} OS=Pyrenophora teres f. teres (strain 0-1) PE=4 SV=1	hypothetical protein PTT_17003 [Pyrenophora teres f. teres 0-1]
EVM0015610.1	--	--	--	--	EamA-like transporter family	--	--	hypothetical protein BBAD15_g1056 [Beauveria bassiana D1-5]
EVM0001693.1	Cellular Component: chloroplast (GO:0009507); Biological Process: cellular metabolic process (GO:0044237); Biological Process: primary metabolic process (GO:0044238); Biological Process: organic substance metabolic process (GO:0071704);	K08869|1.49178e-34|yli:YALI0E32813g|YALI0E32813p; K08869 aarF domain-containing kinase (A)	[R]	General function prediction only	Competence-damaged protein	ABC1 family protein YPL109C, mitochondrial (Precursor) GN=YPL109C OS=Saccharomyces cerevisiae (strain ATCC 204508 / S288c) PE=1 SV=2	Uncharacterized protein {ECO:0000313|EMBL:GAA97842.1} OS=Mixia osmundae (strain CBS 9802 / IAM 14324 / JCM 22182 / KY 12970) PE=4 SV=1	putative ubiquinone biosynthesis protein UbiB [Beauveria bassiana D1-5]
EVM0004466.1	Molecular Function: zinc ion transmembrane transporter activity (GO:0005385); Biological Process: response to zinc ion (GO:0010043); Cellular Component: integral component of membrane (GO:0016021); Biological Process: regulation of sequestering of zinc ion (GO:0061088); Biological Process: zinc II ion transmembrane transport (GO:0071577);	--	[P]	Inorganic ion transport and metabolism	Cation efflux family	Mitochondrial metal transporter 2 (Precursor) GN=MMT2 OS=Saccharomyces cerevisiae (strain ATCC 204508 / S288c) PE=3 SV=2	Uncharacterized protein {ECO:0000313|EMBL:EMD67722.1} OS=Cochliobolus sativus (strain ND90Pr / ATCC 201652) PE=4 SV=1	hypothetical protein COCSADRAFT_111779 [Bipolaris sorokiniana ND90Pr]
EVM0004178.1	Molecular Function: oxidoreductase activity, acting on the CH-OH group of donors, NAD or NADP as acceptor (GO:0016616); Biological Process: heterocycle biosynthetic process (GO:0018130); Biological Process: ketone biosynthetic process (GO:0042181); Biological Process: secondary metabolite biosynthetic process (GO:0044550); Biological Process: pigment biosynthetic process (GO:0046148); Biological …	--	[R]	General function prediction only	Enoyl-(Acyl carrier protein) reductase	Versicolorin reductase GN=stcU OS=Emericella nidulans (strain FGSC A4 / ATCC 38163 / CBS 112.46 / NRRL PE=3 SV=2	Putative uncharacterized protein {ECO:0000313|EMBL:EEU34459.1} OS=Nectria haematococca (strain 77-13-4 / ATCC MYA-4622 / FGSC 9596 / PE=3 SV=1	hypothetical protein NECHADRAFT_44498 [Nectria haematococca mpVI 77-13-4]
EVM0013857.1	Molecular Function: catalytic activity (GO:0003824); Cellular Component: membrane (GO:0016020); Biological Process: cellular macromolecule metabolic process (GO:0044260); Biological Process: single-organism process (GO:0044699); Biological Process: nucleic acid metabolic process (GO:0090304);	--	--	--	NLPA lipoprotein	--	Uncharacterized protein {ECO:0000313|EMBL:KDQ18673.1} OS=Botryobasidium botryosum FD-172 SS1 PE=4 SV=1	PREDICTED: D-methionine-binding lipoprotein MetQ-like [Cucumis sativus]
EVM0000949.1	--	--	[E]	Amino acid transport and metabolism	Amino acid permease	Leu/Val/Ile amino-acid permease GN=BAP2 OS=Saccharomyces cerevisiae (strain ATCC 204508 / S288c) PE=1 SV=2	Hip1p {ECO:0000313|EMBL:EXX77727.1} OS=Rhizophagus irregularis DAOM 197198w PE=4 SV=1	hypothetical protein MVEG_09647 [Mortierella verticillata NRRL 6337]
EVM0008960.1	--	--	--	--	Bacterial extracellular solute-binding protein	--	--	Spermidine/putrescine import ATP-binding protein Po tA [Beauveria bassiana D1-5]
EVM0006660.1	Biological Process: metabolic process (GO:0008152); Molecular Function: oxidoreductase activity (GO:0016491);	K00505|0|bor:COCMIDRAFT_81583|hypothetical protein; K00505 tyrosinase [EC:1.14.18.1] (A)	--	--	Common central domain of tyrosinase	--	Uncharacterized protein {ECO:0000313|EMBL:ENI10650.1} OS=Cochliobolus heterostrophus (strain C4 / ATCC 48331 / race T) PE=4 SV=1	hypothetical protein COCHEDRAFT_1126884 [Bipolaris maydis C5]
EVM0003538.1	Molecular Function: 3-hydroxyisobutyryl-CoA hydrolase activity (GO:0003860); Cellular Component: mitochondrion (GO:0005739); Biological Process: valine catabolic process (GO:0006574); Molecular Function: zinc ion binding (GO:0008270); Molecular Function: oxidoreductase activity (GO:0016491); Biological Process: oxidation-reduction process (GO:0055114);	K05605|0|bze:COCCADRAFT_90726|hypothetical protein; K05605 3-hydroxyisobutyryl-CoA hydrolase [EC:3.1.2.4] (A)	[I]	Lipid transport and metabolism	2-enoyl-CoA Hydratase C-terminal region	3-hydroxyisobutyryl-CoA hydrolase, mitochondrial (Precursor) GN=ehd3 OS=Schizosaccharomyces pombe (strain 972 / ATCC 24843) PE=3 SV=1	Uncharacterized protein {ECO:0000313|EMBL:EUN23563.1} OS=Bipolaris victoriae FI3 PE=3 SV=1	hypothetical protein COCVIDRAFT_108436 [Bipolaris victoriae FI3]
EVM0006467.1	Biological Process: carbohydrate metabolic process (GO:0005975); Molecular Function: xylan 1,4-beta-xylosidase activity (GO:0009044);	K01198|0|bze:COCCADRAFT_96787|glycoside hydrolase family 43 protein; K01198 xylan 1,4-beta-xylosidase [EC:3.2.1.37] (A)	--	--	Glycosyl hydrolases family 43	--	Glycoside hydrolase family 43 protein {ECO:0000313|EMBL:EUN31656.1} OS=Bipolaris victoriae FI3 PE=3 SV=1	glycoside hydrolase family 43 protein [Bipolaris zeicola 26-R-13]
EVM0014715.1	Cellular Component: integral component of membrane (GO:0016021);	--	--	--	--	--	Putative uncharacterized protein {ECO:0000313|EMBL:EAT84233.1} OS=Phaeosphaeria nodorum (strain SN15 / ATCC MYA-4574 / FGSC 10173) PE=4 SV=1	hypothetical protein SNOG_07957 [Phaeosphaeria nodorum SN15]
EVM0006692.1	Biological Process: transport (GO:0006810);	--	[O]	Posttranslational modification, protein turnover, chaperones	Aspartyl protease	--	Putative glutathionine S-transferase {ECO:0000313|EMBL:ETR98543.1} OS=Trichoderma reesei RUT C-30 PE=3 SV=1	Dipeptide and tripeptide permease A [Beauveria bassiana D1-5]
EVM0002286.1	Cellular Component: membrane (GO:0016020);	--	--	--	--	--	Uncharacterized protein {ECO:0000313|EMBL:CBX99418.1} OS=Leptosphaeria maculans (strain JN3 / isolate v23.1.3 / race PE=4 SV=1	predicted protein [Leptosphaeria maculans JN3]
EVM0016197.1	Molecular Function: peroxidase activity (GO:0004601); Biological Process: response to oxidative stress (GO:0006979); Cellular Component: integral component of membrane (GO:0016021); Molecular Function: kinase activity (GO:0016301); Biological Process: phosphorylation (GO:0016310); Molecular Function: heme binding (GO:0020037); Molecular Function: metal ion binding (GO:0046872); Biological Process…	K08869|0|pte:PTT_19948|hypothetical protein; K08869 aarF domain-containing kinase (A)	[R]	General function prediction only	ABC1 family	ABC1 family protein YPL109C, mitochondrial (Precursor) GN=YPL109C OS=Saccharomyces cerevisiae (strain ATCC 204508 / S288c) PE=1 SV=2	Putative uncharacterized protein {ECO:0000313|EMBL:EFQ85176.1} OS=Pyrenophora teres f. teres (strain 0-1) PE=4 SV=1	hypothetical protein PTT_19948 [Pyrenophora teres f. teres 0-1]
EVM0004293.1	Molecular Function: oxidoreductase activity (GO:0016491); Biological Process: oxidation-reduction process (GO:0055114);	--	[R]	General function prediction only	Oxidoreductase family, NAD-binding Rossmann fold	Uncharacterized protein YMR315W GN=YMR315W OS=Saccharomyces cerevisiae (strain ATCC 204508 / S288c) PE=1 SV=1	Uncharacterized protein {ECO:0000313|EMBL:EUC47328.1} OS=Bipolaris oryzae ATCC 44560 PE=4 SV=1	hypothetical protein COCMIDRAFT_90481 [Bipolaris oryzae ATCC 44560]
EVM0007961.1	Cellular Component: cytoplasm (GO:0005737); Biological Process: nucleic acid metabolic process (GO:0090304);	--	[T]	Signal transduction mechanisms	WYL domain	Protein fmp52, mitochondrial (Precursor) GN=fmp52 OS=Emericella nidulans (strain FGSC A4 / ATCC 38163 / CBS 112.46 / NRRL PE=3 SV=1	Uncharacterized protein {ECO:0000313|EMBL:KEQ60105.1} OS=Aureobasidium melanogenum CBS 110374 PE=4 SV=1	putative HTH-type transcriptional regulator yobV [Beauveria bassiana D1-5]
EVM0013258.1	Cellular Component: membrane (GO:0016020);	--	--	--	RTA1 like protein	Sphingoid long-chain base transporter RSB1 GN=RSB1 OS=Saccharomyces cerevisiae (strain Lalvin EC1118 / Prise de mousse) PE=3 SV=1	Putative uncharacterized protein {ECO:0000313|EMBL:EAT79395.1} OS=Phaeosphaeria nodorum (strain SN15 / ATCC MYA-4574 / FGSC 10173) PE=4 SV=1	hypothetical protein SNOG_13068 [Phaeosphaeria nodorum SN15]
EVM0013636.1	--	--	--	--	--	--	Predicted protein {ECO:0000313|EMBL:CBX93966.1} OS=Leptosphaeria maculans (strain JN3 / isolate v23.1.3 / race PE=4 SV=1	predicted protein [Leptosphaeria maculans JN3]
EVM0007384.1	--	--	--	--	Putative thioesterase (yiiD_Cterm)	--	--	hypothetical protein OsI_33346 [Oryza sativa Indica Group]
EVM0009346.1	--	--	--	--	--	--	Uncharacterized protein {ECO:0000313|EMBL:CCD49363.1} OS=Botryotinia fuckeliana (strain T4) PE=4 SV=1	predicted protein [Botrytis cinerea B05.10]
EVM0012892.1	Molecular Function: monooxygenase activity (GO:0004497); Cellular Component: integral component of membrane (GO:0016021); Biological Process: secondary metabolite biosynthetic process (GO:0044550); Biological Process: oxidation-reduction process (GO:0055114); Molecular Function: FAD binding (GO:0071949);	K00480|0|pno:SNOG_04188|hypothetical protein; K00480 salicylate hydroxylase [EC:1.14.13.1] (A)	[CR]	--	FAD binding domain	--	Putative uncharacterized protein {ECO:0000313|EMBL:EAT87948.2} OS=Phaeosphaeria nodorum (strain SN15 / ATCC MYA-4574 / FGSC 10173) PE=4 SV=2	hypothetical protein SNOG_04188 [Phaeosphaeria nodorum SN15]
EVM0015334.1	--	--	--	--	--	--	--	hypothetical protein SPRG_20550 [Saprolegnia parasitica CBS 223.65]
EVM0014332.1	Molecular Function: nucleotide binding (GO:0000166);	--	[A]	RNA processing and modification	RNA recognition motif (a.k.a. RRM, RBD, or RNP domain)	--	Putative uncharacterized protein {ECO:0000313|EMBL:EAT92264.2} OS=Phaeosphaeria nodorum (strain SN15 / ATCC MYA-4574 / FGSC 10173) PE=4 SV=2	hypothetical protein SNOG_00769 [Phaeosphaeria nodorum SN15]
EVM0010004.1	Biological Process: MAPK cascade involved in cell wall organization or biogenesis (GO:0000196); Biological Process: maturation of SSU-rRNA from tricistronic rRNA transcript (SSU-rRNA, 5.8S rRNA, LSU-rRNA) (GO:0000462); Biological Process: maturation of LSU-rRNA from tricistronic rRNA transcript (SSU-rRNA, 5.8S rRNA, LSU-rRNA) (GO:0000463); Molecular Function: RNA binding (GO:0003723); Molecular F…	K13179|0|pte:PTT_13150|hypothetical protein; K13179 ATP-dependent RNA helicase DDX18/HAS1 [EC:3.6.4.13] (A)	[T]	Signal transduction mechanisms	Protein kinase domain	Mitogen-activated protein kinase spm1 GN=spm1 OS=Schizosaccharomyces pombe (strain 972 / ATCC 24843) PE=1 SV=1	Mitogen-activated protein kinase {ECO:0000256|RuleBase:RU361165} OS=Alternaria alternata (Alternaria rot fungus) PE=3 SV=1	SLT2-like MAP kinase protein [Alternaria alternata]
EVM0013394.1	--	--	--	--	--	--	Putative uncharacterized protein {ECO:0000313|EMBL:CBX94815.1} OS=Leptosphaeria maculans (strain JN3 / isolate v23.1.3 / race PE=4 SV=1	hypothetical protein LEMA_P118180.1 [Leptosphaeria maculans JN3]
EVM0011589.1	Molecular Function: RNA polymerase II transcription factor activity, sequence-specific DNA binding (GO:0000981); Molecular Function: DNA binding (GO:0003677); Cellular Component: nucleus (GO:0005634); Biological Process: regulation of transcription from RNA polymerase II promoter (GO:0006357); Molecular Function: zinc ion binding (GO:0008270); Cellular Component: integral component of membrane (G…	--	--	--	Fungal specific transcription factor domain	Transcriptional activator protein acu-15 GN=acu-15 OS=Neurospora crassa (strain ATCC 24698 / 74-OR23-1A / CBS 708.71 / DSM PE=1 SV=2	Putative uncharacterized protein {ECO:0000313|EMBL:EAT84066.2} OS=Phaeosphaeria nodorum (strain SN15 / ATCC MYA-4574 / FGSC 10173) PE=4 SV=2	hypothetical protein SNOG_08898 [Phaeosphaeria nodorum SN15]
EVM0001510.1	--	--	--	--	F-box-like	--	Uncharacterized protein {ECO:0000313|EMBL:EUC41386.1} OS=Bipolaris oryzae ATCC 44560 PE=4 SV=1	hypothetical protein COCMIDRAFT_106304 [Bipolaris oryzae ATCC 44560]
EVM0006799.1	Molecular Function: acid phosphatase activity (GO:0003993); Cellular Component: mitochondrion (GO:0005739); Biological Process: dephosphorylation (GO:0016311);	K01078|0|bze:COCCADRAFT_81333|hypothetical protein; K01078 acid phosphatase [EC:3.1.3.2] (A)	[I]	Lipid transport and metabolism	Histidine phosphatase superfamily (branch 2)	Probable acid phosphatase SPBC4.06 GN=SPBC4.06 OS=Schizosaccharomyces pombe (strain 972 / ATCC 24843) PE=3 SV=1	Uncharacterized protein {ECO:0000313|EMBL:EUN29408.1} OS=Bipolaris victoriae FI3 PE=4 SV=1	hypothetical protein COCVIDRAFT_93100 [Bipolaris victoriae FI3]
EVM0004043.1	Molecular Function: nucleic acid binding (GO:0003676); Molecular Function: zinc ion binding (GO:0008270);	--	--	--	--	--	Gag-like protein {ECO:0000313|EMBL:BAI44771.1} OS=Alternaria alternata (Alternaria rot fungus) PE=4 SV=1	gag-like protein [Alternaria alternata]
EVM0015781.1	Molecular Function: uridine kinase activity (GO:0004849); Molecular Function: ATP binding (GO:0005524); Cellular Component: cytosol (GO:0005829); Biological Process: pyrimidine nucleobase metabolic process (GO:0006206); Biological Process: phosphorylation (GO:0016310); Biological Process: pyrimidine nucleoside salvage (GO:0043097);	K15918|1.42622e-162|pte:PTT_01687|hypothetical protein; K15918 D-glycerate 3-kinase [EC:2.7.1.31] (A)	[R]	General function prediction only	Phosphoribulokinase / Uridine kinase family	Uncharacterized kinase mug58 GN=mug58 OS=Schizosaccharomyces pombe (strain 972 / ATCC 24843) PE=1 SV=1	Similar to D-glycerate 3-kinase {ECO:0000313|EMBL:CBX92097.1} OS=Leptosphaeria maculans (strain JN3 / isolate v23.1.3 / race PE=4 SV=1	similar to D-glycerate 3-kinase [Leptosphaeria maculans JN3]
EVM0008339.1	Cellular Component: intracellular part (GO:0044424);	--	[R]	General function prediction only	Glycosyl hydrolase family 85	--	Glycoside hydrolase family 85 protein {ECO:0000313|EMBL:EOA88409.1} OS=Setosphaeria turcica (strain 28A) PE=4 SV=1	glycoside hydrolase family 85 protein [Setosphaeria turcica Et28A]
EVM0008426.1	--	--	--	--	Cupin domain	--	Uncharacterized protein {ECO:0000313|EMBL:EWG38534.1} OS=Gibberella moniliformis (strain M3125 / FGSC 7600) PE=4 SV=1	hypothetical protein FVEG_01724 [Fusarium verticillioides 7600]
EVM0001248.1	Molecular Function: oxidoreductase activity (GO:0016491);	K00459|8.66718e-54|zro:ZYRO0G15466g|hypothetical protein; K00459 nitronate monooxygenase [EC:1.13.12.16] (A)	--	--	Nitronate monooxygenase	Nitronate monooxygenase OS=Cyberlindnera mrakii (Yeast) PE=3 SV=1	Piso0_003082 protein {ECO:0000313|EMBL:CCE80754.1} OS=Pichia sorbitophila (strain ATCC MYA-4447 / BCRC 22081 / CBS 7064 / PE=4 SV=1	hypothetical protein PHYSODRAFT_534293 [Phytophthora sojae]
EVM0016195.1	--	--	--	--	--	--	Uncharacterized protein {ECO:0000313|EMBL:EUC29153.1} OS=Bipolaris zeicola 26-R-13 PE=4 SV=1	hypothetical protein COCCADRAFT_8594 [Bipolaris zeicola 26-R-13]
EVM0012873.1	Molecular Function: SNAP receptor activity (GO:0005484); Cellular Component: endoplasmic reticulum membrane (GO:0005789); Cellular Component: Golgi apparatus (GO:0005794); Biological Process: ER to Golgi vesicle-mediated transport (GO:0006888); Cellular Component: ER to Golgi transport vesicle membrane (GO:0012507); Cellular Component: integral component of membrane (GO:0016021); Cellular Compone…	K08496|2.0184e-165|bze:COCCADRAFT_27721|hypothetical protein; K08496 golgi SNAP receptor complex member 2 (A)	[U]	Intracellular trafficking, secretion, and vesicular transport	Snare region anchored in the vesicle membrane C-terminus	Protein transport protein BOS1 GN=BOS1 OS=Yarrowia lipolytica (strain CLIB 122 / E 150) PE=3 SV=1	Protein transport protein BOS1 {ECO:0000256|PIRNR:PIRNR028865} OS=Leptosphaeria maculans (strain JN3 / isolate v23.1.3 / race PE=3 SV=1	similar to v-SNARE protein Bos1 [Leptosphaeria maculans JN3]
EVM0006197.1	Biological Process: anion transport (GO:0006820); Cellular Component: integral component of membrane (GO:0016021); Molecular Function: transmembrane transporter activity (GO:0022857); Biological Process: transmembrane transport (GO:0055085);	--	[G]	Carbohydrate transport and metabolism	Major Facilitator Superfamily	High-affinity nicotinic acid transporter GN=TNA1 OS=Saccharomyces cerevisiae (strain ATCC 204508 / S288c) PE=1 SV=1	Putative uncharacterized protein {ECO:0000313|EMBL:EFQ90899.1} OS=Pyrenophora teres f. teres (strain 0-1) PE=4 SV=1	hypothetical protein PTT_12426 [Pyrenophora teres f. teres 0-1]
EVM0002491.1	Molecular Function: ATP binding (GO:0005524); Cellular Component: nucleus (GO:0005634); Cellular Component: chaperonin-containing T-complex (GO:0005832); Biological Process: protein folding (GO:0006457); Molecular Function: unfolded protein binding (GO:0051082);	K09498|0|pte:PTT_12304|hypothetical protein; K09498 T-complex protein 1 subunit zeta (A)	[O]	Posttranslational modification, protein turnover, chaperones	TCP-1/cpn60 chaperonin family	T-complex protein 1 subunit zeta GN=cct6 OS=Schizosaccharomyces pombe (strain 972 / ATCC 24843) PE=3 SV=1	T-complex protein 1 subunit zeta {ECO:0000313|EMBL:EDU49247.1} OS=Pyrenophora tritici-repentis (strain Pt-1C-BFP) PE=3 SV=1	T-complex protein 1 subunit zeta [Pyrenophora tritici-repentis Pt-1C-BFP]
EVM0008241.1	Cellular Component: cell (GO:0005623); Molecular Function: disulfide oxidoreductase activity (GO:0015036); Biological Process: single-organism metabolic process (GO:0044710); Biological Process: single-organism cellular process (GO:0044763);	K07390|1.72831e-25|dsq:DICSQDRAFT_144964|glutaredoxin; K07390 monothiol glutaredoxin (A)	[O]	Posttranslational modification, protein turnover, chaperones	short chain dehydrogenase	Monothiol glutaredoxin-5 GN=grx5 OS=Schizosaccharomyces pombe (strain 972 / ATCC 24843) PE=1 SV=1	Glutaredoxin {ECO:0000313|EMBL:EPQ56546.1} OS=Gloeophyllum trabeum (strain ATCC 11539 / FP-39264 / Madison 617) PE=4 SV=1	estradiol 17 beta-dehydrogenase, putative [Ricinus communis]
EVM0010513.1	Cellular Component: outer membrane-bounded periplasmic space (GO:0030288); Biological Process: oxalate metabolic process (GO:0033609); Molecular Function: nutrient reservoir activity (GO:0045735); Molecular Function: oxalate decarboxylase activity (GO:0046564);	--	--	--	Cupin	--	Uncharacterized protein {ECO:0000313|EMBL:EUC39812.1} OS=Bipolaris oryzae ATCC 44560 PE=4 SV=1	hypothetical protein COCMIDRAFT_110508 [Bipolaris oryzae ATCC 44560]
EVM0001026.1	--	--	[V]	Defense mechanisms	alpha/beta hydrolase fold	AB hydrolase superfamily protein C1039.03 GN=SPAC1039.03 OS=Schizosaccharomyces pombe (strain 972 / ATCC 24843) PE=3 SV=1	Putative uncharacterized protein {ECO:0000313|EMBL:EAT86002.1} OS=Phaeosphaeria nodorum (strain SN15 / ATCC MYA-4574 / FGSC 10173) PE=4 SV=1	PREDICTED: AB hydrolase superfamily protein C1039.03-like [Pyrus x bretschneideri]
EVM0016485.1	Biological Process: G1/S transition of mitotic cell cycle (GO:0000082); Molecular Function: protein serine/threonine kinase activity (GO:0004674); Molecular Function: ATP binding (GO:0005524); Cellular Component: intracellular (GO:0005622); Biological Process: peptidyl-serine phosphorylation (GO:0018105); Biological Process: hippo signaling (GO:0035329); Biological Process: positive regulation of…	--	[R]	General function prediction only	Protein kinase domain	Serine/threonine-protein kinase cbk1 GN=cbk1 OS=Emericella nidulans (strain FGSC A4 / ATCC 38163 / CBS 112.46 / NRRL PE=3 SV=2	Putative uncharacterized protein {ECO:0000313|EMBL:EAT82727.2} OS=Phaeosphaeria nodorum (strain SN15 / ATCC MYA-4574 / FGSC 10173) PE=4 SV=2	hypothetical protein SNOG_09462 [Phaeosphaeria nodorum SN15]
EVM0014601.1	--	--	--	--	Gram-negative porin	--	--	Outer membrane porin protein 32 precursor, putative [Ricinus communis]
EVM0011235.1	Molecular Function: calcium channel activity (GO:0005262); Cellular Component: endoplasmic reticulum (GO:0005783); Cellular Component: cytosol (GO:0005829); Cellular Component: integral component of plasma membrane (GO:0005887); Biological Process: regulation of exocytosis (GO:0017157); Cellular Component: integral component of Golgi membrane (GO:0030173); Biological Process: fungal-type cell wal…	--	--	--	Transient receptor potential (TRP) ion channel	Flavin carrier protein 1 (Precursor) GN=FLC1 OS=Saccharomyces cerevisiae (strain ATCC 204508 / S288c) PE=1 SV=1	Uncharacterized protein {ECO:0000313|EMBL:EMD70145.1} OS=Cochliobolus sativus (strain ND90Pr / ATCC 201652) PE=4 SV=1	hypothetical protein COCSADRAFT_217552 [Bipolaris sorokiniana ND90Pr]
EVM0006909.2	Cellular Component: membrane (GO:0016020);	K03850|0|pte:PTT_02199|hypothetical protein; K03850 alpha-1,2-glucosyltransferase [EC:2.4.1.256] (A)	[OKIT]	--	DIE2/ALG10 family	Dol-P-Glc:Glc(2)Man(9)GlcNAc(2)-PP-Dol alpha-1,2-glucosyltransferase GN=ALG10 OS=Magnaporthe oryzae (strain 70-15 / ATCC MYA-4617 / FGSC 8958) PE=3 SV=1	Putative uncharacterized protein {ECO:0000313|EMBL:EFQ96243.1} OS=Pyrenophora teres f. teres (strain 0-1) PE=4 SV=1	hypothetical protein PTT_02199 [Pyrenophora teres f. teres 0-1]
EVM0012415.1	--	--	--	--	--	Putative uncharacterized protein ART3 GN=ART3 OS=Saccharomyces cerevisiae (strain ATCC 204508 / S288c) PE=5 SV=1	Uncharacterized protein {ECO:0000313|EMBL:EMD91248.1} OS=Cochliobolus heterostrophus (strain C5 / ATCC 48332 / race O) PE=4 SV=1	hypothetical protein COCHEDRAFT_1103804 [Bipolaris maydis C5]
EVM0003330.1	Molecular Function: hydrolase activity, acting on carbon-nitrogen (but not peptide) bonds (GO:0016810);	--	--	--	FCD domain	--	Chitin deacetylase 1 {ECO:0000313|EMBL:ESX01487.1} OS=Ogataea parapolymorpha (strain DL-1 / ATCC 26012 / NRRL Y-7560) PE=4 SV=1	hypothetical protein EMIHUDRAFT_463904 [Emiliania huxleyi CCMP1516]
EVM0004268.1	--	--	--	--	Leucine Rich repeats (2 copies)	--	Putative uncharacterized protein {ECO:0000313|EMBL:EAT92292.1} OS=Phaeosphaeria nodorum (strain SN15 / ATCC MYA-4574 / FGSC 10173) PE=4 SV=1	hypothetical protein SNOG_00797 [Phaeosphaeria nodorum SN15]
EVM0013192.1	Molecular Function: transporter activity (GO:0005215); Cellular Component: integral component of membrane (GO:0016021); Biological Process: transmembrane transport (GO:0055085);	--	[U]	Intracellular trafficking, secretion, and vesicular transport	PX domain	Sorting nexin-3 GN=snx3 OS=Aspergillus oryzae (strain ATCC 42149 / RIB 40) PE=3 SV=1	Uncharacterized protein {ECO:0000313|EMBL:EMD65387.1} OS=Cochliobolus sativus (strain ND90Pr / ATCC 201652) PE=3 SV=1	hypothetical protein COCSADRAFT_35445 [Bipolaris sorokiniana ND90Pr]
EVM0010226.1	Molecular Function: cytosine deaminase activity (GO:0004131); Molecular Function: zinc ion binding (GO:0008270);	K01485|1.87128e-83|npa:UCRNP2_1050|putative cytosine deaminase protein; K01485 cytosine deaminase [EC:3.5.4.1] (A)	[F]	Nucleotide transport and metabolism	Cytidine and deoxycytidylate deaminase zinc-binding region	Cytosine deaminase GN=FCA1 OS=Candida albicans (Yeast) PE=3 SV=1	Similar to cytosine deaminase {ECO:0000313|EMBL:CBX95346.1} OS=Leptosphaeria maculans (strain JN3 / isolate v23.1.3 / race PE=4 SV=1	similar to cytosine deaminase [Leptosphaeria maculans JN3]
EVM0008281.1	--	--	--	--	LysR substrate binding domain	--	Transcriptional regulator, LysR family {ECO:0000313|EMBL:EED42255.1} OS=Enterocytozoon bieneusi (strain H348) PE=4 SV=1	HTH-type transcriptional regulator ptxR, putative [Ricinus communis]
EVM0008531.1	Molecular Function: transcription factor activity, sequence-specific DNA binding (GO:0003700); Molecular Function: lactate dehydrogenase activity (GO:0004457); Cellular Component: integral component of plasma membrane (GO:0005887); Biological Process: lactate metabolic process (GO:0006089); Biological Process: regulation of transcription, DNA-templated (GO:0006355); Molecular Function: FMN bindin…	K11517|1.85061e-57|pbl:PAAG_07725|peroxisomal (S)-2-hydroxy-acid oxidase; K11517 (S)-2-hydroxy-acid oxidase [EC:1.1.3.15] (A)	[C]	Energy production and conversion	D-lactate dehydrogenase, membrane binding	Uncharacterized lactate 2-monooxygenase PB1A11.03 GN=SPAPB1A11.03 OS=Schizosaccharomyces pombe (strain 972 / ATCC 24843) PE=3 SV=1	Uncharacterized protein {ECO:0000313|EMBL:CDS02703.1} OS=Absidia idahoensis var. thermophila PE=4 SV=1	L-lactate permease [Beauveria bassiana D1-5]
EVM0012486.1	Molecular Function: catalytic activity (GO:0003824);	--	--	--	LysR substrate binding domain	--	Transcriptional regulator, LysR family {ECO:0000313|EMBL:EED42255.1} OS=Enterocytozoon bieneusi (strain H348) PE=4 SV=1	putative HTH-type transcriptional regulator yafC [Beauveria bassiana D1-5]
EVM0006332.1	Molecular Function: catalytic activity (GO:0003824); Cellular Component: plastid (GO:0009536); Biological Process: cellular metabolic process (GO:0044237);	K13941|6.47602e-23|cpw:CPC735_041780|dihydropteroate synthase family protein (EC:2.5.1.15); K13941 2-amino-4-hydroxy-6-hydroxymethyldihydropteridine diphosphokinase / dihydropteroate synthase [EC:2.7.6.3 2.5.1.15] (A)	[J]	Translation, ribosomal structure and biogenesis	Polymerase A arginine-rich C-terminus	Dihydropteroate synthase GN=fol1 OS=Schizosaccharomyces pombe (strain 972 / ATCC 24843) PE=1 SV=2	Dihydropteroate synthase {ECO:0000313|EMBL:EEH44154.2} OS=Paracoccidioides brasiliensis (strain Pb18) PE=4 SV=2	hypothetical protein OsJ_34338 [Oryza sativa Japonica Group]
EVM0015157.1	Molecular Function: binding (GO:0005488); Molecular Function: kinase activity (GO:0016301);	--	[T]	Signal transduction mechanisms	Protein kinase domain	Serine/threonine-protein kinase atg1 {ECO:0000250|UniProtKB:P53104} OS=Vanderwaltozyma polyspora (strain ATCC 22028 / DSM 70294) PE=3 SV=1	Putative uncharacterized protein {ECO:0000313|EMBL:EAT89688.1} OS=Phaeosphaeria nodorum (strain SN15 / ATCC MYA-4574 / FGSC 10173) PE=3 SV=1	hypothetical protein SNOG_02957 [Phaeosphaeria nodorum SN15]
EVM0004075.1	--	K15204|0|pte:PTT_12374|hypothetical protein; K15204 transcription factor C subunit 3 (A)	--	--	B-block binding subunit of TFIIIC	Transcription factor tau subunit sfc3 OS=Schizosaccharomyces pombe (strain 972 / ATCC 24843) PE=1 SV=1	Putative uncharacterized protein {ECO:0000313|EMBL:EFQ90928.1} OS=Pyrenophora teres f. teres (strain 0-1) PE=4 SV=1	hypothetical protein PTT_12374 [Pyrenophora teres f. teres 0-1]
EVM0011187.1	Cellular Component: fungal-type cell wall (GO:0009277); Molecular Function: hydrolase activity (GO:0016787); Cellular Component: anchored component of external side of plasma membrane (GO:0031362); Biological Process: fungal-type cell wall organization (GO:0031505); Molecular Function: 1,3-beta-glucanosyltransferase activity (GO:0042124); Biological Process: fungal-type cell wall (1->3)-beta-D-gl…	--	--	--	Glucanosyltransferase	1,3-beta-glucanosyltransferase gas2 (Precursor) GN=gas2 OS=Schizosaccharomyces pombe (strain 972 / ATCC 24843) PE=2 SV=1	1,3-beta-glucanosyltransferase {ECO:0000256|RuleBase:RU361209} OS=Bipolaris victoriae FI3 PE=3 SV=1	glycoside hydrolase family 72 protein [Bipolaris victoriae FI3]
EVM0013887.1	Biological Process: protein polyubiquitination (GO:0000209); Molecular Function: ATP binding (GO:0005524); Cellular Component: ribosome (GO:0005840); Biological Process: ubiquitin-dependent protein catabolic process (GO:0006511); Molecular Function: ubiquitin protein ligase binding (GO:0031625); Molecular Function: ubiquitin protein ligase activity (GO:0061630);	K04555|2.80549e-110|pno:SNOG_11099|hypothetical protein; K04555 ubiquitin-conjugating enzyme E2 G2 [EC:6.3.2.19] (A)	[O]	Posttranslational modification, protein turnover, chaperones	Ubiquitin-conjugating enzyme	Ubiquitin-conjugating enzyme E2-18 kDa GN=ubc7 OS=Schizosaccharomyces pombe (strain 972 / ATCC 24843) PE=2 SV=2	Putative uncharacterized protein {ECO:0000313|EMBL:EAT81598.1} OS=Phaeosphaeria nodorum (strain SN15 / ATCC MYA-4574 / FGSC 10173) PE=3 SV=1	hypothetical protein SNOG_11099 [Phaeosphaeria nodorum SN15]
EVM0009467.1	Cellular Component: membrane (GO:0016020); Molecular Function: ATPase activity, coupled to transmembrane movement of substances (GO:0042626); Cellular Component: intracellular membrane-bounded organelle (GO:0043231); Cellular Component: cytoplasmic part (GO:0044444); Biological Process: transmembrane transport (GO:0055085);	--	[U]	Intracellular trafficking, secretion, and vesicular transport	ABC transporter	Iron-sulfur clusters transporter ATM1, mitochondrial (Precursor) GN=YM9952.03C OS=Saccharomyces cerevisiae (strain ATCC 204508 / S288c) PE=1 SV=2	Uncharacterized protein {ECO:0000313|EMBL:EPS93565.1} OS=Fomitopsis pinicola (strain FP-58527) PE=3 SV=1	hypothetical protein FOMPIDRAFT_1033653 [Fomitopsis pinicola FP-58527 SS1]
EVM0007137.1	--	--	--	--	--	--	Putative uncharacterized protein {ECO:0000313|EMBL:EFQ91039.1} OS=Pyrenophora teres f. teres (strain 0-1) PE=4 SV=1	hypothetical protein PTT_12270 [Pyrenophora teres f. teres 0-1]
EVM0000245.1	--	--	--	--	F-box-like	--	Uncharacterized protein {ECO:0000313|EMBL:KEY72800.1} OS=Stachybotrys chartarum IBT 7711 PE=4 SV=1	hypothetical protein S7711_04393 [Stachybotrys chartarum IBT 7711]
EVM0013524.1	--	--	--	--	--	--	Putative uncharacterized protein {ECO:0000313|EMBL:EFQ87687.1} OS=Pyrenophora teres f. teres (strain 0-1) PE=4 SV=1	hypothetical protein PTT_16726 [Pyrenophora teres f. teres 0-1]
EVM0011501.1	Molecular Function: catalytic activity (GO:0003824); Biological Process: cellular metabolic process (GO:0044237);	--	--	--	HAD superfamily, subfamily IIIB (Acid phosphatase)	Orotidine 5&apos;-phosphate decarboxylase GN=pyrG OS=Penicillium nalgiovense PE=3 SV=1	--	Lipoprotein E [Beauveria bassiana D1-5]
EVM0006736.1	--	--	--	--	--	--	Uncharacterized protein {ECO:0000313|EMBL:ENI07433.1} OS=Cochliobolus heterostrophus (strain C4 / ATCC 48331 / race T) PE=4 SV=1	hypothetical protein COCHEDRAFT_1170135 [Bipolaris maydis C5]
EVM0010899.1	--	--	--	--	Transcriptional regulatory protein, C terminal	--	--	Aerobic respiration control protein ArcA [Beauveria bassiana D1-5]
EVM0009040.1	Cellular Component: integral component of membrane (GO:0016021);	--	--	--	4Fe-4S binding domain	--	--	hypothetical protein BBAD15_g12440 [Beauveria bassiana D1-5]
EVM0001109.1	Molecular Function: N,N-dimethylaniline monooxygenase activity (GO:0004499); Cellular Component: integral component of membrane (GO:0016021); Molecular Function: flavin adenine dinucleotide binding (GO:0050660); Molecular Function: NADP binding (GO:0050661); Biological Process: oxidation-reduction process (GO:0055114);	--	[Q]	Secondary metabolites biosynthesis, transport and catabolism	Pyridine nucleotide-disulphide oxidoreductase	Ketocytochalasin monooxygenase {ECO:0000305} OS=Aspergillus clavatus (strain ATCC 1007 / CBS 513.65 / DSM 816 / NCTC PE=1 SV=1	Uncharacterized protein {ECO:0000313|EMBL:KFY21850.1} OS=Pseudogymnoascus pannorum VKM F-4281 (FW-2241) PE=4 SV=1	hypothetical protein V493_07054 [Pseudogymnoascus pannorum VKM F-4281 (FW-2241)]
EVM0016173.1	Molecular Function: hydrolase activity (GO:0016787);	--	--	--	Pectate lyase superfamily protein	Glucan 1,3-beta-glucosidase (Precursor) GN=EXG1 OS=Cochliobolus carbonum (Bipolaris zeicola) PE=1 SV=1	Beta-1,3-exoglucanase {ECO:0000313|EMBL:EDU46552.1} OS=Pyrenophora tritici-repentis (strain Pt-1C-BFP) PE=4 SV=1	beta-1,3-exoglucanase [Pyrenophora tritici-repentis Pt-1C-BFP]
EVM0009970.1	--	--	--	--	--	--	Uncharacterized protein {ECO:0000313|EMBL:EMD66242.1} OS=Cochliobolus sativus (strain ND90Pr / ATCC 201652) PE=4 SV=1	hypothetical protein COCSADRAFT_197738 [Bipolaris sorokiniana ND90Pr]
EVM0004147.1	Cellular Component: membrane (GO:0016020);	--	--	--	--	--	Uncharacterized protein {ECO:0000313|EMBL:KFY27795.1} OS=Pseudogymnoascus pannorum VKM F-3775 PE=4 SV=1	hypothetical protein V491_00738 [Pseudogymnoascus pannorum VKM F-3775]
EVM0010437.1	Molecular Function: transferase activity (GO:0016740);	--	--	--	FR47-like protein	--	Putative uncharacterized protein {ECO:0000313|EMBL:EDU50552.1} OS=Pyrenophora tritici-repentis (strain Pt-1C-BFP) PE=4 SV=1	conserved hypothetical protein [Pyrenophora tritici-repentis Pt-1C-BFP]
EVM0005144.1	Molecular Function: hydrogen ion transmembrane transporter activity (GO:0015078); Biological Process: ATP hydrolysis coupled proton transport (GO:0015991); Cellular Component: integral component of membrane (GO:0016021); Molecular Function: oxidoreductase activity, acting on CH-OH group of donors (GO:0016614); Cellular Component: proton-transporting V-type ATPase, V0 domain (GO:0033179); Molecula…	--	[C]	Energy production and conversion	FAD linked oxidases, C-terminal domain	Putative D-lactate dehydrogenase C713.03, mitochondrial (Precursor) GN=SPBC713.03 OS=Schizosaccharomyces pombe (strain 972 / ATCC 24843) PE=3 SV=1	Uncharacterized protein {ECO:0000313|EMBL:EUN27090.1} OS=Bipolaris victoriae FI3 PE=4 SV=1	hypothetical protein COCVIDRAFT_99372 [Bipolaris victoriae FI3]
EVM0002416.1	--	--	[O]	Posttranslational modification, protein turnover, chaperones	DnaJ domain	Diphthamide biosynthesis protein 4 GN=DPH4 OS=Candida glabrata (strain ATCC 2001 / CBS 138 / JCM 3761 / NBRC 0622 / PE=3 SV=1	Putative uncharacterized protein {ECO:0000313|EMBL:EAT80913.2} OS=Phaeosphaeria nodorum (strain SN15 / ATCC MYA-4574 / FGSC 10173) PE=4 SV=2	hypothetical protein SNOG_11869 [Phaeosphaeria nodorum SN15]
EVM0010575.1	Molecular Function: oxidoreductase activity, acting on the CH-OH group of donors, NAD or NADP as acceptor (GO:0016616); Biological Process: cellular biosynthetic process (GO:0044249); Biological Process: single-organism metabolic process (GO:0044710); Biological Process: organic substance biosynthetic process (GO:1901576);	--	[Q]	Secondary metabolites biosynthesis, transport and catabolism	Alcohol dehydrogenase GroES-like domain	NADP-dependent alcohol dehydrogenase 6 GN=ADH6 OS=Saccharomyces cerevisiae (strain ATCC 204508 / S288c) PE=1 SV=1	Alcohol dehydrogenase {ECO:0000313|EMBL:CAY67128.1} OS=Komagataella pastoris (strain GS115 / ATCC 20864) PE=4 SV=1	alcohol dehydrogenase [Komagataella pastoris]
EVM0015308.1	--	--	--	--	Salt tolerance down-regulator	Stress response protein NST1 GN=NST1 OS=Phaeosphaeria nodorum (strain SN15 / ATCC MYA-4574 / FGSC 10173) PE=3 SV=3	Stress response protein NST1 {ECO:0000256|RuleBase:RU049441} OS=Leptosphaeria maculans (strain JN3 / isolate v23.1.3 / race PE=3 SV=1	hypothetical protein LEMA_P074980.1 [Leptosphaeria maculans JN3]
EVM0000934.1	Biological Process: serine family amino acid biosynthetic process (GO:0009070); Molecular Function: oxidoreductase activity, acting on the CH-OH group of donors, NAD or NADP as acceptor (GO:0016616); Molecular Function: small molecule binding (GO:0036094);	K00058|1.04726e-123|spaa:SPAPADRAFT_61363|D-3-phosphoglycerate dehydrogenase 1; K00058 D-3-phosphoglycerate dehydrogenase [EC:1.1.1.95] (A)	[E]	Amino acid transport and metabolism	D-isomer specific 2-hydroxyacid dehydrogenase, NAD binding domain	D-3-phosphoglycerate dehydrogenase 1 GN=SER3 OS=Saccharomyces cerevisiae (strain ATCC 204508 / S288c) PE=1 SV=1	D-3-phosphoglycerate dehydrogenase 1 {ECO:0000313|EMBL:BAO39772.1} OS=Kluyveromyces marxianus DMKU3-1042 PE=3 SV=1	phosphoglycerate dehydrogenase [Aphanomyces invadans]
EVM0016240.1	Molecular Function: RNA binding (GO:0003723); Cellular Component: mitochondrial large ribosomal subunit (GO:0005762);	K02892|8.96889e-91|pte:PTT_13946|hypothetical protein; K02892 large subunit ribosomal protein L23 (A)	[J]	Translation, ribosomal structure and biogenesis	Ribosomal protein L23	54S ribosomal protein L23, mitochondrial (Precursor) GN=mrp20 OS=Schizosaccharomyces pombe (strain 972 / ATCC 24843) PE=3 SV=1	Mitochondrial ribosomal protein subunit L23 {ECO:0000313|EMBL:EDU39884.1} OS=Pyrenophora tritici-repentis (strain Pt-1C-BFP) PE=4 SV=1	mitochondrial ribosomal protein subunit L23 [Pyrenophora tritici-repentis Pt-1C-BFP]
EVM0008492.1	Cellular Component: presequence translocase-associated import motor (GO:0001405); Cellular Component: integral component of membrane (GO:0016021); Biological Process: protein import into mitochondrial matrix (GO:0030150);	K17806|2.68648e-116|pno:SNOG_03729|hypothetical protein; K17806 mitochondrial import inner membrane translocase subunit TIM23 (A)	--	--	Mitochondrial import protein Pam17	Presequence translocated-associated motor subunit pam17, mitochondrial (Precursor) GN=pam17 OS=Neosartorya fumigata (strain ATCC MYA-4609 / Af293 / CBS 101355 / FGSC PE=3 SV=1	Putative uncharacterized protein {ECO:0000313|EMBL:EAT88934.1} OS=Phaeosphaeria nodorum (strain SN15 / ATCC MYA-4574 / FGSC 10173) PE=4 SV=1	hypothetical protein SNOG_03729 [Phaeosphaeria nodorum SN15]
EVM0013676.1	--	--	[TZ]	--	Class II Aldolase and Adducin N-terminal domain	Meiotically up-regulated gene 14 protein GN=mug14 OS=Schizosaccharomyces pombe (strain 972 / ATCC 24843) PE=1 SV=1	Uncharacterized protein {ECO:0000313|EMBL:EJT49056.1} OS=Trichosporon asahii var. asahii (strain ATCC 90039 / CBS 2479 / JCM PE=4 SV=1	class II aldolase/adducin family protein [Bathycoccus prasinos]
EVM0010739.1	Cellular Component: integral component of membrane (GO:0016021); Cellular Component: intracellular membrane-bounded organelle (GO:0043231); Cellular Component: cytoplasmic part (GO:0044444);	--	[S]	Function unknown	Eukaryotic membrane protein family	Endoplasmic reticulum membrane protein 65 {ECO:0000250|UniProtKB:P40085} OS=Schizosaccharomyces pombe (strain 972 / ATCC 24843) PE=1 SV=1	Putative uncharacterized protein {ECO:0000313|EMBL:EDU40891.1} OS=Pyrenophora tritici-repentis (strain Pt-1C-BFP) PE=4 SV=1	hypothetical protein PTRG_01453 [Pyrenophora tritici-repentis Pt-1C-BFP]
EVM0009906.1	Biological Process: transport (GO:0006810); Cellular Component: membrane (GO:0016020);	--	--	--	CorA-like Mg2+ transporter protein	--	Uncharacterized protein {ECO:0000313|EMBL:KEQ89623.1} OS=Aureobasidium pullulans EXF-150 PE=4 SV=1	hypothetical protein M438DRAFT_341352 [Aureobasidium pullulans EXF-150]
EVM0000905.1	Molecular Function: structural constituent of ribosome (GO:0003735); Cellular Component: mitochondrion (GO:0005739); Cellular Component: small ribosomal subunit (GO:0015935); Biological Process: mitochondrial translation (GO:0032543);	K02959|1.08347e-08|ppa:PAS_chr1-4_0320|mitochondrial 37S ribosomal protein MRPS16; K02959 small subunit ribosomal protein S16 (A)	[J]	Translation, ribosomal structure and biogenesis	tRNA (Guanine-1)-methyltransferase	37S ribosomal protein S16, mitochondrial GN=MRPS16 OS=Saccharomyces cerevisiae (strain ATCC 204508 / S288c) PE=1 SV=1	Uncharacterized protein {ECO:0000313|EMBL:ESA03506.1} OS=Rhizophagus irregularis (strain DAOM 181602 / DAOM 197198 / MUCL PE=3 SV=1	tRNA (guanine-N(1)-)-methyltransferase [Beauveria bassiana D1-5]
EVM0010719.1	Biological Process: ribosomal large subunit assembly (GO:0000027); Molecular Function: ATPase activator activity (GO:0001671); Molecular Function: structural constituent of ribosome (GO:0003735); Cellular Component: nuclear pore (GO:0005643); Cellular Component: nucleolus (GO:0005730); Biological Process: translation (GO:0006412); Biological Process: nucleocytoplasmic transport (GO:0006913); Mole…	K02896|1.12662e-124|pte:PTT_18500|ribosome biogenesis protein RLP24; K02896 large subunit ribosomal protein L24e (A)	[J]	Translation, ribosomal structure and biogenesis	Ribosomal protein L24e	Ribosome biogenesis protein RLP24 GN=RLP24 OS=Yarrowia lipolytica (strain CLIB 122 / E 150) PE=3 SV=1	Putative uncharacterized protein {ECO:0000313|EMBL:EFQ86302.1} OS=Pyrenophora teres f. teres (strain 0-1) PE=4 SV=1	ribosome biogenesis protein RLP24 [Pyrenophora teres f. teres 0-1]
EVM0016168.1	--	--	--	--	PAP2 superfamily	--	--	--
EVM0013776.1	Molecular Function: nucleotide binding (GO:0000166); Biological Process: transport (GO:0006810); Biological Process: single-organism cellular process (GO:0044763);	--	--	--	Type II/IV secretion system protein	--	General secretion pathway protein E {ECO:0000313|EMBL:EOB13095.1} OS=Nosema bombycis (strain CQ1 / CVCC 102059) PE=4 SV=1	hypothetical protein OsI_17332 [Oryza sativa Indica Group]
EVM0009722.1	--	--	--	--	--	--	Putative uncharacterized protein {ECO:0000313|EMBL:CBX94835.1} OS=Leptosphaeria maculans (strain JN3 / isolate v23.1.3 / race PE=4 SV=1	hypothetical protein LEMA_P118380.1 [Leptosphaeria maculans JN3]
EVM0009907.1	Molecular Function: iron ion binding (GO:0005506); Molecular Function: dioxygenase activity (GO:0051213); Biological Process: oxidation-reduction process (GO:0055114);	--	[QR]	--	non-haem dioxygenase in morphine synthesis N-terminal	UPF0676 protein C1494.01 GN=SPCC1494.01 OS=Schizosaccharomyces pombe (strain 972 / ATCC 24843) PE=3 SV=2	Flavonol synthase {ECO:0000313|EMBL:ELA29302.1} OS=Colletotrichum gloeosporioides (strain Nara gc5) PE=3 SV=1	flavonol synthase [Colletotrichum gloeosporioides Nara gc5]
EVM0000010.1	Molecular Function: damaged DNA binding (GO:0003684); Molecular Function: transcription factor activity, sequence-specific DNA binding (GO:0003700); Molecular Function: methylated-DNA-[protein]-cysteine S-methyltransferase activity (GO:0003908); Cellular Component: nucleus (GO:0005634); Biological Process: DNA dealkylation involved in DNA repair (GO:0006307); Biological Process: regulation of tra…	K00567|2.2307e-68|pte:PTT_14603|hypothetical protein; K00567 methylated-DNA-[protein]-cysteine S-methyltransferase [EC:2.1.1.63] (A)	[L]	Replication, recombination and repair	6-O-methylguanine DNA methyltransferase, DNA binding domain	Methylated-DNA--protein-cysteine methyltransferase GN=MGT1 OS=Candida glabrata (strain ATCC 2001 / CBS 138 / JCM 3761 / NBRC 0622 / PE=3 SV=1	Putative uncharacterized protein {ECO:0000313|EMBL:EFQ89217.1} OS=Pyrenophora teres f. teres (strain 0-1) PE=4 SV=1	hypothetical protein PTT_14603 [Pyrenophora teres f. teres 0-1]
EVM0003647.1	Molecular Function: hydrolase activity (GO:0016787);	--	[T]	Signal transduction mechanisms	Carboxylesterase family	Lipase 1 (Precursor) GN=LIP1 OS=Candida rugosa (Yeast) PE=1 SV=3	Similar to carboxylesterase {ECO:0000313|EMBL:CBX99395.1} OS=Leptosphaeria maculans (strain JN3 / isolate v23.1.3 / race PE=3 SV=1	similar to carboxylesterase [Leptosphaeria maculans JN3]
EVM0014367.1	Molecular Function: binding (GO:0005488);	--	--	--	helix-turn-helix, Psq domain	--	Putative uncharacterized protein {ECO:0000313|EMBL:EFQ87939.1} OS=Pyrenophora teres f. teres (strain 0-1) PE=4 SV=1	hypothetical protein PTT_16368 [Pyrenophora teres f. teres 0-1]
EVM0014280.1	Molecular Function: hydrolase activity, acting on ester bonds (GO:0016788); Cellular Component: intracellular membrane-bounded organelle (GO:0043231); Cellular Component: cytoplasmic part (GO:0044444); Biological Process: nucleic acid phosphodiester bond hydrolysis (GO:0090305);	K13288|1.19348e-41|scm:SCHCODRAFT_57864|hypothetical protein; K13288 oligoribonuclease [EC:3.1.-.-] (A)	[A]	RNA processing and modification	Exonuclease	Probable oligoribonuclease GN=rex2 OS=Schizosaccharomyces pombe (strain 972 / ATCC 24843) PE=3 SV=2	Exonuclease rnase t and dna polymerase iii {ECO:0000313|EMBL:CDH57826.1} OS=Lichtheimia corymbifera JMRC:FSU:9682 PE=3 SV=1	PREDICTED: oligoribonuclease-like [Cucumis sativus]
EVM0015322.1	Molecular Function: RNA binding (GO:0003723);	K13210|0|bor:COCMIDRAFT_81884|hypothetical protein; K13210 far upstream element-binding protein (A)	[A]	RNA processing and modification	KH domain	--	Uncharacterized protein {ECO:0000313|EMBL:EUC50441.1} OS=Bipolaris oryzae ATCC 44560 PE=4 SV=1	hypothetical protein COCMIDRAFT_81884 [Bipolaris oryzae ATCC 44560]
EVM0015243.1	Biological Process: proteolysis (GO:0006508); Molecular Function: transaminase activity (GO:0008483); Molecular Function: serine-type D-Ala-D-Ala carboxypeptidase activity (GO:0009002);	--	[E]	Amino acid transport and metabolism	D-alanyl-D-alanine carboxypeptidase	--	D-aminoacid aminotransferase-like PLP-dependent enzyme {ECO:0000313|EMBL:EMF13218.1} OS=Sphaerulina musiva (strain SO2202) PE=3 SV=1	D-alanine aminotransferase [Beauveria bassiana D1-5]
EVM0008249.1	Molecular Function: ATP-dependent peptidase activity (GO:0004176); Molecular Function: ATP binding (GO:0005524); Cellular Component: mitochondrial matrix (GO:0005759); Biological Process: protein folding (GO:0006457); Biological Process: proteolysis (GO:0006508); Molecular Function: serine-type peptidase activity (GO:0008236); Biological Process: protein catabolic process (GO:0030163); Molecular …	K03544|5.27523e-85|dsq:DICSQDRAFT_86831|ClpX ATPase regulatory subunit; K03544 ATP-dependent Clp protease ATP-binding subunit ClpX (A)	[O]	Posttranslational modification, protein turnover, chaperones	Clp protease	Mitochondrial clpX-like chaperone MCX1 GN=MCX1 OS=Saccharomyces cerevisiae (strain ATCC 204508 / S288c) PE=1 SV=1	ATP-dependent Clp protease ATP-binding subunit ClpX {ECO:0000313|EMBL:EPB90157.1} OS=Mucor circinelloides f. circinelloides (strain 1006PhL) PE=4 SV=1	ATP-dependent Clp protease ATP-binding subunit ClpX [Beauveria bassiana D1-5]
EVM0000968.1	--	--	--	--	--	--	Putative uncharacterized protein {ECO:0000313|EMBL:EFQ93911.1} OS=Pyrenophora teres f. teres (strain 0-1) PE=4 SV=1	hypothetical protein PTT_08576 [Pyrenophora teres f. teres 0-1]
EVM0004485.1	--	K01341|5.30968e-39|tre:TRIREDRAFT_123561|serine protease; K01341 kexin [EC:3.4.21.61] (A)	[O]	Posttranslational modification, protein turnover, chaperones	Subtilase family	Kexin (Precursor) GN=KEX2 OS=Saccharomyces cerevisiae (strain ATCC 204508 / S288c) PE=1 SV=1	Putative uncharacterized protein {ECO:0000313|EMBL:CBX95479.1} OS=Leptosphaeria maculans (strain JN3 / isolate v23.1.3 / race PE=3 SV=1	hypothetical protein LEMA_P026310.1 [Leptosphaeria maculans JN3]
EVM0007685.1	Molecular Function: arylformamidase activity (GO:0004061); Biological Process: tryptophan catabolic process to kynurenine (GO:0019441);	--	--	--	Putative cyclase	--	Putative uncharacterized protein {ECO:0000313|EMBL:EAT82285.2} OS=Phaeosphaeria nodorum (strain SN15 / ATCC MYA-4574 / FGSC 10173) PE=4 SV=2	hypothetical protein SNOG_09950 [Phaeosphaeria nodorum SN15]
EVM0010021.1	Biological Process: intracellular protein transport (GO:0006886); Biological Process: vesicle-mediated transport (GO:0016192); Cellular Component: clathrin adaptor complex (GO:0030131);	K12393|0|npa:UCRNP2_7514|putative ap-1 complex subunit mu-1 protein; K12393 AP-1 complex subunit mu (A)	[U]	Intracellular trafficking, secretion, and vesicular transport	Adaptor complexes medium subunit family	AP-1 complex subunit mu-1 GN=apm1 OS=Schizosaccharomyces pombe (strain 972 / ATCC 24843) PE=1 SV=1	Putative ap-1 complex subunit mu-1 protein {ECO:0000313|EMBL:EOD45749.1} OS=Botryosphaeria parva (strain UCR-NP2) PE=4 SV=1	putative ap-1 complex subunit mu-1 protein [Neofusicoccum parvum UCRNP2]
EVM0006016.1	--	--	--	--	--	--	Uncharacterized protein {ECO:0000313|EMBL:EMD62193.1} OS=Cochliobolus sativus (strain ND90Pr / ATCC 201652) PE=4 SV=1	hypothetical protein COCSADRAFT_229048 [Bipolaris sorokiniana ND90Pr]
EVM0004873.1	--	--	[Q]	Secondary metabolites biosynthesis, transport and catabolism	short chain dehydrogenase	Uncharacterized oxidoreductase C736.13 GN=SPCC736.13 OS=Schizosaccharomyces pombe (strain 972 / ATCC 24843) PE=3 SV=1	Uncharacterized protein {ECO:0000313|EMBL:EMC97101.1} OS=Baudoinia compniacensis (strain UAMH 10762) PE=4 SV=1	hypothetical protein BAUCODRAFT_23481 [Baudoinia compniacensis UAMH 10762]
EVM0001657.1	Molecular Function: hydrolase activity, hydrolyzing O-glycosyl compounds (GO:0004553); Molecular Function: ATP binding (GO:0005524); Biological Process: carbohydrate metabolic process (GO:0005975); Cellular Component: integral component of membrane (GO:0016021); Molecular Function: cation-transporting ATPase activity (GO:0019829); Molecular Function: metal ion binding (GO:0046872); Biological Pro…	--	--	--	Beta-glucan synthesis-associated protein (SKN1)	Beta-glucan synthesis-associated protein KRE6 GN=KRE6 OS=Saccharomyces cerevisiae (strain ATCC 204508 / S288c) PE=1 SV=2	Glycoside hydrolase family 16 protein {ECO:0000313|EMBL:ENI05352.1} OS=Cochliobolus heterostrophus (strain C4 / ATCC 48331 / race T) PE=4 SV=1	glycoside hydrolase family 16 protein [Bipolaris maydis C5]
EVM0006328.1	Molecular Function: binding (GO:0005488); Molecular Function: oxidoreductase activity (GO:0016491); Biological Process: single-organism metabolic process (GO:0044710);	K00052|6.98495e-120|cput:CONPUDRAFT_136823|3-isopropylmalate dehydrogenase; K00052 3-isopropylmalate dehydrogenase [EC:1.1.1.85] (A)	[E]	Amino acid transport and metabolism	Isocitrate/isopropylmalate dehydrogenase	3-isopropylmalate dehydrogenase GN=leu1 OS=Schizosaccharomyces pombe (strain 972 / ATCC 24843) PE=1 SV=1	3-isopropylmalate dehydrogenase {ECO:0000256|RuleBase:RU004445} OS=Jaapia argillacea MUCL 33604 PE=3 SV=1	hypothetical protein PISMIDRAFT_522511 [Pisolithus microcarpus 441]
EVM0006955.1	Biological Process: sister chromatid segregation (GO:0000819); Molecular Function: catalytic activity (GO:0003824); Biological Process: DNA metabolic process (GO:0006259); Biological Process: mitotic nuclear division (GO:0007067); Biological Process: response to stimulus (GO:0050896); Molecular Function: organic cyclic compound binding (GO:0097159); Molecular Function: heterocyclic compound bindi…	K06674|1.39966e-44|ani:AN5899.2|similar to condensin subunit; K06674 structural maintenance of chromosome 2 (A)	[BD]	--	NAD-dependent DNA ligase adenylation domain	Structural maintenance of chromosomes protein 2 GN=SMC2 OS=Saccharomyces cerevisiae (strain ATCC 204508 / S288c) PE=1 SV=1	Structural maintenance of chromosomes protein {ECO:0000256|PIRNR:PIRNR005719} OS=Emericella nidulans (Aspergillus nidulans) PE=3 SV=1	DNA ligase [Beauveria bassiana D1-5]
EVM0002883.1	Molecular Function: hydrolase activity, acting on glycosyl bonds (GO:0016798); Molecular Function: glyoxalase III activity (GO:0019172); Biological Process: methylglyoxal catabolic process to D-lactate via S-lactoyl-glutathione (GO:0019243);	--	[RV]	--	DJ-1/PfpI family	--	KLTH0A00242p {ECO:0000313|EMBL:CAR21034.1} OS=Lachancea thermotolerans (strain ATCC 56472 / CBS 6340 / NRRL Y-8284) PE=4 SV=1	KLTH0A00242p [Lachancea thermotolerans]
EVM0004992.1	Biological Process: tryptophan biosynthetic process (GO:0000162); Cellular Component: exosome (RNase complex) (GO:0000178); Molecular Function: anthranilate phosphoribosyltransferase activity (GO:0004048); Cellular Component: cytosol (GO:0005829); Biological Process: RNA processing (GO:0006396); Biological Process: RNA catabolic process (GO:0006401);	K00766|0|pte:PTT_04824|hypothetical protein; K00766 anthranilate phosphoribosyltransferase [EC:2.4.2.18] (A)	[E]	Amino acid transport and metabolism	Glycosyl transferase family, a/b domain	Anthranilate phosphoribosyltransferase GN=trp4 OS=Schizosaccharomyces pombe (strain 972 / ATCC 24843) PE=3 SV=1	Putative uncharacterized protein {ECO:0000313|EMBL:EFQ95817.1} OS=Pyrenophora teres f. teres (strain 0-1) PE=4 SV=1	hypothetical protein PTT_04824 [Pyrenophora teres f. teres 0-1]
EVM0012531.1	Molecular Function: sugar:proton symporter activity (GO:0005351); Molecular Function: glucose transmembrane transporter activity (GO:0005355); Cellular Component: integral component of plasma membrane (GO:0005887); Biological Process: proton transport (GO:0015992); Biological Process: glucose import (GO:0046323); Biological Process: glucose transmembrane transport (GO:1904659);	--	[R]	General function prediction only	Sugar (and other) transporter	Probable glucose transporter rco-3 GN=rco-3 OS=Neurospora crassa (strain ATCC 24698 / 74-OR23-1A / CBS 708.71 / DSM PE=3 SV=2	Uncharacterized protein {ECO:0000313|EMBL:EMD65002.1} OS=Cochliobolus sativus (strain ND90Pr / ATCC 201652) PE=3 SV=1	hypothetical protein COCSADRAFT_316873 [Bipolaris sorokiniana ND90Pr]
EVM0009095.1	Biological Process: nucleobase-containing compound metabolic process (GO:0006139); Molecular Function: hydrolase activity (GO:0016787); Molecular Function: ion binding (GO:0043167); Molecular Function: organic cyclic compound binding (GO:0097159); Molecular Function: heterocyclic compound binding (GO:1901363);	K15363|2.42708e-18|gtr:GLOTRDRAFT_36429|hypothetical protein; K15363 fanconi-associated nuclease 1 [EC:3.1.21.- 3.1.4.1] (A)	[S]	Function unknown	Helicase C-terminal domain	ATP-dependent RNA helicase CHL1 GN=CHL1 OS=Coccidioides immitis (strain RS) PE=3 SV=1	Uncharacterized protein {ECO:0000313|EMBL:CDO73570.1} OS=Pycnoporus cinnabarinus (Cinnabar-red polypore) PE=4 SV=1	conserved hypothetical protein [Ricinus communis]
EVM0004319.1	Biological Process: ion transport (GO:0006811); Cellular Component: membrane (GO:0016020); Molecular Function: substrate-specific transmembrane transporter activity (GO:0022891); Molecular Function: ATPase activity, coupled to transmembrane movement of substances (GO:0042626); Cellular Component: cell part (GO:0044464); Biological Process: single-organism transport (GO:0044765); Biological Proces…	K05663|1.94392e-15|pte:PTT_02555|hypothetical protein; K05663 mitochondrial ABC transporter ATM (A)	[Q]	Secondary metabolites biosynthesis, transport and catabolism	ABC transporter	Iron-sulfur clusters transporter atm1, mitochondrial (Precursor) GN=atm1 OS=Emericella nidulans (strain FGSC A4 / ATCC 38163 / CBS 112.46 / NRRL PE=3 SV=2	Putative uncharacterized protein {ECO:0000313|EMBL:EGF75982.1} OS=Batrachochytrium dendrobatidis (strain JAM81 / FGSC 10211) PE=4 SV=1	Spermidine/putrescine import ATP-binding protein Po tA [Beauveria bassiana D1-5]
EVM0003296.1	Molecular Function: structural constituent of ribosome (GO:0003735); Cellular Component: mitochondrial small ribosomal subunit (GO:0005763);	K17402|1.27543e-130|bze:COCCADRAFT_30110|hypothetical protein; K17402 small subunit ribosomal protein S23 (A)	--	--	Mitochondrial ribosomal protein S25	37S ribosomal protein S25, mitochondrial GN=RSM25 OS=Phaeosphaeria nodorum (strain SN15 / ATCC MYA-4574 / FGSC 10173) PE=3 SV=1	Uncharacterized protein {ECO:0000313|EMBL:EOA92144.1} OS=Setosphaeria turcica (strain 28A) PE=4 SV=1	hypothetical protein SETTUDRAFT_162629 [Setosphaeria turcica Et28A]
EVM0006714.1	Molecular Function: catalytic activity (GO:0003824);	K09458|6.4327e-62|spo:SPBC887.13c|3-oxoacyl-[acyl-carrier-protein]-synthase condensing enzyme (predicted); K09458 3-oxoacyl-[acyl-carrier-protein] synthase II [EC:2.3.1.179] (A)	[IQ]	--	Beta-ketoacyl synthase, N-terminal domain	Putative 3-oxoacyl-[acyl-carrier-protein] synthase, mitochondrial (Precursor) GN=SPBC887.13c OS=Schizosaccharomyces pombe (strain 972 / ATCC 24843) PE=3 SV=1	3-oxoacyl-[acyl-carrier-protein] synthase {ECO:0000256|PIRNR:PIRNR000447} OS=Arthrobotrys oligospora (strain ATCC 24927 / CBS 115.81 / DSM 1491) PE=3 SV=1	3-oxoacyl-(acyl-carrier-protein) synthase II [Paulinella chromatophora]
EVM0003935.1	--	--	[O]	Posttranslational modification, protein turnover, chaperones	Prolyl oligopeptidase family	Probable dipeptidyl-peptidase 5 (Precursor) GN=dpp5 OS=Aspergillus clavatus (strain ATCC 1007 / CBS 513.65 / DSM 816 / NCTC PE=3 SV=1	Uncharacterized protein {ECO:0000313|EMBL:ETS79621.1} OS=Pestalotiopsis fici W106-1 PE=4 SV=1	predicted protein [Physcomitrella patens]
EVM0003490.1	--	--	--	--	LysR substrate binding domain	--	Putative uncharacterized protein {ECO:0000313|EMBL:EGF76067.1} OS=Batrachochytrium dendrobatidis (strain JAM81 / FGSC 10211) PE=4 SV=1	PREDICTED: probable HTH-type transcriptional regulator LrhA-like [Cucumis sativus]
EVM0000532.1	--	--	--	--	--	--	Putative uncharacterized protein {ECO:0000313|EMBL:EAT83238.1} OS=Phaeosphaeria nodorum (strain SN15 / ATCC MYA-4574 / FGSC 10173) PE=4 SV=1	hypothetical protein SNOG_09046 [Phaeosphaeria nodorum SN15]
EVM0002758.1	Molecular Function: phosphorelay sensor kinase activity (GO:0000155); Biological Process: phosphorelay signal transduction system (GO:0000160); Molecular Function: aminopeptidase activity (GO:0004177); Cellular Component: cytoplasm (GO:0005737); Biological Process: proteolysis (GO:0006508); Biological Process: signal transduction by protein phosphorylation (GO:0023014);	K01259|0|bze:COCCADRAFT_28952|hypothetical protein; K01259 proline iminopeptidase [EC:3.4.11.5] (A)	--	--	alpha/beta hydrolase fold	--	Proline iminopeptidase {ECO:0000256|RuleBase:RU003421} OS=Cochliobolus heterostrophus (strain C4 / ATCC 48331 / race T) PE=3 SV=1	hypothetical protein COCHEDRAFT_1228033 [Bipolaris maydis C5]
EVM0005753.2	Molecular Function: zinc ion binding (GO:0008270); Molecular Function: oxidoreductase activity (GO:0016491); Biological Process: oxidation-reduction process (GO:0055114);	K00008|0|bze:COCCADRAFT_103003|hypothetical protein; K00008 L-iditol 2-dehydrogenase [EC:1.1.1.14] (A)	[Q]	Secondary metabolites biosynthesis, transport and catabolism	Alcohol dehydrogenase GroES-like domain	L-arabinitol 4-dehydrogenase GN=ladA OS=Aspergillus oryzae (Yellow koji mold) PE=1 SV=1	Uncharacterized protein {ECO:0000313|EMBL:EUN33197.1} OS=Bipolaris victoriae FI3 PE=4 SV=1	hypothetical protein COCVIDRAFT_83897 [Bipolaris victoriae FI3]
EVM0006702.1	Biological Process: amino acid transport (GO:0006865);	--	--	--	Periplasmic binding protein	--	--	Leucine-, isoleucine-, valine-, threonine-, and alanine-binding protein [Beauveria bassiana D1-5]
EVM0008913.1	Cellular Component: nuclear pore (GO:0005643); Biological Process: nucleocytoplasmic transport (GO:0006913); Molecular Function: structural constituent of nuclear pore (GO:0017056); Molecular Function: dioxygenase activity (GO:0051213); Biological Process: oxidation-reduction process (GO:0055114);	--	--	--	Taurine catabolism dioxygenase TauD, TfdA family	Putative dioxygenase C576.01c OS=Schizosaccharomyces pombe (strain 972 / ATCC 24843) PE=3 SV=2	Uncharacterized protein {ECO:0000313|EMBL:EPS31063.1} OS=Penicillium oxalicum (strain 114-2 / CGMCC 5302) PE=4 SV=1	hypothetical protein PDE_06017 [Penicillium oxalicum 114-2]
EVM0002702.1	Molecular Function: transferase activity (GO:0016740);	--	--	--	Glycosyltransferase family 28 C-terminal domain	--	--	Glycosyltransferase fragment, family GT28, partial [Chondrus crispus]
EVM0001667.1	--	K07019|2.09058e-28|ago:AGOS_ACR149C|ACR149Cp; K07019 (A)	[R]	General function prediction only	SnoaL-like domain	Putative esterase YMR210W GN=YMR210W OS=Saccharomyces cerevisiae (strain ATCC 204508 / S288c) PE=1 SV=1	Putative esterase yheT {ECO:0000313|EMBL:EOB13224.1} (Fragment) OS=Nosema bombycis (strain CQ1 / CVCC 102059) PE=4 SV=1	alpha beta hydrolase fold protein [Nannochloropsis gaditana CCMP526]
EVM0001738.1	Molecular Function: binding (GO:0005488); Biological Process: transcription, DNA-templated (GO:0006351);	--	--	--	Fungal specific transcription factor domain	Uncharacterized transcriptional regulatory protein C530.05 GN=SPBC530.05 OS=Schizosaccharomyces pombe (strain 972 / ATCC 24843) PE=3 SV=2	Fungal specific transcription factor {ECO:0000313|EMBL:ELA23624.1} OS=Colletotrichum gloeosporioides (strain Nara gc5) PE=4 SV=1	fungal specific transcription factor [Colletotrichum gloeosporioides Nara gc5]
EVM0010212.1	--	--	--	--	Heterokaryon incompatibility protein (HET)	Heterokaryon incompatibility protein 6, OR allele GN=het-6 OS=Neurospora crassa (strain ATCC 24698 / 74-OR23-1A / CBS 708.71 / DSM PE=4 SV=1	Putative uncharacterized protein {ECO:0000313|EMBL:EEU37029.1} OS=Nectria haematococca (strain 77-13-4 / ATCC MYA-4622 / FGSC 9596 / PE=4 SV=1	hypothetical protein NECHADRAFT_52103 [Nectria haematococca mpVI 77-13-4]
EVM0012536.1	Molecular Function: nucleotide binding (GO:0000166); Biological Process: transport (GO:0006810); Biological Process: single-organism cellular process (GO:0044763);	--	--	--	Type II/IV secretion system protein	--	General secretion pathway protein E {ECO:0000313|EMBL:EOB13095.1} OS=Nosema bombycis (strain CQ1 / CVCC 102059) PE=4 SV=1	hypothetical protein OsI_17332 [Oryza sativa Indica Group]
EVM0010020.1	--	--	--	--	--	--	Putative uncharacterized protein {ECO:0000313|EMBL:EFQ84875.1} OS=Pyrenophora teres f. teres (strain 0-1) PE=4 SV=1	hypothetical protein PTT_20369 [Pyrenophora teres f. teres 0-1]
EVM0000813.1	--	--	--	--	Heterokaryon incompatibility protein (HET)	Heterokaryon incompatibility protein 6, OR allele GN=het-6 OS=Neurospora crassa (strain ATCC 24698 / 74-OR23-1A / CBS 708.71 / DSM PE=4 SV=1	Uncharacterized protein {ECO:0000313|EMBL:EUC41293.1} OS=Bipolaris oryzae ATCC 44560 PE=4 SV=1	hypothetical protein COCMIDRAFT_40509 [Bipolaris oryzae ATCC 44560]
EVM0014890.1	Molecular Function: acid phosphatase activity (GO:0003993); Biological Process: dephosphorylation (GO:0016311);	--	[R]	General function prediction only	Histidine phosphatase superfamily (branch 2)	Acid phosphatase PHO1 (Precursor) GN=PHO1 OS=Komagataella pastoris (Yeast) PE=2 SV=1	Acid phosphatase PHO12 {ECO:0000313|EMBL:EDU42668.1} OS=Pyrenophora tritici-repentis (strain Pt-1C-BFP) PE=4 SV=1	acid phosphatase PHO12 precursor [Pyrenophora tritici-repentis Pt-1C-BFP]
EVM0003530.1	--	--	--	--	--	--	Putative uncharacterized protein {ECO:0000313|EMBL:EDU39671.1} OS=Pyrenophora tritici-repentis (strain Pt-1C-BFP) PE=4 SV=1	conserved hypothetical protein [Pyrenophora tritici-repentis Pt-1C-BFP]
EVM0006568.1	--	--	--	--	--	--	Putative uncharacterized protein {ECO:0000313|EMBL:CBY00396.1} OS=Leptosphaeria maculans (strain JN3 / isolate v23.1.3 / race PE=3 SV=1	hypothetical protein LEMA_P015260.1 [Leptosphaeria maculans JN3]
EVM0006786.1	--	--	--	--	--	--	Uncharacterized protein {ECO:0000313|EMBL:EMD58051.1} (Fragment) OS=Cochliobolus sativus (strain ND90Pr / ATCC 201652) PE=4 SV=1	hypothetical protein COCSADRAFT_42135, partial [Bipolaris sorokiniana ND90Pr]
EVM0000970.1	--	--	--	--	Winged helix-turn helix	--	Uncharacterized protein {ECO:0000313|EMBL:EMD58178.1} (Fragment) OS=Cochliobolus sativus (strain ND90Pr / ATCC 201652) PE=4 SV=1	hypothetical protein COCSADRAFT_104551, partial [Bipolaris sorokiniana ND90Pr]
EVM0012333.1	--	--	--	--	--	--	Predicted protein {ECO:0000313|EMBL:EDU40612.1} OS=Pyrenophora tritici-repentis (strain Pt-1C-BFP) PE=4 SV=1	predicted protein [Pyrenophora tritici-repentis Pt-1C-BFP]
EVM0009193.1	--	--	--	--	Protein of unknown function (DUF1173)	--	--	conserved hypothetical protein [Ricinus communis]
EVM0008945.1	Molecular Function: transferase activity (GO:0016740);	--	[R]	General function prediction only	Aminotransferase class-III	Uncharacterized aminotransferase C1039.07c GN=SPAC1039.07c OS=Schizosaccharomyces pombe (strain 972 / ATCC 24843) PE=3 SV=1	Uncharacterized protein {ECO:0000313|EMBL:EWG51566.1} OS=Gibberella moniliformis (strain M3125 / FGSC 7600) PE=3 SV=1	PREDICTED: alanine--glyoxylate aminotransferase 2 homolog 3, mitochondrial-like [Cucumis sativus]
EVM0005358.1	Molecular Function: metal ion binding (GO:0046872);	K18716|0|bze:COCCADRAFT_31767|hypothetical protein; K18716 nucleoporin NUP42 (A)	--	--	--	Nucleoporin-like protein amo1 GN=amo1 OS=Schizosaccharomyces pombe (strain 972 / ATCC 24843) PE=3 SV=1	Uncharacterized protein {ECO:0000313|EMBL:EUC39400.1} OS=Bipolaris zeicola 26-R-13 PE=4 SV=1	hypothetical protein COCCADRAFT_31767 [Bipolaris zeicola 26-R-13]
EVM0000689.1	Molecular Function: RNA polymerase II transcription cofactor activity (GO:0001104); Molecular Function: DNA binding (GO:0003677); Molecular Function: translation elongation factor activity (GO:0003746); Molecular Function: DNA-directed DNA polymerase activity (GO:0003887); Molecular Function: thiol-dependent ubiquitin-specific protease activity (GO:0004843); Cellular Component: cytoplasm (GO:0005…	K11836|0|bze:COCCADRAFT_39604|hypothetical protein; K11836 ubiquitin carboxyl-terminal hydrolase 5/13 [EC:3.4.19.12] (A)	[O]	Posttranslational modification, protein turnover, chaperones	Ubiquitin carboxyl-terminal hydrolase	Ubiquitin carboxyl-terminal hydrolase 14 GN=ubp14 OS=Schizosaccharomyces pombe (strain 972 / ATCC 24843) PE=1 SV=2	Ubiquitin carboxyl-terminal hydrolase {ECO:0000256|RuleBase:RU004435} OS=Bipolaris zeicola 26-R-13 PE=3 SV=1	hypothetical protein COCCADRAFT_39604 [Bipolaris zeicola 26-R-13]
EVM0012727.1	--	--	--	--	--	Uncharacterized protein AN11006 GN=AN11006 OS=Emericella nidulans (strain FGSC A4 / ATCC 38163 / CBS 112.46 / NRRL PE=4 SV=1	Uncharacterized protein {ECO:0000313|EMBL:EUC47656.1} OS=Bipolaris oryzae ATCC 44560 PE=4 SV=1	hypothetical protein COCMIDRAFT_34887 [Bipolaris oryzae ATCC 44560]
EVM0002465.1	Cellular Component: plastid (GO:0009536);	--	--	--	Bacterial flagellin N-terminal helical region	--	--	Flagellin [Beauveria bassiana D1-5]
EVM0013562.1	--	--	--	--	Bacterial regulatory helix-turn-helix protein, lysR family	--	RNA polymerase sigma factor fecI {ECO:0000313|EMBL:EOB12932.1} OS=Nosema bombycis (strain CQ1 / CVCC 102059) PE=4 SV=1	RNA polymerase ECF-type sigma factor [Enterocytozoon bieneusi H348]
EVM0000076.1	Molecular Function: copper ion transmembrane transporter activity (GO:0005375); Cellular Component: integral component of membrane (GO:0016021); Biological Process: copper ion transmembrane transport (GO:0035434);	--	--	--	Ctr copper transporter family	--	Uncharacterized protein {ECO:0000313|EMBL:ENI10860.1} OS=Cochliobolus heterostrophus (strain C4 / ATCC 48331 / race T) PE=4 SV=1	hypothetical protein COCHEDRAFT_1019489 [Bipolaris maydis C5]
EVM0008914.1	Cellular Component: fungal-type vacuole (GO:0000324); Molecular Function: SNAP receptor activity (GO:0005484); Cellular Component: mitochondrion (GO:0005739); Cellular Component: endosome (GO:0005768); Cellular Component: Golgi apparatus (GO:0005794); Biological Process: vesicle fusion (GO:0006906); Molecular Function: hydrogen ion transmembrane transporter activity (GO:0015078); Biological Proce…	K08516|4.9927e-113|pte:PTT_08156|hypothetical protein; K08516 synaptobrevin homolog YKT6 (A)	[U]	Intracellular trafficking, secretion, and vesicular transport	Regulated-SNARE-like domain	Synaptobrevin homolog YKT6 (Precursor) GN=YKT6 OS=Saccharomyces cerevisiae (strain ATCC 204508 / S288c) PE=1 SV=1	Putative uncharacterized protein {ECO:0000313|EMBL:EFQ94224.1} OS=Pyrenophora teres f. teres (strain 0-1) PE=4 SV=1	synaptobrevin [Pyrenophora tritici-repentis Pt-1C-BFP]
EVM0001437.1	Molecular Function: catalytic activity (GO:0003824); Biological Process: single-organism metabolic process (GO:0044710);	--	[E]	Amino acid transport and metabolism	FAD dependent oxidoreductase	--	Similar to D-aspartate oxidase acc. no. Q556W1 {ECO:0000313|EMBL:CCX30628.1} OS=Pyronema omphalodes (strain CBS 100304) PE=4 SV=1	hypothetical protein EMIHUDRAFT_453035 [Emiliania huxleyi CCMP1516]
EVM0003497.1	Molecular Function: monooxygenase activity (GO:0004497); Cellular Component: membrane (GO:0016020); Molecular Function: oxidoreductase activity, acting on paired donors, with incorporation or reduction of molecular oxygen (GO:0016705); Molecular Function: metal ion binding (GO:0046872);	--	[QI]	--	Cytochrome P450	Cytochrome P450 52A12 GN=CYP52A12 OS=Debaryomyces hansenii (Yeast) PE=2 SV=2	Uncharacterized protein {ECO:0000313|EMBL:EUN32206.1} OS=Bipolaris victoriae FI3 PE=3 SV=1	hypothetical protein COCVIDRAFT_33397 [Bipolaris victoriae FI3]
EVM0001919.1	Cellular Component: cytoplasm (GO:0005737); Biological Process: cellular aromatic compound metabolic process (GO:0006725); Biological Process: nitrogen compound metabolic process (GO:0006807); Molecular Function: transferase activity (GO:0016740); Biological Process: single-organism process (GO:0044699); Biological Process: heterocycle metabolic process (GO:0046483); Biological Process: organic c…	K13939|9.66268e-45|wic:J056_003823|Folic acid synthesis protein fol1; K13939 dihydroneopterin aldolase / 2-amino-4-hydroxy-6-hydroxymethyldihydropteridine diphosphokinase / dihydropteroate synthase [EC:4.1.2.25 2.7.6.3 2.5.1.15] (A)	[J]	Translation, ribosomal structure and biogenesis	IPP transferase	Dihydropteroate synthase GN=fol1 OS=Schizosaccharomyces pombe (strain 972 / ATCC 24843) PE=1 SV=2	Uncharacterized protein {ECO:0000313|EMBL:GAA96173.1} OS=Mixia osmundae (strain CBS 9802 / IAM 14324 / JCM 22182 / KY 12970) PE=4 SV=1	PREDICTED: tRNA dimethylallyltransferase-like [Cucumis sativus]
EVM0007300.1	Molecular Function: catalytic activity (GO:0003824); Biological Process: metabolic process (GO:0008152);	--	--	--	Isochorismatase family	--	Uncharacterized protein {ECO:0000313|EMBL:EUN22440.1} OS=Bipolaris victoriae FI3 PE=4 SV=1	hypothetical protein COCVIDRAFT_30546 [Bipolaris victoriae FI3]
EVM0010938.1	Cellular Component: cell (GO:0005623); Biological Process: glycerol ether metabolic process (GO:0006662); Molecular Function: protein disulfide oxidoreductase activity (GO:0015035); Biological Process: cell redox homeostasis (GO:0045454); Biological Process: oxidation-reduction process (GO:0055114);	K03671|1.12876e-55|bze:COCCADRAFT_6111|hypothetical protein; K03671 thioredoxin 1 (A)	[O]	Posttranslational modification, protein turnover, chaperones	Thioredoxin	Thioredoxin-like protein OS=Fusarium culmorum PE=1 SV=1	Uncharacterized protein {ECO:0000313|EMBL:ENI03487.1} OS=Cochliobolus heterostrophus (strain C4 / ATCC 48331 / race T) PE=4 SV=1	hypothetical protein COCHEDRAFT_1197082 [Bipolaris maydis C5]
EVM0002823.1	Molecular Function: oxidoreductase activity (GO:0016491);	--	--	--	Histone H1-like nucleoprotein HC2	--	Uncharacterized protein {ECO:0000313|EMBL:KFY65272.1} OS=Pseudogymnoascus pannorum VKM F-4515 (FW-2607) PE=4 SV=1	hypothetical protein V496_02696 [Pseudogymnoascus pannorum VKM F-4515 (FW-2607)]
EVM0011118.1	--	--	--	--	--	--	Putative uncharacterized protein {ECO:0000313|EMBL:EFQ94852.1} OS=Pyrenophora teres f. teres (strain 0-1) PE=4 SV=1	hypothetical protein PTT_07338 [Pyrenophora teres f. teres 0-1]
EVM0001948.1	Biological Process: transport (GO:0006810); Cellular Component: membrane (GO:0016020); Molecular Function: transmembrane transporter activity (GO:0022857);	K08141|0|bsc:COCSADRAFT_132861|hypothetical protein; K08141 MFS transporter, SP family, general alpha glucoside:H+ symporter (A)	[R]	General function prediction only	Sugar (and other) transporter	General alpha-glucoside permease GN=MAL11 OS=Saccharomyces cerevisiae (strain ATCC 204508 / S288c) PE=1 SV=1	Maltose permease MAL61 {ECO:0000313|EMBL:EDU44856.1} OS=Pyrenophora tritici-repentis (strain Pt-1C-BFP) PE=3 SV=1	maltose permease MAL61 [Pyrenophora tritici-repentis Pt-1C-BFP]
EVM0009061.1	--	--	--	--	--	--	Putative uncharacterized protein {ECO:0000313|EMBL:CBX91364.1} OS=Leptosphaeria maculans (strain JN3 / isolate v23.1.3 / race PE=4 SV=1	hypothetical protein LEMA_P068720.1 [Leptosphaeria maculans JN3]
EVM0011952.1	Cellular Component: intracellular (GO:0005622); Biological Process: signal transduction (GO:0007165); Biological Process: primary metabolic process (GO:0044238); Biological Process: cellular macromolecule metabolic process (GO:0044260);	--	--	--	Beta-lactamase	Two-component system protein A OS=Emericella nidulans (strain FGSC A4 / ATCC 38163 / CBS 112.46 / NRRL PE=3 SV=2	Uncharacterized protein {ECO:0000313|EMBL:CCL98839.1} OS=Fibroporia radiculosa (strain TFFH 294) PE=4 SV=1	Putative arginine/ornithine antiporter [Beauveria bassiana D1-5]
EVM0000188.1	--	--	--	--	Fungal specific transcription factor domain	--	Transcription factor fungi {ECO:0000313|EMBL:EKG11441.1} OS=Macrophomina phaseolina (strain MS6) PE=4 SV=1	Transcription factor fungi [Macrophomina phaseolina MS6]
EVM0002676.1	Cellular Component: membrane (GO:0016020);	--	--	--	Protein of unknown function (DUF3429)	--	Uncharacterized protein {ECO:0000313|EMBL:EUC37501.1} OS=Bipolaris zeicola 26-R-13 PE=4 SV=1	hypothetical protein COCCADRAFT_33233 [Bipolaris zeicola 26-R-13]
EVM0014373.1	Cellular Component: integral component of membrane (GO:0016021);	--	--	--	--	Uncharacterized protein AFUA_6G02800 (Precursor) GN=AFUA_6G02800 OS=Neosartorya fumigata (strain ATCC MYA-4609 / Af293 / CBS 101355 / FGSC PE=1 SV=1	Putative uncharacterized protein {ECO:0000313|EMBL:EDU39838.1} OS=Pyrenophora tritici-repentis (strain Pt-1C-BFP) PE=4 SV=1	conserved hypothetical protein [Pyrenophora tritici-repentis Pt-1C-BFP]
EVM0001082.1	Biological Process: box H/ACA snoRNA 3'-end processing (GO:0000495); Molecular Function: RNA binding (GO:0003723); Molecular Function: pseudouridine synthase activity (GO:0009982); Biological Process: rRNA pseudouridine synthesis (GO:0031118); Biological Process: snRNA pseudouridine synthesis (GO:0031120); Cellular Component: box H/ACA snoRNP complex (GO:0031429); Biological Process: mRNA pseudou…	K11131|0|bsc:COCSADRAFT_34430|hypothetical protein; K11131 H/ACA ribonucleoprotein complex subunit 4 [EC:5.4.99.-] (A)	[J]	Translation, ribosomal structure and biogenesis	DKCLD (NUC011) domain	Centromere/microtubule-binding protein cbf5 GN=cbf5 OS=Neosartorya fumigata (strain ATCC MYA-4609 / Af293 / CBS 101355 / FGSC PE=2 SV=1	Similar to centromere/microtubule-binding protein cbf5 {ECO:0000313|EMBL:CBY00960.1} OS=Leptosphaeria maculans (strain JN3 / isolate v23.1.3 / race PE=4 SV=1	similar to centromere/microtubule-binding protein cbf5 [Leptosphaeria maculans JN3]
EVM0000233.1	--	--	--	--	Stress responsive A/B Barrel Domain	--	Putative uncharacterized protein {ECO:0000313|EMBL:EFQ89382.1} OS=Pyrenophora teres f. teres (strain 0-1) PE=4 SV=1	hypothetical protein PTT_14364 [Pyrenophora teres f. teres 0-1]
EVM0004575.1	Molecular Function: nucleotide binding (GO:0000166); Biological Process: aspartate family amino acid biosynthetic process (GO:0009067); Molecular Function: oxidoreductase activity, acting on the aldehyde or oxo group of donors, NAD or NADP as acceptor (GO:0016620); Molecular Function: coenzyme binding (GO:0050662);	--	[E]	Amino acid transport and metabolism	Semialdehyde dehydrogenase, dimerisation domain	--	--	Aspartate-semialdehyde dehydrogenase [Beauveria bassiana D1-5]
EVM0006232.1	Molecular Function: fatty-acyl-CoA binding (GO:0000062); Molecular Function: acyl-CoA dehydrogenase activity (GO:0003995); Molecular Function: electron carrier activity (GO:0009055); Biological Process: fatty acid beta-oxidation using acyl-CoA dehydrogenase (GO:0033539); Molecular Function: flavin adenine dinucleotide binding (GO:0050660); Molecular Function: oxidoreductase activity, acting on th…	K15389|0|bsc:COCSADRAFT_39136|hypothetical protein; K15389 acyl-CoA dehydrogenase (A)	[I]	Lipid transport and metabolism	Acyl-CoA dehydrogenase, C-terminal domain	--	Uncharacterized protein {ECO:0000313|EMBL:EMD61410.1} OS=Cochliobolus sativus (strain ND90Pr / ATCC 201652) PE=3 SV=1	hypothetical protein COCSADRAFT_39136 [Bipolaris sorokiniana ND90Pr]
EVM0005814.1	Molecular Function: catalytic activity (GO:0003824);	--	--	--	Berberine and berberine like	--	Putative FAD binding domain-containing protein {ECO:0000313|EMBL:KDN63213.1} OS=Colletotrichum sublineola (Sorghum anthracnose fungus) PE=4 SV=1	putative FAD binding domain-containing protein [Colletotrichum sublineola]
EVM0016382.1	--	--	--	--	Fungal Zn(2)-Cys(6) binuclear cluster domain	Nitrogen assimilation transcription factor nirA GN=nirA OS=Emericella nidulans (strain FGSC A4 / ATCC 38163 / CBS 112.46 / NRRL PE=3 SV=1	Putative uncharacterized protein {ECO:0000313|EMBL:EFQ90080.1} OS=Pyrenophora teres f. teres (strain 0-1) PE=4 SV=1	hypothetical protein PTT_13398 [Pyrenophora teres f. teres 0-1]
EVM0010303.1	Molecular Function: hydrolase activity (GO:0016787);	K01053|0|fpu:FPSE_04558|hypothetical protein; K01053 gluconolactonase [EC:3.1.1.17] (A)	--	--	SMP-30/Gluconolaconase/LRE-like region	--	Putative uncharacterized protein {ECO:0000313|EMBL:CBX90597.1} OS=Leptosphaeria maculans (strain JN3 / isolate v23.1.3 / race PE=4 SV=1	hypothetical protein LEMA_P056310.1 [Leptosphaeria maculans JN3]
EVM0005812.1	--	--	--	--	MotA/TolQ/ExbB proton channel family	--	--	Biopolymer transport protein exbB [Beauveria bassiana D1-5]
EVM0007129.1	Cellular Component: intracellular (GO:0005622); Biological Process: intracellular signal transduction (GO:0035556);	--	--	--	DENN (AEX-3) domain	DENN domain-containing protein C297.05 GN=SPCC297.05 OS=Schizosaccharomyces pombe (strain 972 / ATCC 24843) PE=1 SV=1	Uncharacterized protein {ECO:0000313|EMBL:EUC43720.1} OS=Bipolaris oryzae ATCC 44560 PE=4 SV=1	hypothetical protein COCMIDRAFT_6886 [Bipolaris oryzae ATCC 44560]
EVM0013731.1	--	--	--	--	Tar ligand binding domain homologue	--	--	--
EVM0008203.1	--	--	--	--	--	--	Putative uncharacterized protein {ECO:0000313|EMBL:EAT84666.2} OS=Phaeosphaeria nodorum (strain SN15 / ATCC MYA-4574 / FGSC 10173) PE=4 SV=2	hypothetical protein SNOG_08390 [Phaeosphaeria nodorum SN15]
EVM0013530.1	--	K01183|1.56775e-54|cim:CIMG_05250|similar to chitinase 6; K01183 chitinase [EC:3.2.1.14] (A)	[G]	Carbohydrate transport and metabolism	Glycosyl hydrolases family 18	Endochitinase 42 (Precursor) GN=chit42 OS=Trichoderma harzianum (Hypocrea lixii) PE=1 SV=1	Uncharacterized protein {ECO:0000313|EMBL:EPB88762.1} OS=Mucor circinelloides f. circinelloides (strain 1006PhL) PE=3 SV=1	hypothetical protein HMPREF1544_04402 [Mucor circinelloides f. circinelloides 1006PhL]
EVM0008293.1	Molecular Function: transferase activity (GO:0016740); Molecular Function: dioxygenase activity (GO:0051213); Biological Process: oxidation-reduction process (GO:0055114);	--	--	--	--	--	Uncharacterized protein {ECO:0000313|EMBL:EUC37729.1} OS=Bipolaris zeicola 26-R-13 PE=4 SV=1	hypothetical protein COCCADRAFT_84859 [Bipolaris zeicola 26-R-13]
EVM0013772.1	Molecular Function: electron carrier activity (GO:0009055); Molecular Function: oxidoreductase activity (GO:0016491); Molecular Function: molybdenum ion binding (GO:0030151); Molecular Function: pyridoxal phosphate binding (GO:0030170); Molecular Function: 2 iron, 2 sulfur cluster binding (GO:0051537); Biological Process: oxidation-reduction process (GO:0055114);	--	--	--	MOSC domain	--	Uncharacterized protein {ECO:0000313|EMBL:EOA88108.1} OS=Setosphaeria turcica (strain 28A) PE=4 SV=1	hypothetical protein SETTUDRAFT_184095 [Setosphaeria turcica Et28A]
EVM0006517.1	Molecular Function: DNA binding (GO:0003677); Molecular Function: helicase activity (GO:0004386); Molecular Function: ATP binding (GO:0005524); Biological Process: DNA repair (GO:0006281); Biological Process: DNA recombination (GO:0006310);	K14635|0|pno:SNOG_04697|hypothetical protein; K14635 ATP-dependent DNA helicase MPH1 [EC:3.6.4.12] (A)	[R]	General function prediction only	Helicase conserved C-terminal domain	ATP-dependent DNA helicase mph1 {ECO:0000250|UniProtKB:P40562} OS=Aspergillus oryzae (strain ATCC 42149 / RIB 40) PE=3 SV=2	Uncharacterized protein {ECO:0000313|EMBL:EOA88937.1} OS=Setosphaeria turcica (strain 28A) PE=4 SV=1	hypothetical protein SETTUDRAFT_148507 [Setosphaeria turcica Et28A]
EVM0013529.1	Molecular Function: 1-deoxy-D-xylulose-5-phosphate synthase activity (GO:0008661); Cellular Component: plastid (GO:0009536); Biological Process: terpenoid biosynthetic process (GO:0016114);	K05355|2.25825e-13|vda:VDAG_02194|decaprenyl-diphosphate synthase subunit 1; K05355 hexaprenyl-diphosphate synthase [EC:2.5.1.82 2.5.1.83] (A)	[G]	Carbohydrate transport and metabolism	1-deoxy-D-xylulose-5-phosphate synthase	Probable hexaprenyl pyrophosphate synthase, mitochondrial (Precursor) GN=COQ1 OS=Yarrowia lipolytica (strain CLIB 122 / E 150) PE=3 SV=1	Uncharacterized protein {ECO:0000313|EMBL:ELR02783.1} (Fragment) OS=Pseudogymnoascus destructans (strain ATCC MYA-4855 / 20631-21) PE=4 SV=1	1-deoxy-D-xylulose-5-phosphate synthase [Beauveria bassiana D1-5]
EVM0003749.1	Cellular Component: integral component of membrane (GO:0016021);	--	[R]	General function prediction only	Kelch motif	--	Similar to kelch repeat protein {ECO:0000313|EMBL:CBY01897.1} OS=Leptosphaeria maculans (strain JN3 / isolate v23.1.3 / race PE=4 SV=1	similar to kelch repeat protein [Leptosphaeria maculans JN3]
EVM0000529.1	Molecular Function: transferase activity, transferring phosphorus-containing groups (GO:0016772);	K00873|1.1147e-76|psq:PUNSTDRAFT_129757|pyruvate kinase; K00873 pyruvate kinase [EC:2.7.1.40] (A)	[G]	Carbohydrate transport and metabolism	Pyruvate kinase, barrel domain	Pyruvate kinase GN=PYK1 OS=Yarrowia lipolytica (strain CLIB 122 / E 150) PE=3 SV=3	Pyruvate kinase {ECO:0000256|RuleBase:RU000504} (Fragment) OS=Batrachochytrium dendrobatidis (strain JAM81 / FGSC 10211) PE=3 SV=1	Pyruvate kinase II [Beauveria bassiana D1-5]
EVM0013961.1	--	--	--	--	--	--	Uncharacterized protein {ECO:0000313|EMBL:EMD97790.1} (Fragment) OS=Cochliobolus heterostrophus (strain C5 / ATCC 48332 / race O) PE=4 SV=1	hypothetical protein COCHEDRAFT_1083232, partial [Bipolaris maydis C5]
EVM0015105.1	Cellular Component: ATP-binding cassette (ABC) transporter complex (GO:0043190); Biological Process: transmembrane transport (GO:0055085);	--	--	--	Bacterial extracellular solute-binding proteins, family 5 Middle	--	Uncharacterized protein {ECO:0000313|EMBL:KDN63283.1} OS=Colletotrichum sublineola (Sorghum anthracnose fungus) PE=4 SV=1	hypothetical protein CSUB01_07729 [Colletotrichum sublineola]
EVM0014087.1	Cellular Component: cytosol (GO:0005829); Cellular Component: CTDK-1 complex (GO:0070692);	K15565|1.84975e-125|pno:SNOG_13892|hypothetical protein; K15565 CTD kinase subunit gamma (A)	--	--	CTD kinase subunit gamma CTK3	CTD kinase subunit gamma OS=Schizosaccharomyces pombe (strain 972 / ATCC 24843) PE=3 SV=1	Putative uncharacterized protein {ECO:0000313|EMBL:EAT78916.1} OS=Phaeosphaeria nodorum (strain SN15 / ATCC MYA-4574 / FGSC 10173) PE=4 SV=1	hypothetical protein SNOG_13892 [Phaeosphaeria nodorum SN15]
EVM0004376.1	Molecular Function: oxidoreductase activity, acting on CH-OH group of donors (GO:0016614);	--	[R]	General function prediction only	GMC oxidoreductase	Versicolorin B synthase (Precursor) GN=vbs OS=Aspergillus parasiticus PE=1 SV=1	GMC oxidoreductase {ECO:0000313|EMBL:EQB53493.1} OS=Colletotrichum gloeosporioides (strain Cg-14) PE=3 SV=1	GMC oxidoreductase [Colletotrichum gloeosporioides Cg-14]
EVM0009501.1	Cellular Component: mitochondrial intermembrane space (GO:0005758); Cellular Component: cytosol (GO:0005829); Molecular Function: 3,4-dihydroxy-2-butanone-4-phosphate synthase activity (GO:0008686); Biological Process: aerobic respiration (GO:0009060); Biological Process: riboflavin biosynthetic process (GO:0009231); Molecular Function: metal ion binding (GO:0046872);	K02858|5.51341e-143|bor:COCMIDRAFT_6209|hypothetical protein; K02858 3,4-dihydroxy 2-butanone 4-phosphate synthase [EC:4.1.99.12] (A)	[H]	Coenzyme transport and metabolism	3,4-dihydroxy-2-butanone 4-phosphate synthase	3,4-dihydroxy-2-butanone 4-phosphate synthase GN=RIB3 OS=Magnaporthe oryzae (strain 70-15 / ATCC MYA-4617 / FGSC 8958) PE=1 SV=1	3,4-dihydroxy-2-butanone 4-phosphate synthase {ECO:0000256|RuleBase:RU003843} OS=Setosphaeria turcica (strain 28A) PE=3 SV=1	hypothetical protein SETTUDRAFT_162382 [Setosphaeria turcica Et28A]
EVM0002122.1	--	--	--	--	Outer membrane usher protein	--	Uncharacterized protein {ECO:0000313|EMBL:ELR04298.1} (Fragment) OS=Pseudogymnoascus destructans (strain ATCC MYA-4855 / 20631-21) PE=4 SV=1	conserved hypothetical protein [Ricinus communis]
EVM0009845.1	Molecular Function: dihydrolipoyllysine-residue acetyltransferase activity (GO:0004742); Cellular Component: mitochondrial pyruvate dehydrogenase complex (GO:0005967); Biological Process: acetyl-CoA biosynthetic process from pyruvate (GO:0006086); Biological Process: nucleoside metabolic process (GO:0009116);	K00627|0|pte:PTT_07156|hypothetical protein; K00627 pyruvate dehydrogenase E2 component (dihydrolipoamide acetyltransferase) [EC:2.3.1.12] (A)	[C]	Energy production and conversion	2-oxoacid dehydrogenases acyltransferase (catalytic domain)	Dihydrolipoyllysine-residue acetyltransferase component of pyruvate dehydrogenase complex, mitochondrial (Precursor) GN=mrp-3 OS=Neurospora crassa (strain ATCC 24698 / 74-OR23-1A / CBS 708.71 / DSM PE=1 SV=2	Acetyltransferase component of pyruvate dehydrogenase complex {ECO:0000256|RuleBase:RU361137} OS=Pyrenophora tritici-repentis (strain Pt-1C-BFP) PE=3 SV=1	dihydrolipoamide acetyltransferase component of pyruvate dehydrogenase [Pyrenophora tritici-repentis Pt-1C-BFP]
EVM0011302.1	Cellular Component: kinetochore (GO:0000776); Biological Process: chromosome segregation (GO:0007059); Cellular Component: spindle midzone (GO:0051233); Biological Process: kinetochore assembly (GO:0051382);	--	--	--	Centromere protein H (CENP-H)	--	Putative uncharacterized protein {ECO:0000313|EMBL:EAT84652.2} OS=Phaeosphaeria nodorum (strain SN15 / ATCC MYA-4574 / FGSC 10173) PE=4 SV=2	hypothetical protein SNOG_08376 [Phaeosphaeria nodorum SN15]
EVM0001740.1	Cellular Component: peroxisomal membrane (GO:0005778); Cellular Component: endoplasmic reticulum (GO:0005783); Cellular Component: cytosol (GO:0005829); Biological Process: protein exit from endoplasmic reticulum (GO:0032527); Biological Process: ER-dependent peroxisome organization (GO:0032581); Molecular Function: peroxisome membrane targeting sequence binding (GO:0033328); Biological Process: …	K13337|4.45253e-122|bor:COCMIDRAFT_107055|hypothetical protein; K13337 peroxin-19 (A)	[U]	Intracellular trafficking, secretion, and vesicular transport	Pex19 protein family	Peroxisomal membrane protein import receptor PEX19 (Precursor) GN=PEX19 OS=Saccharomyces cerevisiae (strain ATCC 204508 / S288c) PE=1 SV=2	Uncharacterized protein {ECO:0000313|EMBL:EUC41093.1} OS=Bipolaris oryzae ATCC 44560 PE=4 SV=1	hypothetical protein COCMIDRAFT_107055 [Bipolaris oryzae ATCC 44560]
EVM0006590.1	Biological Process: double-strand break repair via homologous recombination (GO:0000724); Molecular Function: protein serine/threonine phosphatase activity (GO:0004722); Cellular Component: cytosol (GO:0005829); Biological Process: protein dephosphorylation (GO:0006470); Cellular Component: protein phosphatase 4 complex (GO:0030289); Biological Process: signal transduction involved in meiotic rec…	--	[GT]	--	Calcineurin-like phosphoesterase	Putative serine/threonine-protein phosphatase C26H8.05c GN=SPBC26H8.05c OS=Schizosaccharomyces pombe (strain 972 / ATCC 24843) PE=1 SV=1	Serine/threonine-protein phosphatase {ECO:0000256|RuleBase:RU004273} OS=Setosphaeria turcica (strain 28A) PE=3 SV=1	hypothetical protein SETTUDRAFT_169068 [Setosphaeria turcica Et28A]
EVM0011397.1	--	K18162|1.1556e-13|pic:PICST_58842|hypothetical protein; K18162 NADH dehydrogenase [ubiquinone] 1 alpha subcomplex assembly factor 5 [EC:2.1.1.-] (A)	[R]	General function prediction only	Methyltransferase domain	--	Uncharacterized protein {ECO:0000313|EMBL:GAA94755.1} OS=Mixia osmundae (strain CBS 9802 / IAM 14324 / JCM 22182 / KY 12970) PE=4 SV=1	Biotin synthesis protein bioC, putative [Ricinus communis]
EVM0014334.1	--	--	--	--	Putative modulator of DNA gyrase	--	--	conserved hypothetical protein [Ricinus communis]
EVM0010819.1	--	--	[A]	RNA processing and modification	Alpha and gamma adaptin binding protein p34	Small nuclear ribonucleoprotein Sm D3 GN=smd3 OS=Schizosaccharomyces pombe (strain 972 / ATCC 24843) PE=1 SV=1	Putative uncharacterized protein {ECO:0000313|EMBL:EFQ95613.1} OS=Pyrenophora teres f. teres (strain 0-1) PE=4 SV=1	hypothetical protein PTT_05812 [Pyrenophora teres f. teres 0-1]
EVM0016066.1	Molecular Function: cis-stilbene-oxide hydrolase activity (GO:0033961);	--	[R]	General function prediction only	Epoxide hydrolase N terminus	--	Putative uncharacterized protein {ECO:0000313|EMBL:EFQ88364.1} OS=Pyrenophora teres f. teres (strain 0-1) PE=4 SV=1	hypothetical protein PTT_15786 [Pyrenophora teres f. teres 0-1]
EVM0008236.1	Biological Process: anion transport (GO:0006820); Cellular Component: integral component of membrane (GO:0016021); Molecular Function: transmembrane transporter activity (GO:0022857); Biological Process: transmembrane transport (GO:0055085);	--	[G]	Carbohydrate transport and metabolism	Major Facilitator Superfamily	Uncharacterized transporter C1683.12 GN=SPBC1683.12 OS=Schizosaccharomyces pombe (strain 972 / ATCC 24843) PE=3 SV=1	Uncharacterized protein {ECO:0000313|EMBL:EUN24660.1} OS=Bipolaris victoriae FI3 PE=4 SV=1	hypothetical protein COCVIDRAFT_28635 [Bipolaris victoriae FI3]
EVM0015116.1	Cellular Component: mitochondrion (GO:0005739);	K03593|1.40245e-81|pic:PICST_42355|NBP352; conserved nucleotide binding protein; K03593 ATP-binding protein involved in chromosome partitioning (A)	[D]	Cell cycle control, cell division, chromosome partitioning	ParA/MinD ATPase like	Iron-sulfur protein IND1 (Precursor) GN=IND1 OS=Yarrowia lipolytica (strain CLIB 122 / E 150) PE=1 SV=1	ATP-binding protein {ECO:0000313|EMBL:EPB81907.1} OS=Mucor circinelloides f. circinelloides (strain 1006PhL) PE=4 SV=1	Putative ATP-binding protein in capB 3&apos;region [Aegilops tauschii]
EVM0011786.1	--	K01684|6.73398e-15|cput:CONPUDRAFT_83855|enolase C-terminal domain-like protein; K01684 galactonate dehydratase [EC:4.2.1.6] (A)	--	--	Enolase C-terminal domain-like	L-galactonate dehydratase GN=lgd1 OS=Hypocrea jecorina (Trichoderma reesei) PE=1 SV=1	Uncharacterized protein {ECO:0000313|EMBL:KFY52460.1} OS=Pseudogymnoascus pannorum VKM F-4515 (FW-2607) PE=4 SV=1	enolase C-terminal domain-like protein [Coniophora puteana RWD-64-598 SS2]
EVM0001993.1	--	--	--	--	--	--	Uncharacterized protein {ECO:0000313|EMBL:EUC47750.1} OS=Bipolaris oryzae ATCC 44560 PE=4 SV=1	hypothetical protein COCMIDRAFT_3375 [Bipolaris oryzae ATCC 44560]
EVM0005901.1	--	--	--	--	GDSL-like Lipase/Acylhydrolase family	--	Uncharacterized protein {ECO:0000313|EMBL:EON62402.1} OS=Coniosporium apollinis (strain CBS 100218) PE=4 SV=1	hypothetical protein W97_01624 [Coniosporium apollinis CBS 100218]
EVM0008311.1	Molecular Function: ATP binding (GO:0005524); Cellular Component: cytosol (GO:0005829); Biological Process: protein processing (GO:0016485); Molecular Function: ligase activity (GO:0016874); Biological Process: SCF-dependent proteasomal ubiquitin-dependent protein catabolic process (GO:0031146); Biological Process: protein localization to Golgi apparatus (GO:0034067); Biological Process: protein …	K06689|1.18547e-105|pno:SNOG_02749|hypothetical protein; K06689 ubiquitin-conjugating enzyme E2 D/E [EC:6.3.2.19] (A)	[O]	Posttranslational modification, protein turnover, chaperones	Ubiquitin-conjugating enzyme	Ubiquitin-conjugating enzyme E2-16 kDa GN=UBC1 OS=Magnaporthe oryzae (strain 70-15 / ATCC MYA-4617 / FGSC 8958) PE=3 SV=2	Similar to ubiquitin-conjugating enzyme E2 {ECO:0000313|EMBL:CBY01910.1} OS=Leptosphaeria maculans (strain JN3 / isolate v23.1.3 / race PE=3 SV=1	hypothetical protein SNOG_02749 [Phaeosphaeria nodorum SN15]
EVM0003642.1	Biological Process: carbohydrate metabolic process (GO:0005975); Molecular Function: hydrolase activity, acting on carbon-nitrogen (but not peptide) bonds (GO:0016810);	--	--	--	Polysaccharide deacetylase	Chitin deacetylase 1 GN=cda1 OS=Schizosaccharomyces pombe (strain 972 / ATCC 24843) PE=1 SV=1	Putative uncharacterized protein {ECO:0000313|EMBL:EGF80377.1} OS=Batrachochytrium dendrobatidis (strain JAM81 / FGSC 10211) PE=4 SV=1	Chitin deacetylase 1 [Beauveria bassiana D1-5]
EVM0001876.1	--	--	--	--	GDSL-like Lipase/Acylhydrolase family	--	DEHA2A13860p {ECO:0000313|EMBL:CAG84910.1} OS=Debaryomyces hansenii (strain ATCC 36239 / CBS 767 / JCM 1990 / NBRC PE=4 SV=1	hypothetical protein H632_c438p2 [Helicosporidium sp. ATCC 50920]
EVM0013362.1	--	--	--	--	--	--	Uncharacterized protein {ECO:0000313|EMBL:EUC37707.1} OS=Bipolaris zeicola 26-R-13 PE=4 SV=1	hypothetical protein COCCADRAFT_33029 [Bipolaris zeicola 26-R-13]
EVM0004041.1	--	--	--	--	Bacteriophage CII protein	--	--	--
EVM0001314.1	--	K14862|0|bsc:COCSADRAFT_318330|hypothetical protein; K14862 nucleolar pre-ribosomal-associated protein 2 (A)	--	--	Urb2/Npa2 family	--	Putative uncharacterized protein {ECO:0000313|EMBL:CBX96622.1} OS=Leptosphaeria maculans (strain JN3 / isolate v23.1.3 / race PE=4 SV=1	hypothetical protein LEMA_P108870.1 [Leptosphaeria maculans JN3]
EVM0012057.1	Molecular Function: DNA binding (GO:0003677); Molecular Function: zinc ion binding (GO:0008270);	--	--	--	DDE superfamily endonuclease	--	Putative transposase {ECO:0000313|EMBL:CAD32689.1} OS=Phaeosphaeria nodorum (Glume blotch fungus) PE=4 SV=1	putative transposase [Parastagonospora nodorum]
EVM0003666.1	Biological Process: inner mitochondrial membrane organization (GO:0007007); Molecular Function: O-acyltransferase activity (GO:0008374); Cellular Component: intrinsic component of membrane (GO:0031224); Cellular Component: mitochondrial membrane (GO:0031966); Biological Process: cardiolipin acyl-chain remodeling (GO:0035965);	K13511|0|bze:COCCADRAFT_102570|hypothetical protein; K13511 monolysocardiolipin acyltransferase [EC:2.3.1.-] (A)	[I]	Lipid transport and metabolism	Acyltransferase	Lysophosphatidylcholine acyltransferase GN=TAZ1 OS=Saccharomyces cerevisiae (strain ATCC 204508 / S288c) PE=1 SV=1	Uncharacterized protein {ECO:0000313|EMBL:EUC30937.1} OS=Bipolaris zeicola 26-R-13 PE=4 SV=1	hypothetical protein COCCADRAFT_102570 [Bipolaris zeicola 26-R-13]
EVM0010363.1	Cellular Component: cytoplasm (GO:0005737); Molecular Function: S-adenosylmethionine-dependent methyltransferase activity (GO:0008757); Biological Process: methylation (GO:0032259);	--	--	--	Methyltransferase domain	--	Putative uncharacterized protein {ECO:0000313|EMBL:EAT91984.2} OS=Phaeosphaeria nodorum (strain SN15 / ATCC MYA-4574 / FGSC 10173) PE=4 SV=2	hypothetical protein SNOG_00489 [Phaeosphaeria nodorum SN15]
EVM0005833.1	Biological Process: phosphate-containing compound metabolic process (GO:0006796); Biological Process: transport (GO:0006810); Cellular Component: membrane (GO:0016020); Molecular Function: pyrophosphatase activity (GO:0016462); Molecular Function: oxidoreductase activity, acting on single donors with incorporation of molecular oxygen, incorporation of two atoms of oxygen (GO:0016702); Molecular F…	K08967|9.90282e-15|npa:UCRNP2_6810|putative -dihydroxy-3-keto-5-methylthiopentene dioxygenase protein; K08967 1,2-dihydroxy-3-keto-5-methylthiopentene dioxygenase [EC:1.13.11.53 1.13.11.54] (A)	[S]	Function unknown	NLPA lipoprotein	1,2-dihydroxy-3-keto-5-methylthiopentene dioxygenase {ECO:0000255|HAMAP-Rule:MF_03154} GN=CNH03570 OS=Cryptococcus neoformans var. neoformans serotype D (strain JEC21 / PE=3 SV=2	1,2-dihydroxy-3-keto-5-methylthiopentene dioxygenase {ECO:0000256|HAMAP-Rule:MF_03154} OS=Cryptococcus neoformans var. grubii serotype A (strain H99 / ATCC PE=3 SV=2	PREDICTED: D-methionine-binding lipoprotein MetQ-like [Cucumis sativus]
EVM0010939.1	--	--	--	--	YCII-related domain	--	Uncharacterized protein {ECO:0000313|EMBL:EWG49519.1} OS=Gibberella moniliformis (strain M3125 / FGSC 7600) PE=4 SV=1	hypothetical protein PILCRDRAFT_809876 [Piloderma croceum F 1598]
EVM0007433.1	Molecular Function: calcium ion binding (GO:0005509); Cellular Component: microtubule organizing center (GO:0005815); Biological Process: nucleotide-excision repair (GO:0006289);	--	[ZD]	--	--	Cell division control protein 31 GN=cdc31 OS=Schizosaccharomyces pombe (strain 972 / ATCC 24843) PE=1 SV=1	EF-hand superfamily Ca2+-modulated protein {ECO:0000313|EMBL:EDU48865.1} OS=Pyrenophora tritici-repentis (strain Pt-1C-BFP) PE=4 SV=1	EF-hand superfamily Ca2+-modulated protein [Pyrenophora tritici-repentis Pt-1C-BFP]
EVM0014668.1	--	K01657|9.63205e-109|mrr:Moror_8918|anthranilate synthase component; K01657 anthranilate synthase component I [EC:4.1.3.27] (A)	[E]	Amino acid transport and metabolism	chorismate binding enzyme	Probable anthranilate synthase component 1 GN=trp3 OS=Schizosaccharomyces pombe (strain 972 / ATCC 24843) PE=1 SV=1	Anthranilate synthase component I {ECO:0000313|EMBL:EPB85630.1} OS=Mucor circinelloides f. circinelloides (strain 1006PhL) PE=4 SV=1	anthranilate synthase component I [Mucor circinelloides f. circinelloides 1006PhL]
EVM0013007.1	--	--	--	--	--	--	Putative uncharacterized protein {ECO:0000313|EMBL:EDU45828.1} OS=Pyrenophora tritici-repentis (strain Pt-1C-BFP) PE=4 SV=1	conserved hypothetical protein [Pyrenophora tritici-repentis Pt-1C-BFP]
EVM0005826.1	Molecular Function: translation elongation factor activity (GO:0003746); Molecular Function: GTPase activity (GO:0003924); Molecular Function: GTP binding (GO:0005525); Cellular Component: mitochondrion (GO:0005739); Cellular Component: integral component of membrane (GO:0016021); Biological Process: mitochondrial translational elongation (GO:0070125);	K02355|0|bor:COCMIDRAFT_89280|hypothetical protein; K02355 elongation factor G (A)	[J]	Translation, ribosomal structure and biogenesis	Elongation factor Tu GTP binding domain	Elongation factor G, mitochondrial {ECO:0000255|HAMAP-Rule:MF_03061} (Precursor) GN=mef1 OS=Pyrenophora tritici-repentis (strain Pt-1C-BFP) PE=3 SV=1	Elongation factor G, mitochondrial {ECO:0000256|HAMAP-Rule:MF_03061} OS=Bipolaris oryzae ATCC 44560 PE=3 SV=1	hypothetical protein COCMIDRAFT_89280 [Bipolaris oryzae ATCC 44560]
EVM0009337.1	Molecular Function: organic cyclic compound binding (GO:0097159); Molecular Function: heterocyclic compound binding (GO:1901363);	--	[Z]	Cytoskeleton	Tetratricopeptide repeat	Clustered mitochondria protein homolog {ECO:0000255|HAMAP-Rule:MF_03013} OS=Ustilago maydis (strain 521 / FGSC 9021) PE=3 SV=1	Uncharacterized protein {ECO:0000313|EMBL:KFZ11710.1} OS=Pseudogymnoascus pannorum VKM F-4520 (FW-2644) PE=4 SV=1	kinesin light chain [Metarhizium guizhouense ARSEF 977]
EVM0013323.1	Cellular Component: membrane (GO:0016020); Molecular Function: hydrolase activity (GO:0016787);	--	--	--	Amidohydrolase	--	Amidohydrolase 2 {ECO:0000313|EMBL:KEQ70251.1} OS=Aureobasidium namibiae CBS 147.97 PE=4 SV=1	amidohydrolase 2 [Aureobasidium pullulans var. namibiae CBS 147.97]
EVM0015354.1	--	--	--	--	FtsZ family, C-terminal domain	--	--	PREDICTED: cell division protein FtsZ-like [Cucumis sativus]
EVM0014735.1	Molecular Function: 1-phosphatidylinositol binding (GO:0005545); Cellular Component: cytosol (GO:0005829); Cellular Component: clathrin-coated vesicle (GO:0030136); Molecular Function: clathrin binding (GO:0030276); Biological Process: clathrin coat assembly (GO:0048268);	--	[TU]	--	ANTH domain	ENTH domain-containing protein C19F8.03c GN=SPBC19F8.03c OS=Schizosaccharomyces pombe (strain 972 / ATCC 24843) PE=1 SV=1	Putative uncharacterized protein {ECO:0000313|EMBL:EFQ93881.1} OS=Pyrenophora teres f. teres (strain 0-1) PE=4 SV=1	hypothetical protein PTT_08615 [Pyrenophora teres f. teres 0-1]
EVM0011645.2	--	--	--	--	--	--	Putative uncharacterized protein {ECO:0000313|EMBL:EFQ91717.1} OS=Pyrenophora teres f. teres (strain 0-1) PE=4 SV=1	hypothetical protein PTT_11358 [Pyrenophora teres f. teres 0-1]
EVM0004804.1	Cellular Component: integral component of membrane (GO:0016021); Molecular Function: oxidoreductase activity (GO:0016491); Biological Process: oxidation-reduction process (GO:0055114);	K00059|7.56102e-31|npa:UCRNP2_5074|putative short-chain dehydrogenase reductase sdr protein; K00059 3-oxoacyl-[acyl-carrier protein] reductase [EC:1.1.1.100] (A)	[R]	General function prediction only	short chain dehydrogenase	Uncharacterized oxidoreductase C922.06 GN=SPAC922.06 OS=Schizosaccharomyces pombe (strain 972 / ATCC 24843) PE=3 SV=1	Acetoacetyl-CoA reductase {ECO:0000313|EMBL:EKC97736.1} OS=Trichosporon asahii var. asahii (strain CBS 8904) PE=3 SV=1	acetoacetyl-CoA reductase [Trichosporon asahii var. asahii CBS 2479]
EVM0007999.1	--	--	--	--	--	--	Predicted protein {ECO:0000313|EMBL:EDU43485.1} OS=Pyrenophora tritici-repentis (strain Pt-1C-BFP) PE=4 SV=1	predicted protein [Pyrenophora tritici-repentis Pt-1C-BFP]
EVM0009315.1	Molecular Function: structural constituent of ribosome (GO:0003735); Cellular Component: mitochondrial small ribosomal subunit (GO:0005763);	--	[J]	Translation, ribosomal structure and biogenesis	Mitochondrial ribosomal subunit S27	Mitochondrial 37S ribosomal protein S27 GN=RSM27 OS=Saccharomyces cerevisiae (strain ATCC 204508 / S288c) PE=1 SV=1	Uncharacterized protein {ECO:0000313|EMBL:EUN30279.1} OS=Bipolaris victoriae FI3 PE=4 SV=1	hypothetical protein COCCADRAFT_95792 [Bipolaris zeicola 26-R-13]
EVM0011306.1	Biological Process: chromosome organization (GO:0051276);	K11268|2.8752e-131|pno:SNOG_15788|hypothetical protein; K11268 N-acetyltransferase [EC:2.3.1.-] (A)	[L]	Replication, recombination and repair	ESCO1/2 acetyl-transferase	N-acetyltransferase eso1 GN=eso1 OS=Schizosaccharomyces pombe (strain 972 / ATCC 24843) PE=1 SV=1	Similar to sister chromatid cohesion acetyltransferase Eco1 {ECO:0000313|EMBL:CBX98099.1} OS=Leptosphaeria maculans (strain JN3 / isolate v23.1.3 / race PE=4 SV=1	similar to sister chromatid cohesion acetyltransferase Eco1 [Leptosphaeria maculans JN3]
EVM0010727.1	Cellular Component: membrane (GO:0016020);	--	[R]	General function prediction only	Major Facilitator Superfamily	Drug resistance protein YOR378W GN=YOR378W OS=Saccharomyces cerevisiae (strain ATCC 204508 / S288c) PE=1 SV=1	Major facilitator superfamily {ECO:0000313|EMBL:CDM36469.1} OS=Penicillium roqueforti FM164 PE=4 SV=1	putative MFS-type transporter [Beauveria bassiana D1-5]
EVM0012768.1	Molecular Function: binding (GO:0005488); Cellular Component: membrane (GO:0016020);	--	[R]	General function prediction only	Major Facilitator Superfamily	Uncharacterized transporter C794.04c GN=SPCC794.04c OS=Schizosaccharomyces pombe (strain 972 / ATCC 24843) PE=3 SV=1	Uncharacterized protein {ECO:0000313|EMBL:EME45946.1} OS=Mycosphaerella pini (strain NZE10 / CBS 128990) PE=4 SV=1	hypothetical protein DOTSEDRAFT_78389 [Dothistroma septosporum NZE10]
EVM0002849.1	Molecular Function: homocitrate synthase activity (GO:0004410); Cellular Component: cytosol (GO:0005829); Biological Process: lysine biosynthetic process via aminoadipic acid (GO:0019878);	K01655|0|pte:PTT_15621|hypothetical protein; K01655 homocitrate synthase [EC:2.3.3.14] (A)	[E]	Amino acid transport and metabolism	HMGL-like	Homocitrate synthase, mitochondrial (Precursor) GN=lys1 OS=Penicillium chrysogenum (strain ATCC 28089 / DSM 1075 / Wisconsin PE=1 SV=1	Putative uncharacterized protein {ECO:0000313|EMBL:EFQ88478.1} OS=Pyrenophora teres f. teres (strain 0-1) PE=3 SV=1	hypothetical protein PTT_15621 [Pyrenophora teres f. teres 0-1]
EVM0006336.1	Molecular Function: transferase activity (GO:0016740);	--	[I]	Lipid transport and metabolism	Acyl transferase domain	6-methylsalicylic acid synthase OS=Penicillium patulum (Penicillium griseofulvum) PE=1 SV=1	Putative 6-methylsalicylic acid synthase protein {ECO:0000313|EMBL:EOD47055.1} OS=Botryosphaeria parva (strain UCR-NP2) PE=4 SV=1	putative 6-methylsalicylic acid synthase protein [Neofusicoccum parvum UCRNP2]
EVM0012143.1	Molecular Function: transcription factor activity, RNA polymerase II core promoter proximal region sequence-specific binding (GO:0000982); Cellular Component: nucleus (GO:0005634); Biological Process: regulation of transcription from RNA polymerase II promoter (GO:0006357); Molecular Function: zinc ion binding (GO:0008270);	--	--	--	--	--	Uncharacterized protein {ECO:0000313|EMBL:EMD64746.1} OS=Cochliobolus sativus (strain ND90Pr / ATCC 201652) PE=4 SV=1	hypothetical protein COCMIDRAFT_98430 [Bipolaris oryzae ATCC 44560]
EVM0001973.1	Cellular Component: nucleus (GO:0005634); Cellular Component: cytoplasm (GO:0005737); Biological Process: protein transport (GO:0015031); Cellular Component: viral envelope (GO:0019031); Biological Process: proteasome localization (GO:0031144); Biological Process: nucleus-associated proteasomal ubiquitin-dependent protein catabolic process (GO:0071630);	K11888|1.27895e-174|pno:SNOG_05250|hypothetical protein; K11888 protein Cut8 (A)	--	--	Cut8 six-helix bundle	Tethering factor for nuclear proteasome STS1 GN=STS1 OS=Phaeosphaeria nodorum (strain SN15 / ATCC MYA-4574 / FGSC 10173) PE=3 SV=1	Uncharacterized protein {ECO:0000313|EMBL:EUC41775.1} OS=Bipolaris oryzae ATCC 44560 PE=4 SV=1	hypothetical protein SNOG_05250 [Phaeosphaeria nodorum SN15]
EVM0016303.1	--	--	--	--	Seed maturation protein	--	Putative uncharacterized protein {ECO:0000313|EMBL:EAT80953.2} OS=Phaeosphaeria nodorum (strain SN15 / ATCC MYA-4574 / FGSC 10173) PE=4 SV=2	hypothetical protein SNOG_11909 [Phaeosphaeria nodorum SN15]
EVM0006760.1	Cellular Component: holo TFIIH complex (GO:0005675); Biological Process: ion transport (GO:0006811); Molecular Function: ion transmembrane transporter activity (GO:0015075); Cellular Component: membrane part (GO:0044425); Biological Process: transmembrane transport (GO:0055085);	--	--	--	--	--	Uncharacterized protein {ECO:0000313|EMBL:EMD59653.1} OS=Cochliobolus sativus (strain ND90Pr / ATCC 201652) PE=4 SV=1	hypothetical protein COCSADRAFT_101198 [Bipolaris sorokiniana ND90Pr]
EVM0003848.1	--	--	--	--	--	--	Uncharacterized protein {ECO:0000313|EMBL:EUN23329.1} OS=Bipolaris victoriae FI3 PE=4 SV=1	hypothetical protein COCVIDRAFT_108995 [Bipolaris victoriae FI3]
EVM0008589.1	--	--	--	--	Outer membrane efflux protein	--	--	Leukotoxin translocation ATP-binding protein LktB [Beauveria bassiana D1-5]
EVM0001423.1	Molecular Function: peroxidase activity (GO:0004601); Biological Process: response to oxidative stress (GO:0006979); Cellular Component: integral component of membrane (GO:0016021); Molecular Function: heme binding (GO:0020037); Molecular Function: metal ion binding (GO:0046872); Biological Process: oxidation-reduction process (GO:0055114); Biological Process: cellular oxidant detoxification (GO:…	--	--	--	Peroxidase	Ligninase LG5 (Precursor) GN=GLG5 OS=Phanerochaete chrysosporium (White-rot fungus) PE=2 SV=1	Putative uncharacterized protein {ECO:0000313|EMBL:EAT78986.2} OS=Phaeosphaeria nodorum (strain SN15 / ATCC MYA-4574 / FGSC 10173) PE=3 SV=2	hypothetical protein SNOG_13539 [Phaeosphaeria nodorum SN15]
EVM0014013.1	--	--	[C]	Energy production and conversion	Aldo/keto reductase family	Aldo-keto reductase yakc [NADP(+)] GN=yakc OS=Schizosaccharomyces pombe (strain 972 / ATCC 24843) PE=1 SV=1	Pyridoxine 4-dehydrogenase {ECO:0000313|EMBL:EXX58160.1} OS=Rhizophagus irregularis DAOM 197198w PE=4 SV=1	General stress protein 69 [Beauveria bassiana D1-5]
EVM0006507.1	--	--	--	--	--	--	Predicted protein {ECO:0000313|EMBL:EDU44630.1} OS=Pyrenophora tritici-repentis (strain Pt-1C-BFP) PE=4 SV=1	predicted protein [Pyrenophora tritici-repentis Pt-1C-BFP]
EVM0004068.1	Molecular Function: serine-type endopeptidase activity (GO:0004252); Cellular Component: extracellular region (GO:0005576); Biological Process: proteolysis (GO:0006508);	--	--	--	--	--	Uncharacterized protein {ECO:0000313|EMBL:EMD62679.1} OS=Cochliobolus sativus (strain ND90Pr / ATCC 201652) PE=4 SV=1	hypothetical protein COCSADRAFT_38551 [Bipolaris sorokiniana ND90Pr]
EVM0012904.1	--	--	--	--	Cytochrome C oxidase, cbb3-type, subunit III	--	Nitrogen fixation protein fixG {ECO:0000313|EMBL:EED42600.1} (Fragment) OS=Enterocytozoon bieneusi (strain H348) PE=4 SV=1	nitrogen fixation protein fixG [Enterocytozoon bieneusi H348]
EVM0000849.1	--	K07047|0|nhe:NECHADRAFT_47750|hypothetical protein; K07047 (A)	--	--	Amidohydrolase family	--	Putative uncharacterized protein {ECO:0000313|EMBL:EEU42621.1} OS=Nectria haematococca (strain 77-13-4 / ATCC MYA-4622 / FGSC 9596 / PE=4 SV=1	hypothetical protein NECHADRAFT_47750 [Nectria haematococca mpVI 77-13-4]
EVM0014357.1	Cellular Component: cytosol (GO:0005829); Biological Process: cellular process (GO:0009987);	K09527|0|bsc:COCSADRAFT_40083|hypothetical protein; K09527 DnaJ homolog subfamily C member 7 (A)	[O]	Posttranslational modification, protein turnover, chaperones	TPR repeat	DnaJ homolog subfamily C member 7 homolog GN=SPBC543.02c OS=Schizosaccharomyces pombe (strain 972 / ATCC 24843) PE=3 SV=1	Putative uncharacterized protein {ECO:0000313|EMBL:CBY00559.1} OS=Leptosphaeria maculans (strain JN3 / isolate v23.1.3 / race PE=4 SV=1	hypothetical protein LEMA_P016890.1 [Leptosphaeria maculans JN3]
EVM0006740.1	Molecular Function: monovalent inorganic cation transmembrane transporter activity (GO:0015077); Biological Process: monovalent inorganic cation transport (GO:0015672); Cellular Component: membrane part (GO:0044425); Biological Process: single-organism transport (GO:0044765); Biological Process: inorganic cation transmembrane transport (GO:0098662);	K05389|0|bsc:COCSADRAFT_93605|hypothetical protein; K05389 potassium channel subfamily K, other eukaryote (A)	[P]	Inorganic ion transport and metabolism	Ion channel	Outward-rectifier potassium channel TOK1 GN=TOK1 OS=Saccharomyces cerevisiae (strain ATCC 204508 / S288c) PE=1 SV=1	Uncharacterized protein {ECO:0000313|EMBL:EOA86203.1} OS=Setosphaeria turcica (strain 28A) PE=3 SV=1	hypothetical protein SETTUDRAFT_161419 [Setosphaeria turcica Et28A]
EVM0010328.1	--	--	[I]	Lipid transport and metabolism	3-hydroxyacyl-CoA dehydrogenase, NAD binding domain	--	Putative uncharacterized protein {ECO:0000313|EMBL:EGG01390.1} OS=Melampsora larici-populina (strain 98AG31 / pathotype 3-4-7) PE=4 SV=1	unnamed protein product [Albugo candida]
EVM0006848.1	--	--	--	--	HI0933-like protein	--	Inner membrane protein yfgF {ECO:0000313|EMBL:EOB12909.1} OS=Nosema bombycis (strain CQ1 / CVCC 102059) PE=4 SV=1	Uncharacterized protein yhiN [Beauveria bassiana D1-5]
EVM0004943.1	--	--	--	--	Succinylglutamate desuccinylase / Aspartoacylase family	--	--	hypothetical protein, variant 5 [Aphanomyces invadans]
EVM0014741.1	Cellular Component: mitochondrial matrix (GO:0005759);	K15414|0|bze:COCCADRAFT_54|hypothetical protein; K15414 complement component 1 Q subcomponent-binding protein, mitochondrial (A)	[C]	Energy production and conversion	Mitochondrial glycoprotein	Mitochondrial acidic protein mam33 (Precursor) GN=SPBC776.07 OS=Schizosaccharomyces pombe (strain 972 / ATCC 24843) PE=3 SV=1	Uncharacterized protein {ECO:0000313|EMBL:ENI03717.1} OS=Cochliobolus heterostrophus (strain C4 / ATCC 48331 / race T) PE=4 SV=1	hypothetical protein COCC4DRAFT_82394 [Bipolaris maydis ATCC 48331]
EVM0010294.1	--	--	--	--	--	--	Uncharacterized protein {ECO:0000313|EMBL:EQB52456.1} OS=Colletotrichum gloeosporioides (strain Cg-14) PE=4 SV=1	hypothetical protein CGLO_07922 [Colletotrichum gloeosporioides Cg-14]
EVM0005361.1	--	--	--	--	CorA-like Mg2+ transporter protein	--	Uncharacterized protein {ECO:0000313|EMBL:ETI23160.1} OS=Cladophialophora carrionii CBS 160.54 PE=4 SV=1	hypothetical protein G647_04957 [Cladophialophora carrionii CBS 160.54]
EVM0002344.1	--	--	--	--	Whi5 like	--	Uncharacterized protein {ECO:0000313|EMBL:EUC48406.1} OS=Bipolaris oryzae ATCC 44560 PE=4 SV=1	hypothetical protein COCMIDRAFT_87231 [Bipolaris oryzae ATCC 44560]
EVM0007602.1	Molecular Function: alpha,alpha-trehalose-phosphate synthase (UDP-forming) activity (GO:0003825); Cellular Component: cytosol (GO:0005829); Cellular Component: alpha,alpha-trehalose-phosphate synthase complex (UDP-forming) (GO:0005946); Biological Process: ascospore formation (GO:0030437); Biological Process: trehalose biosynthesis in response to heat stress (GO:0090441);	K00697|0|pte:PTT_12753|hypothetical protein; K00697 trehalose 6-phosphate synthase [EC:2.4.1.15] (A)	[G]	Carbohydrate transport and metabolism	Glycosyltransferase family 20	Alpha,alpha-trehalose-phosphate synthase [UDP-forming] 1 GN=tpsA OS=Aspergillus niger PE=3 SV=1	Similar to alpha,alpha-trehalose-phosphate synthase subunit {ECO:0000313|EMBL:CBX95941.1} OS=Leptosphaeria maculans (strain JN3 / isolate v23.1.3 / race PE=4 SV=1	similar to alpha,alpha-trehalose-phosphate synthase subunit [Leptosphaeria maculans JN3]
EVM0006689.1	Cellular Component: prospore membrane (GO:0005628); Cellular Component: nuclear pore (GO:0005643); Cellular Component: mitochondrion (GO:0005739); Cellular Component: endosome (GO:0005768); Biological Process: protein targeting to vacuole (GO:0006623); Biological Process: nucleocytoplasmic transport (GO:0006913); Biological Process: protein catabolic process in the vacuole (GO:0007039); Molecular…	--	[U]	Intracellular trafficking, secretion, and vesicular transport	Protein of unknown function (DUF1162)	Vacuolar protein sorting-associated protein 13 GN=VPS13 OS=Saccharomyces cerevisiae (strain ATCC 204508 / S288c) PE=1 SV=1	Similar to vacuolar protein sorting-associated protein vps13 {ECO:0000313|EMBL:CBY01781.1} OS=Leptosphaeria maculans (strain JN3 / isolate v23.1.3 / race PE=4 SV=1	similar to vacuolar protein sorting-associated protein vps13 [Leptosphaeria maculans JN3]
EVM0009362.1	Biological Process: carbohydrate metabolic process (GO:0005975); Molecular Function: hydrolase activity (GO:0016787);	--	[G]	Carbohydrate transport and metabolism	Alpha amylase, catalytic domain	Alpha-glucosidase GN=mal1 OS=Schizosaccharomyces pombe (strain 972 / ATCC 24843) PE=2 SV=1	Alpha-glucosidase {ECO:0000313|EMBL:EDU41653.1} OS=Pyrenophora tritici-repentis (strain Pt-1C-BFP) PE=4 SV=1	alpha-glucosidase [Pyrenophora tritici-repentis Pt-1C-BFP]
EVM0016188.1	--	--	--	--	--	--	Putative uncharacterized protein {ECO:0000313|EMBL:EDU47349.1} OS=Pyrenophora tritici-repentis (strain Pt-1C-BFP) PE=4 SV=1	conserved hypothetical protein [Pyrenophora tritici-repentis Pt-1C-BFP]
EVM0004106.1	--	--	--	--	--	--	Predicted protein {ECO:0000313|EMBL:CBY01868.1} OS=Leptosphaeria maculans (strain JN3 / isolate v23.1.3 / race PE=4 SV=1	predicted protein [Leptosphaeria maculans JN3]
EVM0005557.1	Molecular Function: catalytic activity (GO:0003824); Biological Process: transport (GO:0006810); Cellular Component: membrane (GO:0016020);	--	--	--	Bacterial extracellular solute-binding proteins, family 5 Middle	--	ABC-type dipeptide transport periplasmic component {ECO:0000313|EMBL:ELA27714.1} OS=Colletotrichum gloeosporioides (strain Nara gc5) PE=4 SV=1	Glutathione transport system permease protein gsiC [Beauveria bassiana D1-5]
EVM0015770.1	Biological Process: metabolic process (GO:0008152); Cellular Component: integral component of membrane (GO:0016021); Molecular Function: hydrolase activity (GO:0016787);	--	[R]	General function prediction only	Isochorismatase family	--	Isochorismatase domain-containing protein 2A, mitochondrial {ECO:0000313|EMBL:EDU42327.1} OS=Pyrenophora tritici-repentis (strain Pt-1C-BFP) PE=4 SV=1	isochorismatase domain-containing protein 2A, mitochondrial precursor [Pyrenophora tritici-repentis Pt-1C-BFP]
EVM0006080.1	Molecular Function: organic cyclic compound binding (GO:0097159); Molecular Function: heterocyclic compound binding (GO:1901363);	--	--	--	Helix-turn-helix domain	--	Transcriptional regulator, AraC family {ECO:0000313|EMBL:EED42356.1} (Fragment) OS=Enterocytozoon bieneusi (strain H348) PE=4 SV=1	hypothetical protein OsI_02454 [Oryza sativa Indica Group]
EVM0011326.1	Biological Process: anion transport (GO:0006820); Cellular Component: integral component of membrane (GO:0016021); Molecular Function: transmembrane transporter activity (GO:0022857); Biological Process: transmembrane transport (GO:0055085);	--	[G]	Carbohydrate transport and metabolism	Major Facilitator Superfamily	Uncharacterized transporter YIL166C GN=YIL166C OS=Saccharomyces cerevisiae (strain ATCC 204508 / S288c) PE=1 SV=1	Putative uncharacterized protein {ECO:0000313|EMBL:EAT89070.1} OS=Phaeosphaeria nodorum (strain SN15 / ATCC MYA-4574 / FGSC 10173) PE=4 SV=1	hypothetical protein SNOG_03865 [Phaeosphaeria nodorum SN15]
EVM0006010.1	Biological Process: protein import into nucleus, docking (GO:0000059); Biological Process: protein import into nucleus, translocation (GO:0000060); Cellular Component: cytosol (GO:0005829); Cellular Component: cellular bud tip (GO:0005934); Cellular Component: cellular bud neck (GO:0005935); Biological Process: NLS-bearing protein import into nucleus (GO:0006607); Biological Process: mRNA-binding…	--	[YU]	--	HEAT-like repeat	Importin subunit beta-2 GN=kap104 OS=Schizosaccharomyces pombe (strain 972 / ATCC 24843) PE=3 SV=1	Uncharacterized protein {ECO:0000313|EMBL:CBX99642.1} OS=Leptosphaeria maculans (strain JN3 / isolate v23.1.3 / race PE=4 SV=1	hypothetical protein LEMA_P088810.1 [Leptosphaeria maculans JN3]
EVM0009835.1	Molecular Function: transferase activity (GO:0016740);	--	--	--	N-acetyltransferase	--	Arylamine N-acetyltransferase 2 {ECO:0000313|EMBL:CBL43313.1} OS=Phaeosphaeria nodorum (Glume blotch fungus) PE=4 SV=1	TPA: arylamine N-acetyltransferase 2 [Parastagonospora nodorum]
EVM0012200.1	Biological Process: anion transport (GO:0006820); Molecular Function: ion transmembrane transporter activity (GO:0015075); Cellular Component: membrane (GO:0016020); Molecular Function: ATPase activity, coupled to transmembrane movement of substances (GO:0042626); Cellular Component: cell part (GO:0044464); Biological Process: single-organism transport (GO:0044765); Biological Process: transmembr…	--	[Q]	Secondary metabolites biosynthesis, transport and catabolism	Bacterial extracellular solute-binding proteins, family 3	Iron-sulfur clusters transporter ATM1, mitochondrial (Precursor) GN=ATM1 OS=Debaryomyces hansenii (strain ATCC 36239 / CBS 767 / JCM 1990 / NBRC PE=3 SV=2	Uncharacterized protein {ECO:0000313|EnsemblFungi:PTTG_11575P0} OS=Puccinia triticina (isolate 1-1 / race 1 (BBBD) PE=3 SV=2	Arginine transport ATP-binding protein ArtM [Beauveria bassiana D1-5]
EVM0000552.1	--	--	--	--	--	--	Putative uncharacterized protein {ECO:0000313|EMBL:EFQ85217.1} OS=Pyrenophora teres f. teres (strain 0-1) PE=4 SV=1	hypothetical protein PTT_19924 [Pyrenophora teres f. teres 0-1]
EVM0012530.1	--	--	--	--	Protein of unknown function (DUF4050)	--	Putative uncharacterized protein {ECO:0000313|EMBL:EDU48929.1} OS=Pyrenophora tritici-repentis (strain Pt-1C-BFP) PE=4 SV=1	conserved hypothetical protein [Pyrenophora tritici-repentis Pt-1C-BFP]
EVM0008759.1	Cellular Component: integral component of plasma membrane (GO:0005887); Molecular Function: L-amino acid transmembrane transporter activity (GO:0015179); Molecular Function: antiporter activity (GO:0015297); Biological Process: L-alpha-amino acid transmembrane transport (GO:1902475);	--	[E]	Amino acid transport and metabolism	Amino acid permease	High-affinity methionine permease GN=MUP1 OS=Saccharomyces cerevisiae (strain ATCC 204508 / S288c) PE=1 SV=1	Uncharacterized protein {ECO:0000313|EMBL:EOA90259.1} OS=Setosphaeria turcica (strain 28A) PE=4 SV=1	hypothetical protein SETTUDRAFT_145933 [Setosphaeria turcica Et28A]
EVM0015315.1	Molecular Function: transferase activity, transferring glycosyl groups (GO:0016757);	--	--	--	--	--	Putative uncharacterized protein {ECO:0000313|EMBL:EAT84019.2} OS=Phaeosphaeria nodorum (strain SN15 / ATCC MYA-4574 / FGSC 10173) PE=4 SV=2	hypothetical protein SNOG_08851 [Phaeosphaeria nodorum SN15]
EVM0009743.1	--	--	[KT]	--	MT-A70	Uncharacterized protein C22G7.07c GN=SPAC22G7.07c OS=Schizosaccharomyces pombe (strain 972 / ATCC 24843) PE=3 SV=2	Putative uncharacterized protein {ECO:0000313|EMBL:EAT85353.1} OS=Phaeosphaeria nodorum (strain SN15 / ATCC MYA-4574 / FGSC 10173) PE=4 SV=1	hypothetical protein SNOG_06702 [Phaeosphaeria nodorum SN15]
EVM0000855.1	Biological Process: metabolic process (GO:0008152); Cellular Component: membrane (GO:0016020); Molecular Function: oxidoreductase activity, acting on the CH-CH group of donors (GO:0016627);	K00253|5.10493e-20|adl:AURDEDRAFT_110896|acyl-CoA dehydrogenase NM domain-like protein; K00253 isovaleryl-CoA dehydrogenase [EC:1.3.8.4] (A)	[I]	Lipid transport and metabolism	Domain of unknown function (DUF1974)	--	Probable isovaleryl-CoA dehydrogenase {ECO:0000313|EMBL:CCF49299.1} OS=Ustilago hordei (strain Uh4875-4) PE=3 SV=1	Acyl-coenzyme A dehydrogenase [Beauveria bassiana D1-5]
EVM0004455.1	Biological Process: ATP hydrolysis coupled proton transport (GO:0015991); Cellular Component: integral component of membrane (GO:0016021); Molecular Function: hydrolase activity (GO:0016787); Molecular Function: isomerase activity (GO:0016853); Cellular Component: proton-transporting V-type ATPase, V0 domain (GO:0033179);	K17361|0|pte:PTT_18209|hypothetical protein; K17361 acyl-coenzyme A thioesterase 9 [EC:3.1.2.-] (A)	[I]	Lipid transport and metabolism	--	--	Putative uncharacterized protein {ECO:0000313|EMBL:EFQ86528.1} OS=Pyrenophora teres f. teres (strain 0-1) PE=4 SV=1	hypothetical protein PTT_18209 [Pyrenophora teres f. teres 0-1]
EVM0013280.1	--	--	[E]	Amino acid transport and metabolism	Aminotransferase class-V	Uncharacterized aminotransferase C777.03c GN=SPCC777.03c OS=Schizosaccharomyces pombe (strain 972 / ATCC 24843) PE=3 SV=1	Serine hydroxymethyltransferase {ECO:0000313|EMBL:CCH46684.1} OS=Wickerhamomyces ciferrii (strain F-60-10 / ATCC 14091 / CBS 111 / JCM PE=3 SV=1	Serine hydroxymethyltransferase [Wickerhamomyces ciferrii]
EVM0009794.1	Molecular Function: transferase activity (GO:0016740);	K05535|6.6281e-150|bor:COCMIDRAFT_93404|glycosyltransferase family 71 protein; K05535 alpha 1,2-mannosyltransferase [EC:2.4.1.-] (A)	--	--	Mannosyltransferase putative	Alpha-1,2-mannosyltransferase MNN21 GN=MNN21 OS=Candida albicans (strain SC5314 / ATCC MYA-2876) PE=3 SV=1	Glycosyltransferase family 71 protein {ECO:0000313|EMBL:EUC46171.1} OS=Bipolaris oryzae ATCC 44560 PE=4 SV=1	glycosyltransferase family 71 protein [Bipolaris oryzae ATCC 44560]
EVM0010835.1	--	--	--	--	--	--	Uncharacterized protein {ECO:0000313|EMBL:EOA81050.1} OS=Setosphaeria turcica (strain 28A) PE=4 SV=1	hypothetical protein SETTUDRAFT_166435 [Setosphaeria turcica Et28A]
EVM0005884.1	--	K01278|3.71828e-65|aor:AOR_1_1034144|AO090023000602; dipeptidyl peptidase 4; K01278 dipeptidyl-peptidase 4 [EC:3.4.14.5] (A)	[O]	Posttranslational modification, protein turnover, chaperones	Dipeptidyl peptidase IV (DPP IV) N-terminal region	Dipeptidyl peptidase 4 (Precursor) GN=dpp4 OS=Aspergillus oryzae (strain ATCC 42149 / RIB 40) PE=1 SV=1	Ste13p {ECO:0000313|EMBL:EXX70669.1} OS=Rhizophagus irregularis DAOM 197198w PE=4 SV=1	dipeptidyl peptidase IV, putative [Ricinus communis]
EVM0016171.1	Cellular Component: integral component of membrane (GO:0016021); Biological Process: transmembrane transport (GO:0055085);	--	--	--	--	--	Uncharacterized protein {ECO:0000313|EMBL:EUC47076.1} OS=Bipolaris oryzae ATCC 44560 PE=4 SV=1	hypothetical protein COCMIDRAFT_91145 [Bipolaris oryzae ATCC 44560]
EVM0013136.1	--	--	--	--	Eukaryotic aspartyl protease	Candidapepsin-1 (Precursor) GN=SAP1 OS=Candida albicans (strain WO-1) PE=1 SV=1	Uncharacterized protein {ECO:0000313|EMBL:EUN26446.1} OS=Bipolaris victoriae FI3 PE=4 SV=1	hypothetical protein COCVIDRAFT_38268 [Bipolaris victoriae FI3]
EVM0008057.1	--	--	--	--	--	--	Putative uncharacterized protein {ECO:0000313|EMBL:EAT79508.2} OS=Phaeosphaeria nodorum (strain SN15 / ATCC MYA-4574 / FGSC 10173) PE=4 SV=2	hypothetical protein SNOG_13181 [Phaeosphaeria nodorum SN15]
EVM0002263.1	--	--	--	--	--	--	Putative uncharacterized protein {ECO:0000313|EMBL:EDU45938.1} OS=Pyrenophora tritici-repentis (strain Pt-1C-BFP) PE=4 SV=1	hypothetical protein PTRG_11782 [Pyrenophora tritici-repentis Pt-1C-BFP]
EVM0003226.1	--	--	[R]	General function prediction only	Haloacid dehalogenase-like hydrolase	Uncharacterized protein C4C5.01 GN=SPAC4C5.01 OS=Schizosaccharomyces pombe (strain 972 / ATCC 24843) PE=3 SV=2	Putative uncharacterized protein {ECO:0000313|EMBL:EFI92712.1} OS=Schizophyllum commune (strain H4-8 / FGSC 9210) PE=4 SV=1	Phosphatase YieH [Beauveria bassiana D1-5]
EVM0000669.1	Cellular Component: integral component of membrane (GO:0016021);	--	--	--	--	--	Uncharacterized protein {ECO:0000313|EMBL:ETI19640.1} (Fragment) OS=Cladophialophora carrionii CBS 160.54 PE=4 SV=1	hypothetical protein G647_08652, partial [Cladophialophora carrionii CBS 160.54]
EVM0014573.1	Cellular Component: nucleotide-excision repair factor 3 complex (GO:0000112); Cellular Component: core TFIIH complex (GO:0000439); Cellular Component: holo TFIIH complex (GO:0005675); Cellular Component: cytosol (GO:0005829); Biological Process: nucleotide-excision repair (GO:0006289); Molecular Function: zinc ion binding (GO:0008270); Biological Process: phosphorylation of RNA polymerase II C-te…	K03142|0|bsc:COCSADRAFT_41319|hypothetical protein; K03142 transcription initiation factor TFIIH subunit 2 (A)	[KL]	--	Ssl1-like	Suppressor of stem-loop protein 1 GN=SSL1 OS=Saccharomyces cerevisiae (strain ATCC 204508 / S288c) PE=1 SV=1	Uncharacterized protein {ECO:0000313|EMBL:EMD59479.1} OS=Cochliobolus sativus (strain ND90Pr / ATCC 201652) PE=4 SV=1	hypothetical protein COCSADRAFT_41319 [Bipolaris sorokiniana ND90Pr]
EVM0003421.1	--	--	--	--	Winged helix DNA-binding domain	--	--	--
EVM0001305.1	--	K04043|2.71633e-12|dha:DEHA2C08030g|DEHA2C08030p; K04043 molecular chaperone DnaK (A)	[O]	Posttranslational modification, protein turnover, chaperones	Hsp70 protein	Heat shock protein SSC1, mitochondrial (Precursor) GN=SSC1 OS=Candida albicans (strain SC5314 / ATCC MYA-2876) PE=1 SV=2	Heat shock protein SSC1 {ECO:0000313|EMBL:EEQ31761.1} OS=Arthroderma otae (strain ATCC MYA-4605 / CBS 113480) PE=3 SV=1	putative chaperone protein yegD [Beauveria bassiana D1-5]
EVM0002019.1	Biological Process: metabolic process (GO:0008152); Molecular Function: isomerase activity (GO:0016853);	K13239|2.59485e-158|bsc:COCSADRAFT_139656|hypothetical protein; K13239 peroxisomal 3,2-trans-enoyl-CoA isomerase [EC:5.3.3.8] (A)	[I]	Lipid transport and metabolism	Enoyl-CoA hydratase/isomerase family	3,2-trans-enoyl-CoA isomerase GN=ECI1 OS=Saccharomyces cerevisiae (strain ATCC 204508 / S288c) PE=1 SV=1	Uncharacterized protein {ECO:0000313|EMBL:EMD65559.1} OS=Cochliobolus sativus (strain ND90Pr / ATCC 201652) PE=4 SV=1	hypothetical protein COCSADRAFT_139656 [Bipolaris sorokiniana ND90Pr]
EVM0009523.1	--	--	--	--	--	--	Putative uncharacterized protein {ECO:0000313|EMBL:EFQ87034.1} OS=Pyrenophora teres f. teres (strain 0-1) PE=4 SV=1	hypothetical protein PTT_17579 [Pyrenophora teres f. teres 0-1]
EVM0011605.1	--	--	[BT]	--	Cupin-like domain	--	Uncharacterized protein {ECO:0000313|EMBL:EOA81900.1} OS=Setosphaeria turcica (strain 28A) PE=4 SV=1	hypothetical protein SETTUDRAFT_97595 [Setosphaeria turcica Et28A]
EVM0013738.1	--	--	--	--	--	--	Uncharacterized protein {ECO:0000313|EMBL:KEY75282.1} OS=Stachybotrys chartarum IBT 7711 PE=4 SV=1	hypothetical protein S7711_08625 [Stachybotrys chartarum IBT 7711]
EVM0013900.1	Cellular Component: nucleolus (GO:0005730); Cellular Component: cytosol (GO:0005829); Biological Process: maturation of SSU-rRNA (GO:0030490);	K14801|0|pte:PTT_13450|hypothetical protein; K14801 pre-rRNA-processing protein TSR4 (A)	[R]	General function prediction only	Programmed cell death protein 2, C-terminal putative domain	Probable 20S rRNA accumulation protein 4 GN=SPBC25H2.15 OS=Schizosaccharomyces pombe (strain 972 / ATCC 24843) PE=3 SV=1	Similar to PDCD2_C domain-containing protein {ECO:0000313|EMBL:CBX98272.1} OS=Leptosphaeria maculans (strain JN3 / isolate v23.1.3 / race PE=4 SV=1	similar to PDCD2_C domain-containing protein [Leptosphaeria maculans JN3]
EVM0013986.1	--	--	--	--	Heterokaryon incompatibility protein (HET)	Heterokaryon incompatibility protein 6, OR allele GN=het-6 OS=Neurospora crassa (strain ATCC 24698 / 74-OR23-1A / CBS 708.71 / DSM PE=4 SV=1	Uncharacterized protein {ECO:0000313|EMBL:EWZ92660.1} OS=Fusarium oxysporum f. sp. lycopersici MN25 PE=4 SV=1	hypothetical protein FOWG_05736 [Fusarium oxysporum f. sp. lycopersici MN25]
EVM0016117.1	--	--	--	--	Cytochrome C oxidase, mono-heme subunit/FixO	--	--	conserved hypothetical protein [Ricinus communis]
EVM0014603.1	--	--	--	--	Four helix bundle sensory module for signal transduction	--	--	conserved hypothetical protein [Ricinus communis]
EVM0000179.1	--	--	--	--	--	--	Putative uncharacterized protein {ECO:0000313|EMBL:EFQ93680.1} OS=Pyrenophora teres f. teres (strain 0-1) PE=4 SV=1	hypothetical protein PTT_08862 [Pyrenophora teres f. teres 0-1]
EVM0010780.1	Molecular Function: structural constituent of ribosome (GO:0003735); Biological Process: translation (GO:0006412); Molecular Function: zinc ion binding (GO:0008270); Cellular Component: cytosolic small ribosomal subunit (GO:0022627);	K02980|3.36406e-35|pte:PTT_10485|40S ribosomal protein S29; K02980 small subunit ribosomal protein S29e (A)	[J]	Translation, ribosomal structure and biogenesis	Ribosomal protein S14p/S29e	40S ribosomal protein S29 GN=rps-29 OS=Neurospora crassa (strain ATCC 24698 / 74-OR23-1A / CBS 708.71 / DSM PE=3 SV=1	Putative uncharacterized protein {ECO:0000313|EMBL:EFQ92418.1} OS=Pyrenophora teres f. teres (strain 0-1) PE=4 SV=1	40S ribosomal protein S29 [Pyrenophora teres f. teres 0-1]
EVM0003348.1	Cellular Component: fungal-type vacuole membrane (GO:0000329); Molecular Function: basic amino acid transmembrane transporter activity (GO:0015174); Cellular Component: integral component of membrane (GO:0016021); Biological Process: basic amino acid transmembrane transport (GO:1990822);	--	[R]	General function prediction only	Major Facilitator Superfamily	Uncharacterized transporter C460.03 GN=SPBC460.03 OS=Schizosaccharomyces pombe (strain 972 / ATCC 24843) PE=3 SV=1	Major facilitator superfamily transporter {ECO:0000313|EMBL:KEZ40893.1} OS=Scedosporium apiospermum PE=4 SV=1	Major facilitator superfamily transporter [Scedosporium apiospermum]
EVM0001997.1	Biological Process: nuclear-transcribed mRNA poly(A) tail shortening (GO:0000289); Cellular Component: cytoplasmic mRNA processing body (GO:0000932); Molecular Function: nucleic acid binding (GO:0003676); Molecular Function: poly(A)-specific ribonuclease activity (GO:0004535); Cellular Component: nucleus (GO:0005634); Cellular Component: cytosol (GO:0005829); Biological Process: tryptophan catabo…	K12581|0|pno:SNOG_09149|hypothetical protein; K12581 CCR4-NOT transcription complex subunit 7/8 (A)	[A]	RNA processing and modification	CAF1 family ribonuclease	Poly(A) ribonuclease pop2 GN=caf1 OS=Schizosaccharomyces pombe (strain 972 / ATCC 24843) PE=1 SV=2	Putative uncharacterized protein {ECO:0000313|EMBL:EAT83341.2} OS=Phaeosphaeria nodorum (strain SN15 / ATCC MYA-4574 / FGSC 10173) PE=4 SV=2	hypothetical protein SNOG_09149 [Phaeosphaeria nodorum SN15]
EVM0015366.1	Biological Process: RNA metabolic process (GO:0016070);	--	[J]	Translation, ribosomal structure and biogenesis	3' exoribonuclease family, domain 1	--	Exosomal 3&apos;-to-5&apos; phosphorolytic exoribonuclease Ski6 {ECO:0000313|EMBL:EEB08050.2} OS=Schizosaccharomyces japonicus (strain yFS275 / FY16936) PE=4 SV=2	hypothetical protein SMAC_10393 [Sordaria macrospora k-hell]
EVM0015848.1	Biological Process: carbohydrate transport (GO:0008643); Cellular Component: integral component of membrane (GO:0016021); Molecular Function: transmembrane transporter activity (GO:0022857); Biological Process: transmembrane transport (GO:0055085);	K08178|0|pte:PTT_12060|hypothetical protein; K08178 MFS transporter, SHS family, lactate transporter (A)	--	--	Sugar (and other) transporter	Carboxylic acid transporter protein homolog GN=JEN1 OS=Saccharomyces cerevisiae (strain ATCC 204508 / S288c) PE=1 SV=1	Sugar transporter family protein {ECO:0000313|EMBL:EDU47952.1} OS=Pyrenophora tritici-repentis (strain Pt-1C-BFP) PE=4 SV=1	sugar transporter family protein [Pyrenophora tritici-repentis Pt-1C-BFP]
EVM0008196.1	Molecular Function: GTPase activator activity (GO:0005096); Cellular Component: cytosol (GO:0005829); Cellular Component: cell division site (GO:0032153); Biological Process: negative regulation of Rho protein signal transduction (GO:0035024); Biological Process: positive regulation of GTPase activity (GO:0043547);	--	[T]	Signal transduction mechanisms	RhoGAP domain	Probable Rho-GTPase-activating protein 7 GN=rga7 OS=Schizosaccharomyces pombe (strain 972 / ATCC 24843) PE=1 SV=1	Rho GTPase activator-like protein {ECO:0000313|EMBL:AHY81344.1} OS=Stagonosporopsis tanaceti PE=4 SV=1	Rho GTPase activator-like protein [Stagonosporopsis tanaceti]
EVM0003437.1	--	--	--	--	Protein of unknown function (DUF330)	--	--	predicted protein [Physcomitrella patens]
EVM0007275.1	Cellular Component: integral component of membrane (GO:0016021);	--	--	--	--	--	Putative uncharacterized protein {ECO:0000313|EMBL:EAT80487.1} OS=Phaeosphaeria nodorum (strain SN15 / ATCC MYA-4574 / FGSC 10173) PE=4 SV=1	hypothetical protein SNOG_12075 [Phaeosphaeria nodorum SN15]
EVM0000929.1	--	--	--	--	MYND finger	--	Putative uncharacterized protein {ECO:0000313|EMBL:CBX98529.1} OS=Leptosphaeria maculans (strain JN3 / isolate v23.1.3 / race PE=4 SV=1	hypothetical protein LEMA_P077680.1 [Leptosphaeria maculans JN3]
EVM0001925.1	Cellular Component: cytosol (GO:0005829);	--	[O]	Posttranslational modification, protein turnover, chaperones	X-domain of DnaJ-containing	Uncharacterized J domain-containing protein C3E7.11c GN=SPBC3E7.11c OS=Schizosaccharomyces pombe (strain 972 / ATCC 24843) PE=3 SV=1	Putative uncharacterized protein {ECO:0000313|EMBL:EFQ89408.1} OS=Pyrenophora teres f. teres (strain 0-1) PE=4 SV=1	hypothetical protein PTT_14324 [Pyrenophora teres f. teres 0-1]
EVM0014739.1	--	--	--	--	Bromodomain	--	Uncharacterized protein {ECO:0000313|EMBL:EUN30764.1} OS=Bipolaris victoriae FI3 PE=4 SV=1	hypothetical protein COCVIDRAFT_23502 [Bipolaris victoriae FI3]
EVM0007684.1	Molecular Function: nucleic acid binding (GO:0003676); Cellular Component: integral component of membrane (GO:0016021); Molecular Function: metal ion binding (GO:0046872);	--	--	--	DDE superfamily endonuclease	--	Putative uncharacterized protein {ECO:0000313|EMBL:EFQ85016.1} OS=Pyrenophora teres f. teres (strain 0-1) PE=4 SV=1	hypothetical protein PTT_20184 [Pyrenophora teres f. teres 0-1]
EVM0010087.1	Molecular Function: structural constituent of ribosome (GO:0003735); Molecular Function: carnitine:acyl carnitine antiporter activity (GO:0005476); Cellular Component: mitochondrial inner membrane (GO:0005743); Biological Process: translation (GO:0006412); Biological Process: fatty acid metabolic process (GO:0006631); Cellular Component: integral component of membrane (GO:0016021); Biological Pro…	K15109|0|bze:COCCADRAFT_96461|hypothetical protein; K15109 solute carrier family 25 (mitochondrial carnitine/acylcarnitine transporter), member 20/29 (A)	[C]	Energy production and conversion	Mitochondrial carrier protein	Mitochondrial carnitine carrier GN=CRC1 OS=Saccharomyces cerevisiae (strain ATCC 204508 / S288c) PE=1 SV=1	Uncharacterized protein {ECO:0000313|EMBL:EUN21834.1} OS=Bipolaris victoriae FI3 PE=3 SV=1	hypothetical protein COCCADRAFT_96461 [Bipolaris zeicola 26-R-13]
EVM0008881.1	Cellular Component: fungal-type vacuole membrane (GO:0000329); Cellular Component: pre-autophagosomal structure (GO:0000407); Biological Process: mitophagy (GO:0000422); Cellular Component: nucleus (GO:0005634); Cellular Component: extrinsic component of membrane (GO:0019898); Biological Process: pexophagy (GO:0030242); Biological Process: induction of conjugation upon nitrogen starvation (GO:003…	K08330|0|pte:PTT_11278|hypothetical protein; K08330 autophagy-related protein 11 (A)	--	--	Autophagy-related protein 11	Autophagy-related protein 11 GN=atg11 OS=Neosartorya fumigata (strain ATCC MYA-4609 / Af293 / CBS 101355 / FGSC PE=3 SV=1	Uncharacterized protein {ECO:0000313|EMBL:EOA82815.1} OS=Setosphaeria turcica (strain 28A) PE=4 SV=1	hypothetical protein SETTUDRAFT_173458 [Setosphaeria turcica Et28A]
EVM0001575.1	--	--	--	--	ImcF-related N-terminal domain	--	--	conserved hypothetical protein [Ricinus communis]
EVM0013203.1	--	--	--	--	Domain of unknown function (DUF1996)	--	Putative uncharacterized protein {ECO:0000313|EMBL:CBX92990.1} OS=Leptosphaeria maculans (strain JN3 / isolate v23.1.3 / race PE=4 SV=1	hypothetical protein LEMA_P038910.1 [Leptosphaeria maculans JN3]
EVM0010558.1	--	--	--	--	Alpha/beta hydrolase family	--	Uncharacterized protein {ECO:0000313|EMBL:ENI07193.1} OS=Cochliobolus heterostrophus (strain C4 / ATCC 48331 / race T) PE=4 SV=1	hypothetical protein COCHEDRAFT_68570 [Bipolaris maydis C5]
EVM0011727.1	Molecular Function: fatty-acyl-CoA binding (GO:0000062); Molecular Function: acyl-CoA dehydrogenase activity (GO:0003995); Cellular Component: mitochondrion (GO:0005739); Molecular Function: electron carrier activity (GO:0009055); Biological Process: fatty acid beta-oxidation using acyl-CoA dehydrogenase (GO:0033539); Biological Process: mycelium development (GO:0043581); Molecular Function: flav…	K03522|2.57279e-94|ncr:NCU08004|electron transfer flavoprotein alpha-subunit, mitochondrial precursor; K03522 electron transfer flavoprotein alpha subunit (A)	[C]	Energy production and conversion	Electron transfer flavoprotein domain	Probable electron transfer flavoprotein subunit alpha, mitochondrial (Precursor) GN=ETF1 OS=Cryptococcus neoformans var. neoformans serotype D (strain JEC21 / PE=3 SV=1	Electron transfer flavoprotein subunitmitochondrial {ECO:0000313|EMBL:CDH52682.1} OS=Lichtheimia corymbifera JMRC:FSU:9682 PE=4 SV=1	electron transfer flavoprotein subunitmitochondrial precursor [Lichtheimia corymbifera JMRC:FSU:9682]
EVM0002618.1	Cellular Component: integral component of membrane (GO:0016021); Biological Process: actin cytoskeleton organization (GO:0030036); Biological Process: positive regulation of establishment of bipolar cell polarity regulating cell shape (GO:0061161); Cellular Component: plasma membrane of growing cell tip (GO:1902929);	--	--	--	Cortical protein marker for cell polarity	Polarized growth protein rax2 (Precursor) GN=rax2 OS=Schizosaccharomyces pombe (strain 972 / ATCC 24843) PE=1 SV=1	Uncharacterized protein {ECO:0000313|EMBL:EUN26733.1} OS=Bipolaris victoriae FI3 PE=4 SV=1	hypothetical protein COCVIDRAFT_99988 [Bipolaris victoriae FI3]
EVM0011490.1	Molecular Function: hydrolase activity, hydrolyzing O-glycosyl compounds (GO:0004553); Molecular Function: transporter activity (GO:0005215); Biological Process: carbohydrate metabolic process (GO:0005975); Biological Process: ion transmembrane transport (GO:0034220); Cellular Component: integral component of fungal-type vacuolar membrane (GO:0071627);	--	[G]	Carbohydrate transport and metabolism	Major Facilitator Superfamily	Riboflavin transporter MCH5 GN=MCH5 OS=Saccharomyces cerevisiae (strain ATCC 204508 / S288c) PE=1 SV=2	Uncharacterized protein {ECO:0000313|EMBL:EUC36594.1} OS=Bipolaris zeicola 26-R-13 PE=4 SV=1	hypothetical protein COCCADRAFT_34112 [Bipolaris zeicola 26-R-13]
EVM0000627.1	Molecular Function: transporter activity (GO:0005215); Biological Process: oligopeptide transport (GO:0006857); Cellular Component: integral component of membrane (GO:0016021);	K03305|0|pno:SNOG_08805|hypothetical protein; K03305 proton-dependent oligopeptide transporter, POT family (A)	[E]	Amino acid transport and metabolism	POT family	Probable peptide transporter ptr2 GN=ptr2 OS=Schizosaccharomyces pombe (strain 972 / ATCC 24843) PE=1 SV=1	Similar to MFS peptide transporter Ptr2 {ECO:0000313|EMBL:CBX93887.1} OS=Leptosphaeria maculans (strain JN3 / isolate v23.1.3 / race PE=3 SV=1	similar to MFS peptide transporter Ptr2 [Leptosphaeria maculans JN3]
EVM0006176.1	Cellular Component: nucleus (GO:0005634); Cellular Component: cytosol (GO:0005829); Cellular Component: integral component of membrane (GO:0016021); Molecular Function: intramolecular lyase activity (GO:0016872);	--	--	--	Chalcone-flavanone isomerase	Altered inheritance of mitochondria protein 18, mitochondrial (Precursor) GN=AIM18 OS=Debaryomyces hansenii (strain ATCC 36239 / CBS 767 / JCM 1990 / NBRC PE=3 SV=1	Putative uncharacterized protein {ECO:0000313|EMBL:CBY00574.1} OS=Leptosphaeria maculans (strain JN3 / isolate v23.1.3 / race PE=4 SV=1	hypothetical protein LEMA_P017040.1 [Leptosphaeria maculans JN3]
EVM0006270.1	Cellular Component: nuclear chromatin (GO:0000790); Cellular Component: heterochromatin (GO:0000792); Molecular Function: transferase activity (GO:0016740); Biological Process: ncRNA processing (GO:0034470); Biological Process: cellular component organization or biogenesis (GO:0071840);	K06947|0|bsc:COCSADRAFT_157036|hypothetical protein; K06947 polynucleotide 5'-hydroxyl-kinase GRC3/NOL9 [EC:2.7.1.-] (A)	[R]	General function prediction only	--	Polynucleotide 5&apos;-hydroxyl-kinase grc3 GN=grc3 OS=Aspergillus niger (strain CBS 513.88 / FGSC A1513) PE=3 SV=2	Uncharacterized protein {ECO:0000313|EMBL:EUN32169.1} OS=Bipolaris victoriae FI3 PE=4 SV=1	hypothetical protein COCVIDRAFT_85848 [Bipolaris victoriae FI3]
EVM0009155.1	--	--	--	--	Bacterial extracellular solute-binding proteins, family 3	--	--	--
EVM0008749.1	Molecular Function: neurotransmitter:sodium symporter activity (GO:0005328); Cellular Component: integral component of plasma membrane (GO:0005887); Biological Process: neurotransmitter transport (GO:0006836); Biological Process: transmembrane transport (GO:0055085);	K05034|0|pno:SNOG_04273|hypothetical protein; K05034 solute carrier family 6 (neurotransmitter transporter, GABA) member 1 (A)	[T]	Signal transduction mechanisms	Sodium:neurotransmitter symporter family	--	Transporter {ECO:0000256|RuleBase:RU003732} OS=Phaeosphaeria nodorum (strain SN15 / ATCC MYA-4574 / FGSC 10173) PE=3 SV=1	hypothetical protein SNOG_04273 [Phaeosphaeria nodorum SN15]
EVM0015123.1	Cellular Component: membrane (GO:0016020);	K06927|0|pte:PTT_06876|hypothetical protein; K06927 diphthine-ammonia ligase [EC:6.3.1.14] (A)	[R]	General function prediction only	ATP-binding region	Diphthine--ammonia ligase GN=mug71 OS=Schizosaccharomyces pombe (strain 972 / ATCC 24843) PE=1 SV=1	Similar to ATP binding L-PSP endoribonuclease family protein {ECO:0000313|EMBL:CBX90211.1} OS=Leptosphaeria maculans (strain JN3 / isolate v23.1.3 / race PE=4 SV=1	similar to ATP binding L-PSP endoribonuclease family protein [Leptosphaeria maculans JN3]
EVM0000783.1	Cellular Component: cytoplasm (GO:0005737); Biological Process: tRNA aminoacylation for protein translation (GO:0006418); Molecular Function: ligase activity, forming aminoacyl-tRNA and related compounds (GO:0016876); Molecular Function: organic cyclic compound binding (GO:0097159); Molecular Function: heterocyclic compound binding (GO:1901363);	K01885|1.55887e-72|cgr:CAGL0F01133g|hypothetical protein; K01885 glutamyl-tRNA synthetase [EC:6.1.1.17] (A)	[J]	Translation, ribosomal structure and biogenesis	tRNA synthetases class I (E and Q), catalytic domain	Glutamate--tRNA ligase, mitochondrial GN=MSE1 OS=Saccharomyces cerevisiae (strain ATCC 204508 / S288c) PE=1 SV=2	Glutamyl-tRNA synthetase {ECO:0000313|EMBL:EIE81750.1} OS=Rhizopus delemar (strain RA 99-880 / ATCC MYA-4621 / FGSC 9543 / NRRL PE=3 SV=1	Glutamate--tRNA ligase [Beauveria bassiana D1-5]
EVM0013815.1	Molecular Function: hydrolase activity (GO:0016787);	K09252|0|pno:SNOG_13802|hypothetical protein; K09252 feruloyl esterase [EC:3.1.1.73] (A)	--	--	Tannase and feruloyl esterase	Probable feruloyl esterase B-2 (Precursor) GN=faeB-2 OS=Neosartorya fumigata (strain CEA10 / CBS 144.89 / FGSC A1163) PE=3 SV=1	Putative uncharacterized protein {ECO:0000313|EMBL:EAT78826.1} OS=Phaeosphaeria nodorum (strain SN15 / ATCC MYA-4574 / FGSC 10173) PE=3 SV=1	hypothetical protein SNOG_13802 [Phaeosphaeria nodorum SN15]
EVM0011255.1	Molecular Function: catalytic activity (GO:0003824); Biological Process: metabolic process (GO:0008152); Biological Process: cellular process (GO:0009987);	--	--	--	SNARE associated Golgi protein	--	--	predicted protein [Micromonas pusilla CCMP1545]
EVM0014886.1	Molecular Function: superoxide dismutase activity (GO:0004784); Molecular Function: copper ion binding (GO:0005507); Cellular Component: nuclear pore (GO:0005643); Cellular Component: cytoplasm (GO:0005737); Biological Process: nucleocytoplasmic transport (GO:0006913); Molecular Function: zinc ion binding (GO:0008270); Molecular Function: structural constituent of nuclear pore (GO:0017056); Biolo…	K04565|3.57969e-102|bze:COCCADRAFT_22268|hypothetical protein; K04565 superoxide dismutase, Cu-Zn family [EC:1.15.1.1] (A)	[P]	Inorganic ion transport and metabolism	Copper/zinc superoxide dismutase (SODC)	Superoxide dismutase [Cu-Zn] {ECO:0000303|PubMed:18395490} OS=Aspergillus niger PE=1 SV=2	Superoxide dismutase [Cu-Zn] {ECO:0000256|RuleBase:RU000393} OS=Setosphaeria turcica (strain 28A) PE=3 SV=1	hypothetical protein SETTUDRAFT_164773 [Setosphaeria turcica Et28A]
EVM0004435.1	--	--	[I]	Lipid transport and metabolism	GDSL-like Lipase/Acylhydrolase family	Isoamyl acetate-hydrolyzing esterase OS=Saccharomyces cerevisiae (strain ATCC 204508 / S288c) PE=1 SV=1	GDSL lipase/acylhydrolase family protein {ECO:0000313|EMBL:KEQ66814.1} OS=Aureobasidium melanogenum CBS 110374 PE=4 SV=1	GDSL lipase/acylhydrolase family protein [Aureobasidium melanogenum CBS 110374]
EVM0000926.1	Molecular Function: structural constituent of ribosome (GO:0003735); Cellular Component: mitochondrion (GO:0005739); Biological Process: translation (GO:0006412); Cellular Component: chloroplast (GO:0009507); Cellular Component: cyanelle (GO:0009842); Cellular Component: small ribosomal subunit (GO:0015935); Molecular Function: rRNA binding (GO:0019843);	--	[J]	Translation, ribosomal structure and biogenesis	Ribosomal protein S12/S23	Probable 37S ribosomal protein S12, mitochondrial (Precursor) OS=Schizosaccharomyces pombe (strain 972 / ATCC 24843) PE=3 SV=3	WGS project CABT00000000 data, contig 2.163 {ECO:0000313|EMBL:CCC14611.1} OS=Sordaria macrospora (strain ATCC MYA-333 / DSM 997 / K(L3346) PE=3 SV=1	ribosomal protein S12 (chloroplast) [Pavlova lutheri]
EVM0013589.1	--	--	--	--	Flagellar hook-length control protein FliK	--	--	--
EVM0011803.1	Molecular Function: glutathione transferase activity (GO:0004364);	--	[O]	Posttranslational modification, protein turnover, chaperones	Glutathione S-transferase, N-terminal domain	Protein URE2 GN=URE2 OS=Kluyveromyces lactis (strain ATCC 8585 / CBS 2359 / DSM 70799 / NBRC PE=3 SV=1	Putative glutathione s-transferase ii-like protein {ECO:0000313|EMBL:EMR67874.1} OS=Eutypa lata (strain UCR-EL1) PE=4 SV=1	putative glutathione s-transferase ii-like protein [Eutypa lata UCREL1]
EVM0007461.1	Cellular Component: membrane (GO:0016020);	--	--	--	--	--	Predicted protein {ECO:0000313|EMBL:CBX91777.1} OS=Leptosphaeria maculans (strain JN3 / isolate v23.1.3 / race PE=4 SV=1	predicted protein [Leptosphaeria maculans JN3]
EVM0015270.1	Cellular Component: extracellular region (GO:0005576); Molecular Function: hydrolase activity (GO:0016787);	--	[R]	General function prediction only	Protein of unknown function (DUF3632)	Protein AIM2 GN=AIM2 OS=Saccharomyces cerevisiae (strain ATCC 204508 / S288c) PE=1 SV=1	Putative uncharacterized protein {ECO:0000313|EMBL:CBX97142.1} OS=Leptosphaeria maculans (strain JN3 / isolate v23.1.3 / race PE=4 SV=1	hypothetical protein LEMA_P102730.1 [Leptosphaeria maculans JN3]
EVM0008769.1	--	--	[O]	Posttranslational modification, protein turnover, chaperones	Prolyl oligopeptidase family	Probable dipeptidyl-peptidase 5 (Precursor) GN=dpp5 OS=Emericella nidulans (strain FGSC A4 / ATCC 38163 / CBS 112.46 / NRRL PE=1 SV=1	Uncharacterized protein {ECO:0000313|EMBL:CDS02630.1} OS=Absidia idahoensis var. thermophila PE=4 SV=1	acylamino-acid-releasing enzyme, putative [Ricinus communis]
EVM0009874.1	Molecular Function: adenosine deaminase activity (GO:0004000); Cellular Component: cytosol (GO:0005829); Biological Process: adenosine catabolic process (GO:0006154); Biological Process: hypoxanthine salvage (GO:0043103); Biological Process: inosine biosynthetic process (GO:0046103);	--	[F]	Nucleotide transport and metabolism	Adenosine/AMP deaminase	Adenine deaminase {ECO:0000255|HAMAP-Rule:MF_03145} GN=aah1 OS=Neosartorya fumigata (strain ATCC MYA-4609 / Af293 / CBS 101355 / FGSC PE=3 SV=1	Putative uncharacterized protein {ECO:0000313|EMBL:CBX96610.1} OS=Leptosphaeria maculans (strain JN3 / isolate v23.1.3 / race PE=4 SV=1	hypothetical protein LEMA_P108750.1 [Leptosphaeria maculans JN3]
EVM0008797.1	Molecular Function: ATP binding (GO:0005524); Cellular Component: cytoskeleton (GO:0005856); Biological Process: nucleobase-containing compound metabolic process (GO:0006139); Biological Process: biosynthetic process (GO:0009058); Biological Process: proton transport (GO:0015992); Biological Process: cellular component organization (GO:0016043); Molecular Function: ATPase activity (GO:0016887); B…	K02133|2.0291e-36|abv:AGABI2DRAFT190409|ATP2, AGABI2DRAFT_190409; ATP2 beta subunit of the F1 sector of mitochondrial F1F0 ATP synthase; K02133 F-type H+-transporting ATPase subunit beta [EC:3.6.3.14] (A)	[C]	Energy production and conversion	ATP synthase alpha/beta family, nucleotide-binding domain	ATP synthase subunit beta, mitochondrial (Precursor) GN=ATP2 OS=Saccharomyces cerevisiae (strain ATCC 204508 / S288c) PE=1 SV=2	ATP synthase subunit beta {ECO:0000256|RuleBase:RU003553} OS=Botryobasidium botryosum FD-172 SS1 PE=3 SV=1	Flagellar M-ring protein [Beauveria bassiana D1-5]
EVM0008923.1	--	--	--	--	Protein of unknown function (DUF692)	--	Uncharacterized protein {ECO:0000313|EMBL:EOB12925.1} OS=Nosema bombycis (strain CQ1 / CVCC 102059) PE=4 SV=1	hypothetical protein BBAD15_g3050 [Beauveria bassiana D1-5]
EVM0007615.3	Biological Process: cation transport (GO:0006812); Molecular Function: cation transmembrane transporter activity (GO:0008324); Biological Process: transmembrane transport (GO:0055085);	K07300|6.84429e-69|ela:UCREL1_10890|putative ca2+ h+-exchanging protein; K07300 Ca2+:H+ antiporter (A)	[P]	Inorganic ion transport and metabolism	Sodium/calcium exchanger protein	Vacuolar calcium ion transporter GN=VCX1 OS=Saccharomyces cerevisiae (strain ATCC 204508 / S288c) PE=1 SV=1	Putative uncharacterized protein An14g02010 {ECO:0000313|EMBL:CAK41938.1} OS=Aspergillus niger (strain CBS 513.88 / FGSC A1513) PE=4 SV=1	unnamed protein product [Aspergillus niger]
EVM0007219.1	Molecular Function: protein serine/threonine phosphatase activity (GO:0004722); Molecular Function: protein tyrosine phosphatase activity (GO:0004725); Cellular Component: nucleus (GO:0005634); Cellular Component: cytosol (GO:0005829); Biological Process: positive regulation of G2/M transition of mitotic cell cycle (GO:0010971); Biological Process: positive regulation of cyclin-dependent protein …	K02555|0|pno:SNOG_02880|hypothetical protein; K02555 M-phase inducer tyrosine phosphatase [EC:3.1.3.48] (A)	[D]	Cell cycle control, cell division, chromosome partitioning	Rhodanese-like domain	M-phase inducer phosphatase GN=nimT OS=Emericella nidulans (strain FGSC A4 / ATCC 38163 / CBS 112.46 / NRRL PE=2 SV=2	Putative uncharacterized protein {ECO:0000313|EMBL:EAT89611.1} OS=Phaeosphaeria nodorum (strain SN15 / ATCC MYA-4574 / FGSC 10173) PE=4 SV=1	hypothetical protein SNOG_02880 [Phaeosphaeria nodorum SN15]
EVM0014631.1	Biological Process: ribosomal small subunit assembly (GO:0000028); Molecular Function: structural constituent of ribosome (GO:0003735); Biological Process: translation (GO:0006412); Cellular Component: integral component of membrane (GO:0016021); Cellular Component: cytosolic small ribosomal subunit (GO:0022627);	K02962|5.71257e-98|pno:SNOG_13569|hypothetical protein; K02962 small subunit ribosomal protein S17e (A)	[J]	Translation, ribosomal structure and biogenesis	Ribosomal S17	40S ribosomal protein S17 GN=rps-17 OS=Neurospora crassa (strain ATCC 24698 / 74-OR23-1A / CBS 708.71 / DSM PE=3 SV=1	Putative uncharacterized protein {ECO:0000313|EMBL:EAT79016.1} OS=Phaeosphaeria nodorum (strain SN15 / ATCC MYA-4574 / FGSC 10173) PE=3 SV=1	hypothetical protein SNOG_13569 [Phaeosphaeria nodorum SN15]
EVM0013182.1	--	--	--	--	--	Uncharacterized protein YML020W GN=YML020W OS=Saccharomyces cerevisiae (strain ATCC 204508 / S288c) PE=1 SV=1	Putative uncharacterized protein {ECO:0000313|EMBL:EAT81817.2} OS=Phaeosphaeria nodorum (strain SN15 / ATCC MYA-4574 / FGSC 10173) PE=4 SV=2	hypothetical protein SNOG_10423 [Phaeosphaeria nodorum SN15]
EVM0004175.1	--	K00823|2.96489e-51|shs:STEHIDRAFT_66883|acetylornithine aminotransferase; K00823 4-aminobutyrate aminotransferase [EC:2.6.1.19] (A)	[E]	Amino acid transport and metabolism	Aminotransferase class-III	Acetylornithine aminotransferase, mitochondrial (Precursor) GN=ARG8 OS=Saccharomyces cerevisiae (strain ATCC 204508 / S288c) PE=1 SV=1	Putative aminotransferase Amo1 {ECO:0000313|EMBL:AAZ91436.1} OS=Omphalotus olearius (Jack o&apos;lantern) PE=3 SV=1	Diaminobutyrate--2-oxoglutarate aminotransferase [Beauveria bassiana D1-5]
EVM0003987.1	Molecular Function: ion transmembrane transporter activity (GO:0015075); Cellular Component: membrane (GO:0016020); Molecular Function: hydrolase activity (GO:0016787); Cellular Component: cell part (GO:0044464); Biological Process: single-organism transport (GO:0044765); Biological Process: organic substance transport (GO:0071702);	--	--	--	D-galactarate dehydratase / Altronate hydrolase, C terminus	--	--	Lysine-specific permease [Beauveria bassiana D1-5]
EVM0004145.1	Molecular Function: endoribonuclease activity (GO:0004521); Biological Process: rRNA transcription (GO:0009303); Cellular Component: integral component of membrane (GO:0016021); Biological Process: RNA phosphodiester bond hydrolysis, endonucleolytic (GO:0090502);	--	--	--	--	Uncharacterized protein YPR170W-B GN=YPR170W-B OS=Saccharomyces cerevisiae (strain ATCC 204508 / S288c) PE=3 SV=1	Putative uncharacterized protein {ECO:0000313|EMBL:EFQ86709.1} OS=Pyrenophora teres f. teres (strain 0-1) PE=4 SV=1	hypothetical protein PTRG_01313 [Pyrenophora tritici-repentis Pt-1C-BFP]
EVM0007837.1	Biological Process: mitophagy (GO:0000422); Molecular Function: ATP binding (GO:0005524); Cellular Component: cytosol (GO:0005829); Biological Process: endocytosis (GO:0006897); Biological Process: actin filament organization (GO:0007015); Biological Process: response to heat (GO:0009408); Biological Process: response to salt stress (GO:0009651); Cellular Component: integral component of membrane…	--	--	--	--	WHI2-like protein P4H10.16c GN=SPBP4H10.16c OS=Schizosaccharomyces pombe (strain 972 / ATCC 24843) PE=3 SV=1	Putative uncharacterized protein {ECO:0000313|EMBL:EDP89765.1} OS=Phaeosphaeria nodorum (strain SN15 / ATCC MYA-4574 / FGSC 10173) PE=4 SV=1	hypothetical protein SNOG_20076 [Phaeosphaeria nodorum SN15]
EVM0013321.1	Molecular Function: alkaline phosphatase activity (GO:0004035); Molecular Function: transporter activity (GO:0005215); Cellular Component: integral component of membrane (GO:0016021); Biological Process: dephosphorylation (GO:0016311); Biological Process: transmembrane transport (GO:0055085);	--	[P]	Inorganic ion transport and metabolism	Alkaline phosphatase	Alkaline phosphatase GN=SPBC14F5.13c OS=Schizosaccharomyces pombe (strain 972 / ATCC 24843) PE=3 SV=1	Alkaline phosphatase {ECO:0000256|RuleBase:RU003947} OS=Leptosphaeria maculans (strain JN3 / isolate v23.1.3 / race PE=3 SV=1	hypothetical protein LEMA_P113000.1 [Leptosphaeria maculans JN3]
EVM0012814.1	--	--	--	--	LysR substrate binding domain	--	--	HTH-type transcriptional activator nahR [Beauveria bassiana D1-5]
EVM0009940.1	Biological Process: carbohydrate transport (GO:0008643); Cellular Component: integral component of membrane (GO:0016021); Molecular Function: transmembrane transporter activity (GO:0022857); Biological Process: transmembrane transport (GO:0055085);	--	[R]	General function prediction only	Major Facilitator Superfamily	Uncharacterized MFS-type transporter PB1E7.08c GN=SPAPB1E7.08c OS=Schizosaccharomyces pombe (strain 972 / ATCC 24843) PE=1 SV=1	Uncharacterized protein {ECO:0000313|EMBL:EUN30937.1} OS=Bipolaris victoriae FI3 PE=4 SV=1	hypothetical protein COCCADRAFT_33644 [Bipolaris zeicola 26-R-13]
EVM0007460.1	--	--	--	--	--	--	Uncharacterized protein {ECO:0000313|EMBL:EUC43207.1} OS=Bipolaris oryzae ATCC 44560 PE=4 SV=1	hypothetical protein COCMIDRAFT_101445 [Bipolaris oryzae ATCC 44560]
EVM0002094.1	Biological Process: aerobic respiration (GO:0009060); Cellular Component: integral component of mitochondrial inner membrane (GO:0031305); Biological Process: mitochondrial respiratory chain complex IV assembly (GO:0033617); Molecular Function: unfolded protein binding (GO:0051082);	K18187|1.13403e-41|pno:SNOG_01678|hypothetical protein; K18187 protein PET100, fungi type (A)	--	--	--	Protein PET100, mitochondrial (Precursor) GN=PET100 OS=Saccharomyces cerevisiae (strain ATCC 204508 / S288c) PE=1 SV=1	Predicted protein {ECO:0000313|EMBL:CBX97021.1} OS=Leptosphaeria maculans (strain JN3 / isolate v23.1.3 / race PE=4 SV=1	predicted protein [Leptosphaeria maculans JN3]
EVM0003717.1	Molecular Function: catalytic activity (GO:0003824); Molecular Function: transporter activity (GO:0005215); Biological Process: transport (GO:0006810); Biological Process: signal transduction (GO:0007165); Molecular Function: organic cyclic compound binding (GO:0097159); Molecular Function: heterocyclic compound binding (GO:1901363);	--	--	--	AcrB/AcrD/AcrF family	--	Multidrug resistance protein mexB {ECO:0000313|EMBL:EOB12958.1} OS=Nosema bombycis (strain CQ1 / CVCC 102059) PE=4 SV=1	Acriflavine resistance protein B [Beauveria bassiana D1-5]
EVM0008401.1	Molecular Function: DNA binding (GO:0003677); Molecular Function: DNA-directed RNA polymerase activity (GO:0003899); Cellular Component: cytosol (GO:0005829); Biological Process: transcription, DNA-templated (GO:0006351);	--	[Z]	Cytoskeleton	Interferon-related developmental regulator (IFRD)	Uncharacterized protein C20F10.03 GN=SPBC20F10.03 OS=Schizosaccharomyces pombe (strain 972 / ATCC 24843) PE=1 SV=1	Uncharacterized protein {ECO:0000313|EMBL:EUN32474.1} OS=Bipolaris victoriae FI3 PE=4 SV=1	hypothetical protein COCCADRAFT_4692 [Bipolaris zeicola 26-R-13]
EVM0005306.1	--	--	[R]	General function prediction only	Major Facilitator Superfamily	Uncharacterized MFS-type transporter C1271.10c GN=SPBC1271.10c OS=Schizosaccharomyces pombe (strain 972 / ATCC 24843) PE=1 SV=1	Synaptic vesicle transporter SVOP {ECO:0000313|EMBL:KDE81825.1} OS=Aspergillus oryzae 100-8 PE=4 SV=1	synaptic vesicle transporter SVOP [Aspergillus oryzae 3.042]
EVM0004460.1	--	--	--	--	--	--	Uncharacterized protein {ECO:0000313|EMBL:CBX90408.1} OS=Leptosphaeria maculans (strain JN3 / isolate v23.1.3 / race PE=4 SV=1	hypothetical protein LEMA_P065340.1 [Leptosphaeria maculans JN3]
EVM0013249.1	Molecular Function: ATP binding (GO:0005524); Cellular Component: membrane (GO:0016020); Molecular Function: phosphotransferase activity, alcohol group as acceptor (GO:0016773);	--	--	--	--	--	Putative uncharacterized protein {ECO:0000313|EMBL:CBX92668.1} OS=Leptosphaeria maculans (strain JN3 / isolate v23.1.3 / race PE=4 SV=1	hypothetical protein LEMA_P053740.1 [Leptosphaeria maculans JN3]
EVM0004956.1	Molecular Function: catalytic activity (GO:0003824); Biological Process: single-organism metabolic process (GO:0044710);	--	--	--	Domain of unknown function (DUF3412)	--	--	L-serine dehydratase 2 [Beauveria bassiana D1-5]
EVM0009324.1	Biological Process: urea cycle (GO:0000050); Molecular Function: carbamoyl-phosphate synthase (glutamine-hydrolyzing) activity (GO:0004088); Molecular Function: hydrolase activity, hydrolyzing O-glycosyl compounds (GO:0004553); Molecular Function: ATP binding (GO:0005524); Cellular Component: carbamoyl-phosphate synthase complex (GO:0005951); Biological Process: carbohydrate metabolic process (GO…	K01956|0|pno:SNOG_12987|hypothetical protein; K01956 carbamoyl-phosphate synthase small subunit [EC:6.3.5.5] (A)	[R]	General function prediction only	Carbamoyl-phosphate synthase small chain, CPSase domain	Carbamoyl-phosphate synthase arginine-specific small chain GN=CPA1 OS=Phaeosphaeria nodorum (strain SN15 / ATCC MYA-4574 / FGSC 10173) PE=3 SV=1	Similar to carbamoyl-phosphate synthase arginine-specific small chain {ECO:0000313|EMBL:CBX97439.1} OS=Leptosphaeria maculans (strain JN3 / isolate v23.1.3 / race PE=3 SV=1	similar to carbamoyl-phosphate synthase arginine-specific small chain [Leptosphaeria maculans JN3]
EVM0012525.1	Cellular Component: membrane (GO:0016020);	--	--	--	Transmembrane amino acid transporter protein	N amino acid transport system protein GN=mtr OS=Neurospora crassa (strain ATCC 24698 / 74-OR23-1A / CBS 708.71 / DSM PE=3 SV=2	Amino acid transporter {ECO:0000313|EMBL:EFZ02452.1} OS=Metarhizium anisopliae (strain ARSEF 23 / ATCC MYA-3075) PE=4 SV=1	amino acid transporter [Metarhizium robertsii ARSEF 23]
EVM0002054.1	Biological Process: nucleobase-containing compound metabolic process (GO:0006139); Biological Process: biosynthetic process (GO:0009058); Molecular Function: nucleotidyltransferase activity (GO:0016779); Biological Process: cellular macromolecule metabolic process (GO:0044260); Biological Process: single-organism metabolic process (GO:0044710);	--	--	--	RmlD substrate binding domain	Mannose-1-phosphate guanyltransferase GN=MPG1 OS=Yarrowia lipolytica (strain CLIB 122 / E 150) PE=3 SV=1	Putative uncharacterized protein {ECO:0000313|EMBL:EGF75991.1} OS=Batrachochytrium dendrobatidis (strain JAM81 / FGSC 10211) PE=4 SV=1	hypothetical protein BATDEDRAFT_15109 [Batrachochytrium dendrobatidis JAM81]
EVM0007377.1	Cellular Component: membrane (GO:0016020); Molecular Function: oxidoreductase activity (GO:0016491); Cellular Component: cell part (GO:0044464);	--	[C]	Energy production and conversion	NADH-ubiquinone/plastoquinone oxidoreductase chain 4L	NADH-ubiquinone oxidoreductase chain 4L GN=ND4L OS=Trichophyton rubrum (Athlete&apos;s foot fungus) PE=3 SV=1	NADH-ubiquinone oxidoreductase chain 6 {ECO:0000256|RuleBase:RU004430} OS=Chaetomium thermophilum (strain DSM 1495 / CBS 144.50 / IMI 039719) PE=3 SV=1	hypothetical protein OsI_28652 [Oryza sativa Indica Group]
EVM0014610.1	--	--	--	--	Domain of unknown function (DUF4135)	--	--	--
EVM0009187.1	--	--	[BD]	--	DDE superfamily endonuclease	--	Putative uncharacterized protein {ECO:0000313|EMBL:EAT91063.1} OS=Phaeosphaeria nodorum (strain SN15 / ATCC MYA-4574 / FGSC 10173) PE=4 SV=1	hypothetical protein SNOG_01414 [Phaeosphaeria nodorum SN15]
EVM0005652.1	--	--	--	--	--	--	Putative uncharacterized protein {ECO:0000313|EMBL:EAT81891.1} OS=Phaeosphaeria nodorum (strain SN15 / ATCC MYA-4574 / FGSC 10173) PE=4 SV=1	hypothetical protein SNOG_10497 [Phaeosphaeria nodorum SN15]
EVM0009877.1	Cellular Component: cell (GO:0005623); Biological Process: metabolic process (GO:0008152); Biological Process: cellular process (GO:0009987);	--	--	--	LysR substrate binding domain	--	Putative uncharacterized protein {ECO:0000313|EMBL:EGF76067.1} OS=Batrachochytrium dendrobatidis (strain JAM81 / FGSC 10211) PE=4 SV=1	HTH-type transcriptional regulator CysB [Beauveria bassiana D1-5]
EVM0011102.1	--	--	--	--	Glycosyl hydrolases family 15	Uncharacterized protein C4H3.03c GN=SPAC4H3.03c OS=Schizosaccharomyces pombe (strain 972 / ATCC 24843) PE=4 SV=1	Uncharacterized protein {ECO:0000313|EMBL:KFY76026.1} (Fragment) OS=Pseudogymnoascus pannorum VKM F-4517 (FW-2822) PE=4 SV=1	hypothetical protein V498_09789, partial [Pseudogymnoascus pannorum VKM F-4517 (FW-2822)]
EVM0000321.1	Cellular Component: integral component of membrane (GO:0016021);	--	[C]	Energy production and conversion	Aldo/keto reductase family	Putative voltage-gated potassium channel subunit beta GN=SPCC965.06 OS=Schizosaccharomyces pombe (strain 972 / ATCC 24843) PE=3 SV=1	Uncharacterized protein {ECO:0000313|EMBL:EOA82468.1} OS=Setosphaeria turcica (strain 28A) PE=4 SV=1	hypothetical protein SETTUDRAFT_43433 [Setosphaeria turcica Et28A]
EVM0005611.1	Cellular Component: nuclear envelope (GO:0005635); Cellular Component: cytosol (GO:0005829); Biological Process: RNA import into nucleus (GO:0006404); Biological Process: mRNA-binding (hnRNP) protein import into nucleus (GO:0006609); Molecular Function: nuclear localization sequence binding (GO:0008139); Molecular Function: Ran GTPase binding (GO:0008536); Biological Process: tRNA transport (GO:0…	K15436|0|pte:PTT_18433|hypothetical protein; K15436 transportin-3 (A)	[U]	Intracellular trafficking, secretion, and vesicular transport	Exportin 1-like protein	Uncharacterized protein C11G11.07 OS=Schizosaccharomyces pombe (strain 972 / ATCC 24843) PE=3 SV=2	Similar to mRNA transport regulator MTR10 {ECO:0000313|EMBL:CBX90696.1} OS=Leptosphaeria maculans (strain JN3 / isolate v23.1.3 / race PE=4 SV=1	similar to mRNA transport regulator MTR10 [Leptosphaeria maculans JN3]
EVM0001337.1	--	--	--	--	--	--	Uncharacterized protein {ECO:0000313|EMBL:EMD66140.1} OS=Cochliobolus sativus (strain ND90Pr / ATCC 201652) PE=4 SV=1	--
EVM0012190.1	Molecular Function: nucleic acid binding (GO:0003676); Molecular Function: zinc ion binding (GO:0008270); Cellular Component: membrane (GO:0016020);	--	--	--	DDE superfamily endonuclease	--	Uncharacterized protein {ECO:0000313|EMBL:EUC40419.1} (Fragment) OS=Bipolaris oryzae ATCC 44560 PE=4 SV=1	hypothetical protein COCMIDRAFT_72116, partial [Bipolaris oryzae ATCC 44560]
EVM0005184.1	Molecular Function: racemase and epimerase activity, acting on carbohydrates and derivatives (GO:0016857);	--	[M]	Cell wall/membrane/envelope biogenesis	NAD dependent epimerase/dehydratase family	UDP-glucose 4-epimerase uge1 GN=uge1 OS=Schizosaccharomyces pombe (strain 972 / ATCC 24843) PE=1 SV=1	Related to dTDP-glucose 4,6-dehydratase {ECO:0000313|EMBL:CCT67725.1} OS=Gibberella fujikuroi (strain CBS 195.34 / IMI 58289 / NRRL A-6831) PE=4 SV=1	UDP-glucose 4-epimerase, putative [Ricinus communis]
EVM0002859.1	Cellular Component: chromosome, telomeric region (GO:0000781); Biological Process: chromatin silencing at telomere (GO:0006348); Biological Process: chromatin silencing at silent mating-type cassette (GO:0030466); Molecular Function: histone deacetylase activity (H3-K14 specific) (GO:0031078); Cellular Component: nuclear pericentric heterochromatin (GO:0031618); Cellular Component: mating-type re…	K11121|0|bze:COCCADRAFT_22769|hypothetical protein; K11121 NAD-dependent histone deacetylase SIR2 [EC:3.5.1.-] (A)	[BK]	--	Sir2 family	NAD-dependent protein deacetylase hst1 GN=AN10449 OS=Emericella nidulans (strain FGSC A4 / ATCC 38163 / CBS 112.46 / NRRL PE=3 SV=1	Uncharacterized protein {ECO:0000313|EMBL:EOA82305.1} OS=Setosphaeria turcica (strain 28A) PE=4 SV=1	hypothetical protein SETTUDRAFT_122648 [Setosphaeria turcica Et28A]
EVM0007303.1	--	--	[E]	Amino acid transport and metabolism	Pyridoxal-phosphate dependent enzyme	Cysteine synthase 1 GN=cys11 OS=Schizosaccharomyces pombe (strain 972 / ATCC 24843) PE=3 SV=1	Putative uncharacterized protein {ECO:0000313|EMBL:EEU35950.1} OS=Nectria haematococca (strain 77-13-4 / ATCC MYA-4622 / FGSC 9596 / PE=4 SV=1	hypothetical protein NECHADRAFT_49739 [Nectria haematococca mpVI 77-13-4]
EVM0013233.1	--	--	--	--	Phage integrase family	--	--	Shufflon-specific DNA recombinase [Beauveria bassiana D1-5]
EVM0009592.1	Molecular Function: exonuclease activity (GO:0004527); Cellular Component: intracellular part (GO:0044424); Biological Process: nucleic acid metabolic process (GO:0090304);	K17815|0|pno:SNOG_03317|hypothetical protein; K17815 exonuclease V [EC:3.1.-.-] (A)	[S]	Function unknown	Exonuclease V - a 5' deoxyribonuclease	Probable exonuclease V, mitochondrial GN=exo5 OS=Schizosaccharomyces pombe (strain 972 / ATCC 24843) PE=3 SV=1	Putative uncharacterized protein {ECO:0000313|EMBL:CBY01958.1} OS=Leptosphaeria maculans (strain JN3 / isolate v23.1.3 / race PE=4 SV=1	hypothetical protein LEMA_P007450.1 [Leptosphaeria maculans JN3]
EVM0010001.1	--	--	--	--	--	--	Putative uncharacterized protein {ECO:0000313|EMBL:EFQ86550.1} OS=Pyrenophora teres f. teres (strain 0-1) PE=4 SV=1	hypothetical protein PTT_18179 [Pyrenophora teres f. teres 0-1]
EVM0009594.1	Molecular Function: catalytic activity (GO:0003824); Biological Process: metabolic process (GO:0008152); Cellular Component: intracellular part (GO:0044424);	K01426|1.10376e-28|afm:AFUA_5G09140|amidase (EC:3.5.1.4); K01426 amidase [EC:3.5.1.4] (A)	[J]	Translation, ribosomal structure and biogenesis	Amidase	Glutamyl-tRNA(Gln) amidotransferase subunit A, mitochondrial {ECO:0000255|HAMAP-Rule:MF_03150} GN=GSTUM_00008496001 OS=Tuber melanosporum (strain Mel28) PE=3 SV=1	Amidase {ECO:0000313|EMBL:KEY79203.1} OS=Aspergillus fumigatus var. RP-2014 PE=4 SV=1	glutamyl-tRNA(gln) amidotransferase subunit A, putative [Ricinus communis]
EVM0013172.1	Biological Process: carbohydrate metabolic process (GO:0005975); Molecular Function: lyase activity (GO:0016829);	K01732|2.01636e-142|npa:UCRNP2_1557|putative pectin lyase a precursor protein; K01732 pectin lyase [EC:4.2.2.10] (A)	--	--	Pectate lyase	Probable pectin lyase D (Precursor) GN=pelD OS=Emericella nidulans (strain FGSC A4 / ATCC 38163 / CBS 112.46 / NRRL PE=3 SV=1	Pectin lyase A {ECO:0000313|EMBL:EDU39955.1} OS=Pyrenophora tritici-repentis (strain Pt-1C-BFP) PE=3 SV=1	pectin lyase A precursor [Pyrenophora tritici-repentis Pt-1C-BFP]
EVM0001857.1	--	--	--	--	META domain	--	Uncharacterized protein {ECO:0000313|EMBL:ELR01878.1} (Fragment) OS=Pseudogymnoascus destructans (strain ATCC MYA-4855 / 20631-21) PE=4 SV=1	conserved hypothetical protein [Ricinus communis]
EVM0013231.1	Biological Process: tRNA wobble uridine modification (GO:0002098); Cellular Component: nucleus (GO:0005634); Cellular Component: mitochondrion (GO:0005739); Biological Process: cellular iron ion homeostasis (GO:0006879); Molecular Function: transaminase activity (GO:0008483); Molecular Function: pyridoxal phosphate binding (GO:0030170); Molecular Function: cysteine desulfurase activity (GO:003107…	K04487|0|mtm:MYCTH_2300189|hypothetical protein; K04487 cysteine desulfurase [EC:2.8.1.7] (A)	[E]	Amino acid transport and metabolism	Aminotransferase class-V	Probable cysteine desulfurase, mitochondrial (Precursor) GN=SPBC21D10.11c OS=Schizosaccharomyces pombe (strain 972 / ATCC 24843) PE=3 SV=2	Uncharacterized protein {ECO:0000313|EMBL:AEO55894.1} OS=Thielavia heterothallica (strain ATCC 42464 / BCRC 31852 / DSM 1799) PE=3 SV=1	Cysteine desulfurase [Beauveria bassiana D1-5]
EVM0001378.1	Molecular Function: DNA binding (GO:0003677);	--	[BD]	--	Tc5 transposase DNA-binding domain	CENP-B homolog protein 2 GN=cbh2 OS=Schizosaccharomyces pombe (strain 972 / ATCC 24843) PE=3 SV=1	Uncharacterized protein {ECO:0000313|EMBL:EUN31102.1} OS=Bipolaris victoriae FI3 PE=4 SV=1	hypothetical protein COCVIDRAFT_34345 [Bipolaris victoriae FI3]
EVM0003849.1	Molecular Function: catalase activity (GO:0004096); Cellular Component: cytosol (GO:0005829); Molecular Function: heme binding (GO:0020037); Biological Process: response to hydrogen peroxide (GO:0042542); Biological Process: hydrogen peroxide catabolic process (GO:0042744); Biological Process: oxidation-reduction process (GO:0055114); Biological Process: cellular oxidant detoxification (GO:009886…	--	[P]	Inorganic ion transport and metabolism	Catalase	Catalase-1 GN=cat-1 OS=Neurospora crassa (strain ATCC 24698 / 74-OR23-1A / CBS 708.71 / DSM PE=1 SV=2	Catalase {ECO:0000256|RuleBase:RU000498} OS=Malassezia sympodialis (strain ATCC 42132) PE=3 SV=1	predicted protein [Physcomitrella patens]
EVM0014464.1	Molecular Function: alkaline phosphatase activity (GO:0004035); Molecular Function: phosphoprotein phosphatase activity (GO:0004721); Biological Process: protein dephosphorylation (GO:0006470);	K01101|0|bze:COCCADRAFT_94142|hypothetical protein; K01101 4-nitrophenyl phosphatase [EC:3.1.3.41] (A)	[P]	Inorganic ion transport and metabolism	Haloacid dehalogenase-like hydrolase	4-nitrophenylphosphatase GN=pho2 OS=Schizosaccharomyces pombe (strain 972 / ATCC 24843) PE=4 SV=2	Uncharacterized protein {ECO:0000313|EMBL:EUN29635.1} OS=Bipolaris victoriae FI3 PE=4 SV=1	hypothetical protein COCCADRAFT_94142 [Bipolaris zeicola 26-R-13]
EVM0001615.1	--	--	--	--	--	--	Uncharacterized protein {ECO:0000313|EMBL:EUN28831.1} OS=Bipolaris victoriae FI3 PE=4 SV=1	hypothetical protein COCVIDRAFT_94311 [Bipolaris victoriae FI3]
EVM0016542.1	--	--	--	--	--	--	Putative uncharacterized protein {ECO:0000313|EMBL:EAT82651.1} OS=Phaeosphaeria nodorum (strain SN15 / ATCC MYA-4574 / FGSC 10173) PE=4 SV=1	hypothetical protein SNOG_10316 [Phaeosphaeria nodorum SN15]
EVM0007902.1	Molecular Function: transferase activity (GO:0016740);	K01647|1.01985e-73|adl:AURDEDRAFT_88022|citrate synthase; K01647 citrate synthase [EC:2.3.3.1] (A)	[C]	Energy production and conversion	Citrate synthase	--	Citrate synthase {ECO:0000256|PIRNR:PIRNR001369} OS=Eutypa lata (strain UCR-EL1) PE=3 SV=1	citrate synthase [Auricularia delicata TFB-10046 SS5]
EVM0015120.1	Biological Process: proteolysis (GO:0006508); Molecular Function: serine-type peptidase activity (GO:0008236);	--	--	--	Peptidase family S41	--	Similar to peptidase S41 family protein {ECO:0000313|EMBL:CBX96931.1} OS=Leptosphaeria maculans (strain JN3 / isolate v23.1.3 / race PE=4 SV=1	similar to peptidase S41 family protein [Leptosphaeria maculans JN3]
EVM0015557.1	Biological Process: metabolic process (GO:0008152); Molecular Function: carboxylic ester hydrolase activity (GO:0052689);	--	[T]	Signal transduction mechanisms	Carboxylesterase family	Lipase 1 (Precursor) GN=LIP1 OS=Geotrichum candidum (Oospora lactis) PE=1 SV=2	Carboxylesterase type B {ECO:0000313|EMBL:EKG16480.1} OS=Macrophomina phaseolina (strain MS6) PE=3 SV=1	Carboxylesterase type B [Macrophomina phaseolina MS6]
EVM0006405.1	--	--	--	--	--	--	Putative uncharacterized protein {ECO:0000313|EMBL:EAT90019.1} OS=Phaeosphaeria nodorum (strain SN15 / ATCC MYA-4574 / FGSC 10173) PE=4 SV=1	hypothetical protein SNOG_03288 [Phaeosphaeria nodorum SN15]
EVM0013623.1	Molecular Function: magnesium ion binding (GO:0000287); Molecular Function: phospholipid-translocating ATPase activity (GO:0004012); Molecular Function: ATP binding (GO:0005524); Cellular Component: plasma membrane (GO:0005886); Cellular Component: integral component of membrane (GO:0016021); Biological Process: phospholipid translocation (GO:0045332);	K01530|0|pno:SNOG_07757|hypothetical protein; K01530 phospholipid-translocating ATPase [EC:3.6.3.1] (A)	[R]	General function prediction only	haloacid dehalogenase-like hydrolase	Phospholipid-transporting ATPase DNF1 GN=DNF1 OS=Saccharomyces cerevisiae (strain ATCC 204508 / S288c) PE=1 SV=2	Putative uncharacterized protein {ECO:0000313|EMBL:EAT85223.1} OS=Phaeosphaeria nodorum (strain SN15 / ATCC MYA-4574 / FGSC 10173) PE=4 SV=1	hypothetical protein SNOG_07757 [Phaeosphaeria nodorum SN15]
EVM0008296.1	Cellular Component: integral component of membrane (GO:0016021);	--	--	--	--	Ubiquitination network signaling protein acrB GN=acrB OS=Emericella nidulans (strain FGSC A4 / ATCC 38163 / CBS 112.46 / NRRL PE=3 SV=1	Ubiquitination network signaling protein {ECO:0000313|EMBL:EDU49256.1} OS=Pyrenophora tritici-repentis (strain Pt-1C-BFP) PE=4 SV=1	ubiquitination network signaling protein [Pyrenophora tritici-repentis Pt-1C-BFP]
EVM0008962.1	Cellular Component: nucleus (GO:0005634); Cellular Component: cytosol (GO:0005829); Biological Process: osmosensory signaling via phosphorelay pathway (GO:0007234); Molecular Function: histidine phosphotransfer kinase activity (GO:0009927); Biological Process: negative regulation of G2/M transition of mitotic cell cycle (GO:0010972); Biological Process: positive regulation of stress-activated MAP…	K11232|8.61006e-69|pno:SNOG_07513|hypothetical protein; K11232 osomolarity two-component system, phosphorelay intermediate protein YPD1 (A)	[T]	Signal transduction mechanisms	Hpt domain	Multistep phosphorelay regulator 1 GN=mpr1 OS=Schizosaccharomyces pombe (strain 972 / ATCC 24843) PE=1 SV=1	Putative uncharacterized protein {ECO:0000313|EMBL:EAT84979.2} OS=Phaeosphaeria nodorum (strain SN15 / ATCC MYA-4574 / FGSC 10173) PE=4 SV=2	hypothetical protein SNOG_07513 [Phaeosphaeria nodorum SN15]
EVM0001407.1	Molecular Function: ferric-chelate reductase activity (GO:0000293); Molecular Function: hydrolase activity, hydrolyzing O-glycosyl compounds (GO:0004553); Cellular Component: plasma membrane (GO:0005886); Biological Process: carbohydrate metabolic process (GO:0005975); Biological Process: iron ion transport (GO:0006826); Biological Process: cellular iron ion homeostasis (GO:0006879); Biological P…	K01193|0|bze:COCCADRAFT_8|glycoside hydrolase family 32 protein; K01193 beta-fructofuranosidase [EC:3.2.1.26] (A)	[G]	Carbohydrate transport and metabolism	Glycosyl hydrolases family 32 N-terminal domain	Extracellular exo-inulinase inuE (Precursor) GN=inuE OS=Aspergillus awamori (Black koji mold) PE=1 SV=1	Glycoside hydrolase family 32 protein {ECO:0000313|EMBL:EUN32141.1} OS=Bipolaris victoriae FI3 PE=4 SV=1	glycoside hydrolase family 32 protein [Bipolaris zeicola 26-R-13]
EVM0011104.1	Cellular Component: integral component of membrane (GO:0016021);	--	--	--	--	--	Integral membrane {ECO:0000313|EMBL:ELA28330.1} OS=Colletotrichum gloeosporioides (strain Nara gc5) PE=4 SV=1	integral membrane [Colletotrichum gloeosporioides Nara gc5]
EVM0007973.1	Molecular Function: RNA polymerase II transcription factor activity, sequence-specific DNA binding (GO:0000981); Molecular Function: DNA binding (GO:0003677); Cellular Component: nucleus (GO:0005634); Cellular Component: cytoplasm (GO:0005737); Biological Process: regulation of transcription from RNA polymerase II promoter (GO:0006357); Molecular Function: zinc ion binding (GO:0008270);	--	--	--	Fungal specific transcription factor domain	Uncharacterized transcriptional regulatory protein C1327.01c GN=SPAC1327.01c OS=Schizosaccharomyces pombe (strain 972 / ATCC 24843) PE=1 SV=2	Putative uncharacterized protein {ECO:0000313|EMBL:EAT90909.1} OS=Phaeosphaeria nodorum (strain SN15 / ATCC MYA-4574 / FGSC 10173) PE=4 SV=1	hypothetical protein SNOG_01260 [Phaeosphaeria nodorum SN15]
EVM0013567.1	--	--	--	--	--	Hydroxyacyl-thioester dehydratase type 2, mitochondrial GN=htd2 OS=Schizosaccharomyces pombe (strain 972 / ATCC 24843) PE=3 SV=1	Uncharacterized protein {ECO:0000313|EMBL:EUC42618.1} OS=Bipolaris oryzae ATCC 44560 PE=4 SV=1	hypothetical protein COCMIDRAFT_39359 [Bipolaris oryzae ATCC 44560]
EVM0010921.1	Cellular Component: integral component of membrane (GO:0016021);	--	[S]	Function unknown	Integral membrane protein DUF92	--	Putative uncharacterized protein {ECO:0000313|EMBL:EDU39897.1} OS=Pyrenophora tritici-repentis (strain Pt-1C-BFP) PE=4 SV=1	conserved hypothetical protein [Pyrenophora tritici-repentis Pt-1C-BFP]
EVM0005829.1	Cellular Component: intracellular (GO:0005622); Biological Process: primary metabolic process (GO:0044238); Biological Process: cellular macromolecule metabolic process (GO:0044260); Biological Process: regulation of cellular process (GO:0050794); Biological Process: cellular response to stimulus (GO:0051716);	--	--	--	Response regulator receiver domain	--	YALI0F08789p {ECO:0000313|EMBL:CAG77984.1} OS=Yarrowia lipolytica (strain CLIB 122 / E 150) PE=4 SV=1	Response regulator gacA, putative [Ricinus communis]
EVM0014349.1	Cellular Component: nuclear pore (GO:0005643); Biological Process: nucleocytoplasmic transport (GO:0006913); Cellular Component: integral component of membrane (GO:0016021); Molecular Function: structural constituent of nuclear pore (GO:0017056); Biological Process: transmembrane transport (GO:0055085);	K15109|0|bze:COCCADRAFT_3241|hypothetical protein; K15109 solute carrier family 25 (mitochondrial carnitine/acylcarnitine transporter), member 20/29 (A)	[C]	Energy production and conversion	Mitochondrial carrier protein	Uncharacterized mitochondrial carrier C4G9.20c GN=SPAC4G9.20c OS=Schizosaccharomyces pombe (strain 972 / ATCC 24843) PE=3 SV=2	Uncharacterized protein {ECO:0000313|EMBL:EUC35564.1} OS=Bipolaris zeicola 26-R-13 PE=3 SV=1	hypothetical protein COCCADRAFT_3241 [Bipolaris zeicola 26-R-13]
EVM0006878.1	Molecular Function: monooxygenase activity (GO:0004497); Cellular Component: membrane (GO:0016020); Biological Process: cellular response to drug (GO:0035690); Biological Process: secondary metabolite biosynthetic process (GO:0044550);	K00480|0|pno:SNOG_03545|hypothetical protein; K00480 salicylate hydroxylase [EC:1.14.13.1] (A)	[CR]	--	FAD binding domain	--	Putative uncharacterized protein {ECO:0000313|EMBL:EAT88750.2} OS=Phaeosphaeria nodorum (strain SN15 / ATCC MYA-4574 / FGSC 10173) PE=4 SV=2	hypothetical protein SNOG_03545 [Phaeosphaeria nodorum SN15]
EVM0003973.1	--	K09008|8.72414e-08|adl:AURDEDRAFT_112874|DUF498-domain-containing protein; K09008 NADH dehydrogenase [ubiquinone] 1 alpha subcomplex assembly factor 3 (A)	--	--	Protein of unknown function (DUF498/DUF598)	--	Uncharacterized protein {ECO:0000313|EMBL:KDR84270.1} OS=Galerina marginata CBS 339.88 PE=4 SV=1	hypothetical protein GALMADRAFT_236977 [Galerina marginata CBS 339.88]
EVM0009234.1	--	--	--	--	FCD domain	--	Transcriptional regulator, GntR family {ECO:0000313|EMBL:EED42913.1} OS=Enterocytozoon bieneusi (strain H348) PE=4 SV=1	NADP-dependent L-serine/L-allo-threonine dehydrogenase ydfG [Beauveria bassiana D1-5]
EVM0003972.1	Molecular Function: hydrolase activity, hydrolyzing O-glycosyl compounds (GO:0004553); Molecular Function: iron ion binding (GO:0005506); Biological Process: carbohydrate metabolic process (GO:0005975); Cellular Component: membrane (GO:0016020); Molecular Function: oxidoreductase activity, acting on paired donors, with incorporation or reduction of molecular oxygen (GO:0016705); Molecular Functio…	K15920|0|pte:PTT_17336|hypothetical protein; K15920 beta-D-xylosidase 4 [EC:3.2.1.37] (A)	--	--	Glycosyl hydrolase family 3 N terminal domain	Probable exo-1,4-beta-xylosidase bxlB (Precursor) GN=bxlB OS=Aspergillus terreus (strain NIH 2624 / FGSC A1156) PE=3 SV=1	Similar to beta-1,4-xylosidase {ECO:0000313|EMBL:CBX95814.1} OS=Leptosphaeria maculans (strain JN3 / isolate v23.1.3 / race PE=4 SV=1	similar to beta-1,4-xylosidase [Leptosphaeria maculans JN3]
EVM0003835.1	Biological Process: conjugation with cellular fusion (GO:0000747); Molecular Function: mating-type factor pheromone receptor activity (GO:0004932); Cellular Component: intracellular (GO:0005622); Cellular Component: integral component of plasma membrane (GO:0005887); Biological Process: G-protein coupled receptor signaling pathway (GO:0007186); Biological Process: regulation of signal transductio…	K11213|1.47453e-90|bsc:COCSADRAFT_153491|hypothetical protein; K11213 pheromone alpha factor receptor (A)	--	--	Fungal pheromone mating factor STE2 GPCR	Pheromone alpha factor receptor GN=STE2 OS=Saccharomyces cerevisiae (Baker&apos;s yeast) PE=1 SV=1	Uncharacterized protein {ECO:0000313|EMBL:EOA90478.1} OS=Setosphaeria turcica (strain 28A) PE=4 SV=1	hypothetical protein SETTUDRAFT_102477 [Setosphaeria turcica Et28A]
EVM0008826.1	Biological Process: protein polyubiquitination (GO:0000209); Biological Process: telomere maintenance via recombination (GO:0000722); Biological Process: double-strand break repair via homologous recombination (GO:0000724); Cellular Component: chromosome, telomeric region (GO:0000781); Cellular Component: nuclear chromatin (GO:0000790); Molecular Function: ATP binding (GO:0005524); Cellular Compo…	K10573|2.09116e-109|bze:COCCADRAFT_33912|hypothetical protein; K10573 ubiquitin-conjugating enzyme E2 A [EC:6.3.2.19] (A)	[O]	Posttranslational modification, protein turnover, chaperones	Ubiquitin-conjugating enzyme	Ubiquitin-conjugating enzyme E2 2 GN=ubc2 OS=Neosartorya fumigata (strain ATCC MYA-4609 / Af293 / CBS 101355 / FGSC PE=3 SV=1	Uncharacterized protein {ECO:0000313|EMBL:EUN27597.1} OS=Bipolaris victoriae FI3 PE=3 SV=1	hypothetical protein COCMIDRAFT_33446 [Bipolaris oryzae ATCC 44560]
EVM0003699.1	--	--	[R]	General function prediction only	WD domain, G-beta repeat	Vegetative incompatibility protein HET-E-1 GN=HET-E1 OS=Podospora anserina (Pleurage anserina) PE=3 SV=1	Uncharacterized protein {ECO:0000313|EMBL:EXJ87253.1} OS=Capronia epimyces CBS 606.96 PE=4 SV=1	hypothetical protein FAVG1_05995 [Fusarium avenaceum]
EVM0010113.1	Molecular Function: RNA polymerase II transcription factor activity, sequence-specific DNA binding (GO:0000981); Cellular Component: nucleus (GO:0005634); Biological Process: regulation of transcription from RNA polymerase II promoter (GO:0006357); Molecular Function: zinc ion binding (GO:0008270); Cellular Component: membrane (GO:0016020);	--	--	--	Fungal Zn(2)-Cys(6) binuclear cluster domain	Maltose fermentation regulatory protein MAL13 GN=MAL13 OS=Saccharomyces cerevisiae (strain ATCC 204508 / S288c) PE=3 SV=1	Putative uncharacterized protein {ECO:0000313|EMBL:CBY01940.1} OS=Leptosphaeria maculans (strain JN3 / isolate v23.1.3 / race PE=4 SV=1	hypothetical protein LEMA_P007270.1 [Leptosphaeria maculans JN3]
EVM0005799.1	--	--	[BK]	--	Macro domain	--	Putative uncharacterized protein {ECO:0000313|EMBL:CBY01168.1} OS=Leptosphaeria maculans (strain JN3 / isolate v23.1.3 / race PE=4 SV=1	hypothetical protein LEMA_P022980.1 [Leptosphaeria maculans JN3]
EVM0013951.1	--	--	--	--	--	--	Uncharacterized protein {ECO:0000313|EMBL:EUC41695.1} OS=Bipolaris oryzae ATCC 44560 PE=4 SV=1	hypothetical protein COCMIDRAFT_40153 [Bipolaris oryzae ATCC 44560]
EVM0002806.1	--	--	--	--	Transglycosylase SLT domain	--	--	lytic transglycosylase, putative [Ricinus communis]
EVM0001793.1	--	--	--	--	HAMP domain	--	--	--
EVM0014495.1	Molecular Function: translation elongation factor activity (GO:0003746); Molecular Function: GTPase activity (GO:0003924); Molecular Function: GTP binding (GO:0005525); Cellular Component: mitochondrial inner membrane (GO:0005743); Cellular Component: mitochondrial ribosome (GO:0005761); Biological Process: translational elongation (GO:0006414); Cellular Component: integral component of membrane …	--	[J]	Translation, ribosomal structure and biogenesis	Elongation factor Tu GTP binding domain	Translation factor GUF1, mitochondrial {ECO:0000255|HAMAP-Rule:MF_03137} (Precursor) OS=Phaeosphaeria nodorum (strain SN15 / ATCC MYA-4574 / FGSC 10173) PE=3 SV=2	Translation factor guf1, mitochondrial {ECO:0000256|HAMAP-Rule:MF_03137} OS=Pyrenophora teres f. teres (strain 0-1) PE=3 SV=1	hypothetical protein PTT_13186 [Pyrenophora teres f. teres 0-1]
EVM0015719.1	--	--	[T]	Signal transduction mechanisms	Carboxylesterase family	Lipase 1 (Precursor) GN=LIP1 OS=Candida rugosa (Yeast) PE=1 SV=3	Uncharacterized protein {ECO:0000313|EMBL:ENI02056.1} OS=Cochliobolus heterostrophus (strain C4 / ATCC 48331 / race T) PE=3 SV=1	hypothetical protein COCHEDRAFT_1187208 [Bipolaris maydis C5]
EVM0005804.1	--	--	--	--	--	--	Putative uncharacterized protein {ECO:0000313|EMBL:CBX91691.1} OS=Leptosphaeria maculans (strain JN3 / isolate v23.1.3 / race PE=4 SV=1	hypothetical protein LEMA_P071990.1 [Leptosphaeria maculans JN3]
EVM0008250.1	Biological Process: maturation of LSU-rRNA (GO:0000470); Molecular Function: RNA binding (GO:0003723); Biological Process: translation (GO:0006412); Cellular Component: cytosolic large ribosomal subunit (GO:0022625); Cellular Component: 90S preribosome (GO:0030686);	K14775|0|pno:SNOG_05872|hypothetical protein; K14775 ribosome biogenesis protein UTP30 (A)	[S]	Function unknown	Ribosomal protein L1p/L10e family	Putative ribosome biogenesis protein C8F11.04 GN=SPAC8F11.04 OS=Schizosaccharomyces pombe (strain 972 / ATCC 24843) PE=3 SV=1	Putative uncharacterized protein {ECO:0000313|EMBL:EAT86936.1} OS=Phaeosphaeria nodorum (strain SN15 / ATCC MYA-4574 / FGSC 10173) PE=4 SV=1	hypothetical protein SNOG_05872 [Phaeosphaeria nodorum SN15]
EVM0004634.1	Molecular Function: sugar:proton symporter activity (GO:0005351); Molecular Function: glucose transmembrane transporter activity (GO:0005355); Cellular Component: integral component of plasma membrane (GO:0005887); Biological Process: hexose transmembrane transport (GO:0035428); Biological Process: glucose import (GO:0046323);	--	[R]	General function prediction only	Sugar (and other) transporter	Maltose permease MAL31 GN=YBR2116 OS=Saccharomyces cerevisiae (strain ATCC 204508 / S288c) PE=1 SV=1	Alpha glucoside transporter {ECO:0000313|EMBL:CBA11550.1} OS=Colletotrichum graminicola (Maize anthracnose fungus) PE=2 SV=1	alpha glucoside transporter [Colletotrichum graminicola]
EVM0012952.1	Molecular Function: NAD+ kinase activity (GO:0003951); Biological Process: NADP biosynthetic process (GO:0006741); Biological Process: phosphorylation (GO:0016310); Biological Process: NAD metabolic process (GO:0019674);	K00858|0|pno:SNOG_10115|hypothetical protein; K00858 NAD+ kinase [EC:2.7.1.23] (A)	[G]	Carbohydrate transport and metabolism	ATP-NAD kinase	Uncharacterized kinase C3H5.11 GN=SPAC3H5.11 OS=Schizosaccharomyces pombe (strain 972 / ATCC 24843) PE=3 SV=1	Putative uncharacterized protein {ECO:0000313|EMBL:EAT82450.2} OS=Phaeosphaeria nodorum (strain SN15 / ATCC MYA-4574 / FGSC 10173) PE=3 SV=2	hypothetical protein SNOG_10115 [Phaeosphaeria nodorum SN15]
EVM0003606.1	Biological Process: signal transduction (GO:0007165); Molecular Function: hydrolase activity (GO:0016787); Biological Process: phosphatidylinositol dephosphorylation (GO:0046856);	--	[U]	Intracellular trafficking, secretion, and vesicular transport	Endonuclease/Exonuclease/phosphatase family	Inositol-1,4,5-trisphosphate 5-phosphatase 1 GN=syj1 OS=Schizosaccharomyces pombe (strain 972 / ATCC 24843) PE=1 SV=1	Putative uncharacterized protein {ECO:0000313|EMBL:EAT83583.1} OS=Phaeosphaeria nodorum (strain SN15 / ATCC MYA-4574 / FGSC 10173) PE=4 SV=1	hypothetical protein SNOG_09391 [Phaeosphaeria nodorum SN15]
EVM0000708.1	--	--	--	--	AAA domain	Dethiobiotin synthetase GN=BIO4 OS=Saccharomyces cerevisiae (strain ATCC 204508 / S288c) PE=3 SV=1	Putative uncharacterized protein {ECO:0000313|EMBL:EER30454.1} OS=Candida tropicalis (strain ATCC MYA-3404 / T1) PE=3 SV=1	hypothetical protein CTRG_05853 [Candida tropicalis MYA-3404]
EVM0015580.1	--	--	--	--	--	--	Putative uncharacterized protein {ECO:0000313|EMBL:CBX92869.1} OS=Leptosphaeria maculans (strain JN3 / isolate v23.1.3 / race PE=4 SV=1	hypothetical protein LEMA_P055750.1 [Leptosphaeria maculans JN3]
EVM0015357.1	--	--	[C]	Energy production and conversion	Aldo/keto reductase family	D-arabinose 1-dehydrogenase GN=ARA2 OS=Saccharomyces cerevisiae (strain ATCC 204508 / S288c) PE=1 SV=1	Uncharacterized protein {ECO:0000313|EMBL:ETN36604.1} OS=Cyphellophora europaea CBS 101466 PE=4 SV=1	hypothetical protein HMPREF1541_08882 [Cyphellophora europaea CBS 101466]
EVM0003975.1	Molecular Function: CoA-transferase activity (GO:0008410); Cellular Component: membrane (GO:0016020); Molecular Function: oxidoreductase activity (GO:0016491); Biological Process: cellular metabolic process (GO:0044237); Biological Process: small molecule metabolic process (GO:0044281); Biological Process: single-organism cellular process (GO:0044763); Biological Process: organic substance metabo…	K01027|6.97284e-151|gtr:GLOTRDRAFT_72721|3-oxoacid CoA-transferase; K01027 3-oxoacid CoA-transferase [EC:2.8.3.5] (A)	[C]	Energy production and conversion	Coenzyme A transferase	--	Succinyl-CoA:3-ketoacid-coenzyme A transferase {ECO:0000256|PIRNR:PIRNR000858} OS=Dacryopinax sp. (strain DJM 731) PE=3 SV=1	3-oxoacid CoA-transferase subunit B [Mortierella verticillata NRRL 6337]
EVM0013434.1	Biological Process: ribosomal large subunit assembly (GO:0000027); Cellular Component: nucleolus (GO:0005730); Cellular Component: cytosol (GO:0005829); Molecular Function: 5S rRNA binding (GO:0008097); Cellular Component: membrane (GO:0016020); Cellular Component: preribosome, large subunit precursor (GO:0030687); Cellular Component: cell division site (GO:0032153); Molecular Function: rRNA prim…	K14820|0|pte:PTT_19455|ribosome biogenesis protein BRX1; K14820 ribosome biogenesis protein BRX1 (A)	[J]	Translation, ribosomal structure and biogenesis	Brix domain	Ribosome biogenesis protein BRX1 GN=BRX1 OS=Saccharomyces cerevisiae (strain ATCC 204508 / S288c) PE=1 SV=2	Brix domain-containing protein 2 {ECO:0000313|EMBL:EDU40463.1} OS=Pyrenophora tritici-repentis (strain Pt-1C-BFP) PE=4 SV=1	ribosome biogenesis protein BRX1 [Pyrenophora tritici-repentis Pt-1C-BFP]
EVM0011424.1	--	--	--	--	--	--	Uncharacterized protein {ECO:0000313|EMBL:ENI04955.1} OS=Cochliobolus heterostrophus (strain C4 / ATCC 48331 / race T) PE=4 SV=1	hypothetical protein COCHEDRAFT_1141435, partial [Bipolaris maydis C5]
EVM0006451.1	--	--	--	--	Protein of unknown function (DUF1178)	--	--	--
EVM0000362.1	--	--	--	--	Fusaric acid resistance protein-like	--	--	Inner membrane protein yccS [Beauveria bassiana D1-5]
EVM0000859.1	--	--	--	--	NACHT domain	Vegetative incompatibility protein HET-E-1 GN=HET-E1 OS=Podospora anserina (Pleurage anserina) PE=3 SV=1	Uncharacterized protein {ECO:0000313|EMBL:EUC44175.1} OS=Bipolaris oryzae ATCC 44560 PE=4 SV=1	hypothetical protein COCMIDRAFT_98978 [Bipolaris oryzae ATCC 44560]
EVM0014798.1	Molecular Function: RNA polymerase II transcription factor activity, sequence-specific DNA binding (GO:0000981); Molecular Function: nucleic acid binding (GO:0003676); Cellular Component: nucleus (GO:0005634); Biological Process: regulation of transcription, DNA-templated (GO:0006355);	--	[R]	General function prediction only	--	Transcriptional regulator STP4 GN=STP4 OS=Candida albicans (strain SC5314 / ATCC MYA-2876) PE=2 SV=1	Uncharacterized protein {ECO:0000313|EMBL:EUN27904.1} OS=Bipolaris victoriae FI3 PE=4 SV=1	hypothetical protein COCVIDRAFT_25849 [Bipolaris victoriae FI3]
EVM0008977.1	--	--	--	--	--	--	Putative uncharacterized protein {ECO:0000313|EMBL:EAT81532.1} OS=Phaeosphaeria nodorum (strain SN15 / ATCC MYA-4574 / FGSC 10173) PE=4 SV=1	hypothetical protein SNOG_11033 [Phaeosphaeria nodorum SN15]
EVM0004237.1	Biological Process: ribosomal large subunit assembly (GO:0000027); Cellular Component: nucleolus (GO:0005730);	K14855|0|pno:SNOG_03708|hypothetical protein; K14855 ribosome assembly protein 4 (A)	[S]	Function unknown	WD domain, G-beta repeat	Ribosome assembly protein 4 {ECO:0000250|UniProtKB:P25382} OS=Chaetomium thermophilum (strain DSM 1495 / CBS 144.50 / IMI 039719) PE=3 SV=2	Putative uncharacterized protein {ECO:0000313|EMBL:EAT88913.1} OS=Phaeosphaeria nodorum (strain SN15 / ATCC MYA-4574 / FGSC 10173) PE=4 SV=1	hypothetical protein SNOG_03708 [Phaeosphaeria nodorum SN15]
EVM0015541.1	--	--	--	--	--	--	Uncharacterized protein {ECO:0000313|EMBL:EMD62061.1} OS=Cochliobolus sativus (strain ND90Pr / ATCC 201652) PE=4 SV=1	hypothetical protein COCSADRAFT_227627 [Bipolaris sorokiniana ND90Pr]
EVM0012005.1	Cellular Component: membrane (GO:0016020);	--	--	--	RTA1 like protein	Protein RTM1 GN=RTM1 OS=Saccharomyces cerevisiae (Baker&apos;s yeast) PE=3 SV=1	Putative rta1 domain protein {ECO:0000313|EMBL:EOD48963.1} OS=Botryosphaeria parva (strain UCR-NP2) PE=4 SV=1	putative rta1 domain protein [Neofusicoccum parvum UCRNP2]
EVM0000421.1	Molecular Function: mannosyltransferase activity (GO:0000030); Cellular Component: endoplasmic reticulum (GO:0005783); Biological Process: protein N-linked glycosylation (GO:0006487); Cellular Component: integral component of membrane (GO:0016021);	K03847|0|bsc:COCSADRAFT_191517|glycosyltransferase family 22 protein; K03847 alpha-1,6-mannosyltransferase [EC:2.4.1.260] (A)	[MU]	--	Alg9-like mannosyltransferase family	Probable Dol-P-Man:Man(7)GlcNAc(2)-PP-Dol alpha-1,6-mannosyltransferase GN=alg12 OS=Schizosaccharomyces pombe (strain 972 / ATCC 24843) PE=3 SV=2	Glycosyltransferase family 22 protein {ECO:0000313|EMBL:EMD94304.1} OS=Cochliobolus heterostrophus (strain C5 / ATCC 48332 / race O) PE=4 SV=1	glycosyltransferase family 22 protein [Bipolaris maydis C5]
EVM0014654.1	Cellular Component: integral component of plasma membrane (GO:0005887); Molecular Function: L-amino acid transmembrane transporter activity (GO:0015179); Molecular Function: antiporter activity (GO:0015297); Biological Process: L-alpha-amino acid transmembrane transport (GO:1902475);	--	[E]	Amino acid transport and metabolism	Amino acid permease	Uncharacterized amino-acid permease C15C4.04c GN=SPBC15C4.04c OS=Schizosaccharomyces pombe (strain 972 / ATCC 24843) PE=3 SV=1	Uncharacterized protein {ECO:0000313|EMBL:CCT61146.1} OS=Leptosphaeria maculans (strain JN3 / isolate v23.1.3 / race PE=4 SV=1	hypothetical protein [Leptosphaeria maculans JN3]
EVM0001030.1	Cellular Component: membrane (GO:0016020); Biological Process: mitochondrial respiratory chain complex I assembly (GO:0032981);	--	--	--	--	NADH-ubiquinone oxidoreductase 21.3 kDa subunit OS=Neurospora crassa (strain ATCC 24698 / 74-OR23-1A / CBS 708.71 / DSM PE=2 SV=2	Uncharacterized protein {ECO:0000313|EMBL:EOA92234.1} OS=Setosphaeria turcica (strain 28A) PE=4 SV=1	hypothetical protein SETTUDRAFT_162681 [Setosphaeria turcica Et28A]
EVM0011183.1	Biological Process: carboxylic acid metabolic process (GO:0019752); Molecular Function: transferase activity, transferring acyl groups, acyl groups converted into alkyl on transfer (GO:0046912);	K01649|3.7742e-104|mgl:MGL_1091|hypothetical protein; K01649 2-isopropylmalate synthase [EC:2.3.3.13] (A)	[E]	Amino acid transport and metabolism	HMGL-like	2-isopropylmalate synthase GN=leu3 OS=Schizosaccharomyces pombe (strain 972 / ATCC 24843) PE=3 SV=2	2-isopropylmalate synthase {ECO:0000313|EMBL:EMG49378.1} OS=Candida maltosa (strain Xu316) PE=3 SV=1	2-isopropylmalate synthase [Beauveria bassiana D1-5]
EVM0006093.1	Molecular Function: RNA polymerase III core binding (GO:0000994); Cellular Component: nucleolus (GO:0005730); Cellular Component: cytoplasm (GO:0005737); Biological Process: protein transport (GO:0015031); Biological Process: negative regulation of transcription from RNA polymerase III promoter (GO:0016480); Biological Process: transfer RNA gene-mediated silencing (GO:0061587); Biological Process…	--	[K]	Transcription	Maf1 regulator	Repressor of RNA polymerase III transcription maf1 GN=maf1 OS=Schizosaccharomyces pombe (strain 972 / ATCC 24843) PE=1 SV=5	Uncharacterized protein {ECO:0000313|EMBL:EMD58883.1} OS=Cochliobolus sativus (strain ND90Pr / ATCC 201652) PE=4 SV=1	hypothetical protein COCSADRAFT_261340 [Bipolaris sorokiniana ND90Pr]
EVM0014237.1	Molecular Function: sphingosine hydroxylase activity (GO:0000170); Molecular Function: iron ion binding (GO:0005506); Cellular Component: endoplasmic reticulum membrane (GO:0005789); Biological Process: fatty acid biosynthetic process (GO:0006633); Biological Process: sphingolipid metabolic process (GO:0006665); Cellular Component: integral component of membrane (GO:0016021); Biological Process: …	K04713|0|bze:COCCADRAFT_84816|hypothetical protein; K04713 sphinganine C4-monooxygenase [EC:1.14.13.169] (A)	[I]	Lipid transport and metabolism	Fatty acid hydroxylase superfamily	Sphingolipid C4-hydroxylase SUR2 GN=SUR2 OS=Saccharomyces cerevisiae (strain ATCC 204508 / S288c) PE=1 SV=1	Uncharacterized protein {ECO:0000313|EMBL:EUN29317.1} OS=Bipolaris victoriae FI3 PE=4 SV=1	hypothetical protein COCVIDRAFT_93246 [Bipolaris victoriae FI3]
EVM0011214.1	--	--	--	--	Phosphoadenosine phosphosulfate reductase family	--	--	hypothetical protein SMAC_10324 [Sordaria macrospora k-hell]
EVM0002461.1	Molecular Function: endo-1,4-beta-xylanase activity (GO:0031176); Biological Process: xylan catabolic process (GO:0045493);	K01181|1.59487e-73|pte:PTT_19815|hypothetical protein; K01181 endo-1,4-beta-xylanase [EC:3.2.1.8] (A)	--	--	Glycosyl hydrolases family 11	Endo-1,4-beta-xylanase A (Precursor) GN=xlnA OS=Emericella nidulans (strain FGSC A4 / ATCC 38163 / CBS 112.46 / NRRL PE=1 SV=1	Endo-1,4-beta-xylanase {ECO:0000256|RuleBase:RU004392} OS=Alternaria sp. HB186 PE=3 SV=1	xylanase [Alternaria sp. HB186]
EVM0015739.1	Molecular Function: oxidoreductase activity (GO:0016491);	K16066|2.00036e-50|mlr:MELLADRAFT_45347|hypothetical protein; K16066 3-hydroxy acid dehydrogenase / malonic semialdehyde reductase [EC:1.1.1.381 1.1.1.-] (A)	[Q]	Secondary metabolites biosynthesis, transport and catabolism	short chain dehydrogenase	Uncharacterized oxidoreductase C521.03 GN=SPAC521.03 OS=Schizosaccharomyces pombe (strain 972 / ATCC 24843) PE=1 SV=1	Putative uncharacterized protein {ECO:0000313|EMBL:EGG00693.1} OS=Melampsora larici-populina (strain 98AG31 / pathotype 3-4-7) PE=3 SV=1	short-chain dehydrogenase reductase sdr [Nannochloropsis gaditana]
EVM0016304.1	--	K08178|1.09386e-09|lbc:LACBIDRAFT_190250|hypothetical protein; K08178 MFS transporter, SHS family, lactate transporter (A)	[P]	Inorganic ion transport and metabolism	Protein of unknown function (DUF2817)	Hexose transporter 2 GN=KHT2 OS=Kluyveromyces lactis (Yeast) PE=3 SV=1	Uncharacterized protein {ECO:0000313|EMBL:ESA01083.1} OS=Rhizophagus irregularis (strain DAOM 181602 / DAOM 197198 / MUCL PE=4 SV=1	hypothetical protein CHLREDRAFT_54232 [Chlamydomonas reinhardtii]
EVM0012289.1	--	--	--	--	Flagellar basal body protein FlaE	--	Flagellar hook protein flgE {ECO:0000313|EMBL:EED41785.1} OS=Enterocytozoon bieneusi (strain H348) PE=4 SV=1	Basal-body rod modification protein flgD [Beauveria bassiana D1-5]
EVM0000370.1	Biological Process: polysaccharide biosynthetic process (GO:0000271); Molecular Function: alpha-1,4-glucosidase activity (GO:0004558); Cellular Component: endoplasmic reticulum lumen (GO:0005788); Biological Process: N-glycan processing (GO:0006491); Molecular Function: kinase activity (GO:0016301); Biological Process: phosphorylation (GO:0016310); Cellular Component: glucosidase II complex (GO:0…	K08288|0|pno:SNOG_02157|hypothetical protein; K08288 protein kinase C substrate 80K-H (A)	[T]	Signal transduction mechanisms	Glucosidase II beta subunit-like	Glucosidase 2 subunit beta (Precursor) GN=UM12045 OS=Ustilago maydis (strain 521 / FGSC 9021) PE=3 SV=1	Putative uncharacterized protein {ECO:0000313|EMBL:EAT90369.2} OS=Phaeosphaeria nodorum (strain SN15 / ATCC MYA-4574 / FGSC 10173) PE=4 SV=2	hypothetical protein SNOG_02157 [Phaeosphaeria nodorum SN15]
EVM0006221.1	--	--	--	--	--	--	Putative uncharacterized protein {ECO:0000313|EMBL:EDU48204.1} OS=Pyrenophora tritici-repentis (strain Pt-1C-BFP) PE=4 SV=1	conserved hypothetical protein [Pyrenophora tritici-repentis Pt-1C-BFP]
EVM0013049.1	Molecular Function: peroxidase activity (GO:0004601); Cellular Component: membrane part (GO:0044425); Biological Process: cellular oxidant detoxification (GO:0098869);	--	--	--	Peroxidase, family 2	Aromatic peroxygenase {ECO:0000312|EMBL:CAS12255.1} (Fragments) OS=Coprinellus radians (Coprophilous mushroom) PE=1 SV=2	Putative uncharacterized protein {ECO:0000313|EMBL:EDU45081.1} OS=Pyrenophora tritici-repentis (strain Pt-1C-BFP) PE=4 SV=1	conserved hypothetical protein [Pyrenophora tritici-repentis Pt-1C-BFP]
EVM0006333.1	Molecular Function: mRNA binding (GO:0003729); Cellular Component: cytosol (GO:0005829); Biological Process: double-strand break repair (GO:0006302); Biological Process: mitotic recombination (GO:0006312); Biological Process: chromatin remodeling (GO:0006338); Cellular Component: Ino80 complex (GO:0031011); Biological Process: DNA duplex unwinding (GO:0032508); Molecular Function: ATP-dependent 3…	K11673|0|pno:SNOG_08038|hypothetical protein; K11673 actin-related protein 8 (A)	[Z]	Cytoskeleton	Actin	Probable actin-related protein 8 GN=SPAC664.02c OS=Schizosaccharomyces pombe (strain 972 / ATCC 24843) PE=1 SV=2	Putative uncharacterized protein {ECO:0000313|EMBL:EAT84314.2} OS=Phaeosphaeria nodorum (strain SN15 / ATCC MYA-4574 / FGSC 10173) PE=3 SV=2	hypothetical protein SNOG_08038 [Phaeosphaeria nodorum SN15]
EVM0012450.1	--	--	--	--	--	--	Putative uncharacterized protein {ECO:0000313|EMBL:EAT85404.1} OS=Phaeosphaeria nodorum (strain SN15 / ATCC MYA-4574 / FGSC 10173) PE=4 SV=1	hypothetical protein SNOG_06753 [Phaeosphaeria nodorum SN15]
EVM0014746.1	Molecular Function: copper ion binding (GO:0005507); Molecular Function: electron carrier activity (GO:0009055);	--	--	--	--	--	Putative uncharacterized protein {ECO:0000313|EMBL:CBX97381.1} OS=Leptosphaeria maculans (strain JN3 / isolate v23.1.3 / race PE=4 SV=1	hypothetical protein LEMA_P105120.1 [Leptosphaeria maculans JN3]
EVM0014277.1	Biological Process: gene expression (GO:0010467); Molecular Function: ligase activity (GO:0016874); Biological Process: cellular macromolecule biosynthetic process (GO:0034645); Biological Process: primary metabolic process (GO:0044238); Biological Process: cellular nitrogen compound biosynthetic process (GO:0044271);	--	[J]	Translation, ribosomal structure and biogenesis	Amidase	Glutamyl-tRNA(Gln) amidotransferase subunit A, mitochondrial {ECO:0000255|HAMAP-Rule:MF_03150} OS=Candida albicans (strain WO-1) PE=3 SV=1	Uncharacterized protein {ECO:0000313|EMBL:AEO58746.1} OS=Thielavia heterothallica (strain ATCC 42464 / BCRC 31852 / DSM 1799) PE=4 SV=1	Glutamyl-tRNA(Gln) amidotransferase subunit A [Beauveria bassiana D1-5]
EVM0013912.1	--	--	--	--	Low affinity iron permease	--	Putative low affinity iron protein {ECO:0000313|EMBL:EMR81968.1} OS=Botryotinia fuckeliana (strain BcDW1) PE=4 SV=1	putative low affinity iron protein [Botrytis cinerea BcDW1]
EVM0010462.1	--	--	[O]	Posttranslational modification, protein turnover, chaperones	Isoprenylcysteine carboxyl methyltransferase (ICMT) family	Protein-S-isoprenylcysteine O-methyltransferase GN=mam4 OS=Schizosaccharomyces pombe (strain 972 / ATCC 24843) PE=3 SV=1	Putative prenyl cysteine carboxyl methyltransferase {ECO:0000313|EMBL:EYE96792.1} OS=Aspergillus ruber CBS 135680 PE=4 SV=1	putative prenyl cysteine carboxyl methyltransferase [Aspergillus ruber CBS 135680]
EVM0011807.2	--	--	[R]	General function prediction only	Uncharacterised protein domain (DUF2415)	Uncharacterized protein C4G3.03 GN=SPCC4G3.03 OS=Schizosaccharomyces pombe (strain 972 / ATCC 24843) PE=4 SV=1	Putative uncharacterized protein {ECO:0000313|EMBL:EFQ86348.1} OS=Pyrenophora teres f. teres (strain 0-1) PE=4 SV=1	hypothetical protein PTT_18413 [Pyrenophora teres f. teres 0-1]
EVM0003427.1	Cellular Component: membrane (GO:0016020); Molecular Function: hydrolase activity (GO:0016787); Biological Process: primary metabolic process (GO:0044238); Biological Process: cellular macromolecule metabolic process (GO:0044260); Biological Process: single-organism process (GO:0044699);	--	--	--	Tagatose 6 phosphate kinase	--	--	PREDICTED: D-tagatose-1,6-bisphosphate aldolase subunit KbaZ-like [Cucumis sativus]
EVM0005741.1	--	--	--	--	DExH-box splicing factor binding site	Pre-mRNA-splicing factor spp2 GN=spp2 OS=Emericella nidulans (strain FGSC A4 / ATCC 38163 / CBS 112.46 / NRRL PE=3 SV=1	Putative uncharacterized protein {ECO:0000313|EMBL:EAT88870.2} OS=Phaeosphaeria nodorum (strain SN15 / ATCC MYA-4574 / FGSC 10173) PE=4 SV=2	hypothetical protein SNOG_03665 [Phaeosphaeria nodorum SN15]
EVM0002314.1	--	--	--	--	Putative MetA-pathway of phenol degradation	--	--	--
EVM0013777.1	Molecular Function: binding (GO:0005488); Biological Process: generation of precursor metabolites and energy (GO:0006091); Biological Process: cellular modified amino acid metabolic process (GO:0006575); Biological Process: cellular aromatic compound metabolic process (GO:0006725); Biological Process: coenzyme biosynthetic process (GO:0009108); Cellular Component: membrane (GO:0016020); Molecular…	K00326|2.86034e-13|kla:KLLA0D04488g|hypothetical protein; K00326 cytochrome-b5 reductase [EC:1.6.2.2] (A)	--	--	Aspartate decarboxylase	NADH-cytochrome b5 reductase 2 GN=MCR1 OS=Kluyveromyces lactis (strain ATCC 8585 / CBS 2359 / DSM 70799 / NBRC PE=3 SV=1	NADH-cytochrome b5 reductase {ECO:0000256|RuleBase:RU361226} OS=Eremothecium cymbalariae (strain CBS 270.75 / DBVPG 7215 / KCTC 17166 PE=3 SV=1	hypothetical protein OsJ_34339 [Oryza sativa Japonica Group]
EVM0008939.1	--	--	--	--	MBOAT, membrane-bound O-acyltransferase family	--	--	Protein dltB, putative [Ricinus communis]
EVM0016435.1	Molecular Function: motor activity (GO:0003774); Cellular Component: microtubule (GO:0005874); Biological Process: transport (GO:0006810); Biological Process: organelle organization (GO:0006996); Biological Process: microtubule-based process (GO:0007017); Cellular Component: endomembrane system (GO:0012505); Molecular Function: transferase activity, transferring acyl groups (GO:0016746); Cellular…	K13509|1.44312e-07|sce:YDL052C|SLC1; 1-acylglycerol-3-phosphate O-acyltransferase SLC1 (EC:2.3.1.51); K13509 lysophosphatidate acyltransferase [EC:2.3.1.51] (A)	[I]	Lipid transport and metabolism	Beta-ketoacyl synthase, N-terminal domain	--	Slc1p {ECO:0000313|EMBL:EHN03256.1} OS=Saccharomyces cerevisiae x Saccharomyces kudriavzevii (strain VIN7) PE=4 SV=1	Slc1p [Saccharomyces cerevisiae x Saccharomyces kudriavzevii VIN7]
EVM0013712.1	--	--	[G]	Carbohydrate transport and metabolism	--	CRP1 short C-terminal subpeptide GN=CRP1 OS=Saccharomyces cerevisiae (strain FostersB) PE=3 SV=1	Carbohydrate-binding module family 48 protein {ECO:0000313|EMBL:EMD70137.1} (Fragment) OS=Cochliobolus sativus (strain ND90Pr / ATCC 201652) PE=4 SV=1	carbohydrate-binding module family 48 protein, partial [Bipolaris sorokiniana ND90Pr]
EVM0006555.1	--	--	--	--	--	--	Uncharacterized protein {ECO:0000313|EMBL:EUC49881.1} OS=Bipolaris oryzae ATCC 44560 PE=4 SV=1	hypothetical protein COCMIDRAFT_1298 [Bipolaris oryzae ATCC 44560]
EVM0013798.1	--	--	--	--	--	--	Predicted protein {ECO:0000313|EMBL:CBX94396.1} OS=Leptosphaeria maculans (strain JN3 / isolate v23.1.3 / race PE=4 SV=1	predicted protein [Leptosphaeria maculans JN3]
EVM0005149.1	Biological Process: mRNA splicing, via spliceosome (GO:0000398); Cellular Component: U5 snRNP (GO:0005682); Cellular Component: U1 snRNP (GO:0005685); Cellular Component: U2 snRNP (GO:0005686); Cellular Component: U4 snRNP (GO:0005687); Cellular Component: mitochondrial inner membrane (GO:0005743); Cellular Component: cytosol (GO:0005829); Biological Process: mitochondrial pyruvate transport (GO:…	K11086|2.82065e-82|bze:COCCADRAFT_82366|hypothetical protein; K11086 small nuclear ribonucleoprotein B and B' (A)	[K]	Transcription	LSM domain	Small nuclear ribonucleoprotein-associated protein B GN=smb1 OS=Schizosaccharomyces pombe (strain 972 / ATCC 24843) PE=1 SV=1	Uncharacterized protein {ECO:0000313|EMBL:EOA80997.1} OS=Setosphaeria turcica (strain 28A) PE=4 SV=1	hypothetical protein SETTUDRAFT_35884 [Setosphaeria turcica Et28A]
EVM0005219.1	--	--	--	--	--	--	Putative uncharacterized protein {ECO:0000313|EMBL:EAT91160.2} OS=Phaeosphaeria nodorum (strain SN15 / ATCC MYA-4574 / FGSC 10173) PE=4 SV=2	hypothetical protein SNOG_01511 [Phaeosphaeria nodorum SN15]
EVM0007543.1	Molecular Function: binding (GO:0005488); Cellular Component: cytoplasm (GO:0005737); Biological Process: RNA modification (GO:0009451); Cellular Component: membrane (GO:0016020); Molecular Function: oxidoreductase activity, acting on the aldehyde or oxo group of donors, NAD or NADP as acceptor (GO:0016620); Biological Process: carboxylic acid biosynthetic process (GO:0046394);	--	--	--	SNARE associated Golgi protein	--	--	PREDICTED: protein DedA-like, partial [Cucumis sativus]
EVM0006487.1	Molecular Function: catalytic activity (GO:0003824);	--	--	--	Protein of unknown function (DUF1631)	Inosine triphosphate pyrophosphatase {ECO:0000255|HAMAP-Rule:MF_03148} GN=AFUA_5G05560 OS=Neosartorya fumigata (strain ATCC MYA-4609 / Af293 / CBS 101355 / FGSC PE=3 SV=1	Uncharacterized protein {ECO:0000313|EMBL:ESA03321.1} OS=Rhizophagus irregularis (strain DAOM 181602 / DAOM 197198 / MUCL PE=4 SV=1	hypothetical protein SMAC_10393 [Sordaria macrospora k-hell]
EVM0010489.1	--	--	--	--	--	--	Putative uncharacterized protein {ECO:0000313|EMBL:EFQ94286.1} OS=Pyrenophora teres f. teres (strain 0-1) PE=4 SV=1	hypothetical protein PTT_08089 [Pyrenophora teres f. teres 0-1]
EVM0013079.1	Molecular Function: oxidoreductase activity, acting on the aldehyde or oxo group of donors, NAD or NADP as acceptor (GO:0016620);	K00129|2.38421e-128|mgr:MGG_05008|aldehyde dehydrogenase; K00129 aldehyde dehydrogenase (NAD(P)+) [EC:1.2.1.5] (A)	[C]	Energy production and conversion	Aldehyde dehydrogenase family	Putative aldehyde dehydrogenase-like protein C922.07c GN=SPAC922.07c OS=Schizosaccharomyces pombe (strain 972 / ATCC 24843) PE=3 SV=1	Uncharacterized protein {ECO:0000313|EMBL:ERZ95798.1} OS=Rhizophagus irregularis (strain DAOM 181602 / DAOM 197198 / MUCL PE=3 SV=1	hypothetical protein GLOINDRAFT_341019 [Rhizophagus irregularis DAOM 181602]
EVM0010038.1	--	--	--	--	--	--	Uncharacterized protein {ECO:0000313|EMBL:EOA84408.1} OS=Setosphaeria turcica (strain 28A) PE=4 SV=1	hypothetical protein SETTUDRAFT_112745 [Setosphaeria turcica Et28A]
EVM0001215.1	Molecular Function: iron ion binding (GO:0005506); Cellular Component: membrane (GO:0016020); Molecular Function: oxidoreductase activity, acting on paired donors, with incorporation or reduction of molecular oxygen (GO:0016705); Molecular Function: heme binding (GO:0020037); Biological Process: oxidation-reduction process (GO:0055114);	K01078|0|bsc:COCSADRAFT_87039|hypothetical protein; K01078 acid phosphatase [EC:3.1.3.2] (A)	--	--	Histidine phosphatase superfamily (branch 2)	--	Uncharacterized protein {ECO:0000313|EMBL:EMD65554.1} OS=Cochliobolus sativus (strain ND90Pr / ATCC 201652) PE=4 SV=1	hypothetical protein COCSADRAFT_87039 [Bipolaris sorokiniana ND90Pr]
EVM0003718.1	--	--	[KTDL]	--	BRCA1 C Terminus (BRCT) domain	Uncharacterized protein mdb1 GN=mdb1 OS=Schizosaccharomyces pombe (strain 972 / ATCC 24843) PE=1 SV=2	Putative uncharacterized protein {ECO:0000313|EMBL:EFQ94605.1} OS=Pyrenophora teres f. teres (strain 0-1) PE=4 SV=1	hypothetical protein PTT_07644 [Pyrenophora teres f. teres 0-1]
EVM0015660.1	Molecular Function: monooxygenase activity (GO:0004497); Cellular Component: integral component of membrane (GO:0016021); Biological Process: cellular response to drug (GO:0035690); Biological Process: secondary metabolite biosynthetic process (GO:0044550); Biological Process: oxidation-reduction process (GO:0055114); Molecular Function: FAD binding (GO:0071949);	K00480|0|bor:COCMIDRAFT_87469|hypothetical protein; K00480 salicylate hydroxylase [EC:1.14.13.1] (A)	[CR]	--	FAD binding domain	Kynurenine 3-monooxygenase {ECO:0000255|HAMAP-Rule:MF_03018} OS=Candida albicans (strain SC5314 / ATCC MYA-2876) PE=3 SV=1	Uncharacterized protein {ECO:0000313|EMBL:EUC48441.1} OS=Bipolaris oryzae ATCC 44560 PE=4 SV=1	hypothetical protein COCMIDRAFT_87469 [Bipolaris oryzae ATCC 44560]
EVM0012965.1	--	--	--	--	ABC transporter substrate binding protein	--	--	conserved hypothetical protein [Ricinus communis]
EVM0010744.1	Molecular Function: transcription coactivator activity (GO:0003713); Cellular Component: mitochondrion (GO:0005739); Molecular Function: sequence-specific DNA binding (GO:0043565); Biological Process: positive regulation of transcription from RNA polymerase II promoter (GO:0045944);	K03627|9.66628e-96|pte:PTT_13573|hypothetical protein; K03627 putative transcription factor (A)	[K]	Transcription	Multiprotein bridging factor 1	Multiprotein-bridging factor 1 GN=MBF1 OS=Gibberella fujikuroi (Bakanae and foot rot disease fungus) PE=3 SV=1	Similar to multiprotein-bridging factor 1 {ECO:0000313|EMBL:CBY01324.1} OS=Leptosphaeria maculans (strain JN3 / isolate v23.1.3 / race PE=4 SV=1	similar to multiprotein-bridging factor 1 [Leptosphaeria maculans JN3]
EVM0014907.1	Molecular Function: oxidoreductase activity (GO:0016491); Biological Process: oxidation-reduction process (GO:0055114);	K03885|0|bsc:COCSADRAFT_197678|hypothetical protein; K03885 NADH dehydrogenase [EC:1.6.99.3] (A)	[E]	Amino acid transport and metabolism	Arginase family	Arginase GN=aga-1 OS=Neurospora crassa (strain ATCC 24698 / 74-OR23-1A / CBS 708.71 / DSM PE=1 SV=3	Uncharacterized protein {ECO:0000313|EMBL:EMD66169.1} OS=Cochliobolus sativus (strain ND90Pr / ATCC 201652) PE=4 SV=1	hypothetical protein COCSADRAFT_197678 [Bipolaris sorokiniana ND90Pr]
EVM0009824.1	Cellular Component: membrane (GO:0016020);	--	--	--	Protein of unknown function (DUF3176)	--	Putative uncharacterized protein {ECO:0000313|EMBL:CBY00377.1} OS=Leptosphaeria maculans (strain JN3 / isolate v23.1.3 / race PE=4 SV=1	hypothetical protein LEMA_P015070.1 [Leptosphaeria maculans JN3]
EVM0002351.1	Biological Process: histidine biosynthetic process (GO:0000105); Molecular Function: histidinol-phosphate transaminase activity (GO:0004400); Molecular Function: pyridoxal phosphate binding (GO:0030170); Molecular Function: L-phenylalanine:2-oxoglutarate aminotransferase activity (GO:0080130);	K00817|0|pte:PTT_08252|hypothetical protein; K00817 histidinol-phosphate aminotransferase [EC:2.6.1.9] (A)	[E]	Amino acid transport and metabolism	Aminotransferase class I and II	Histidinol-phosphate aminotransferase GN=his3 OS=Schizosaccharomyces pombe (strain 972 / ATCC 24843) PE=3 SV=1	Putative uncharacterized protein {ECO:0000313|EMBL:EFQ94166.1} OS=Pyrenophora teres f. teres (strain 0-1) PE=3 SV=1	hypothetical protein PTT_08252 [Pyrenophora teres f. teres 0-1]
EVM0014792.1	Molecular Function: alpha-mannosidase activity (GO:0004559); Biological Process: mannose metabolic process (GO:0006013); Cellular Component: endomembrane system (GO:0012505); Cellular Component: membrane (GO:0016020); Cellular Component: intracellular membrane-bounded organelle (GO:0043231); Biological Process: cellular protein metabolic process (GO:0044267); Cellular Component: cytoplasmic part …	K01230|0|pbl:PAAG_05124|endoplasmic reticulum mannosyl-oligosaccharide 1,2-alpha-mannosidase; K01230 mannosyl-oligosaccharide alpha-1,2-mannosidase [EC:3.2.1.113] (A)	[G]	Carbohydrate transport and metabolism	Glycosyl hydrolase family 47	Probable mannosyl-oligosaccharide alpha-1,2-mannosidase 1B (Precursor) GN=mns1B OS=Aspergillus terreus (strain NIH 2624 / FGSC A1156) PE=3 SV=1	alpha-1,2-Mannosidase {ECO:0000256|RuleBase:RU361193} OS=Pyrenophora tritici-repentis (strain Pt-1C-BFP) PE=3 SV=1	alpha-mannosidase IC [Pyrenophora tritici-repentis Pt-1C-BFP]
EVM0014947.1	Biological Process: ribosomal large subunit assembly (GO:0000027); Cellular Component: exosome (RNase complex) (GO:0000178); Cellular Component: nucleolus (GO:0005730); Biological Process: RNA processing (GO:0006396); Biological Process: RNA catabolic process (GO:0006401); Cellular Component: Noc1p-Noc2p complex (GO:0030690);	K14832|0|pte:PTT_04825|hypothetical protein; K14832 ribosome biogenesis protein MAK21 (A)	[JK]	--	CBF/Mak21 family	Ribosome biogenesis protein MAK21 OS=Saccharomyces cerevisiae (strain ATCC 204508 / S288c) PE=1 SV=1	Putative uncharacterized protein {ECO:0000313|EMBL:CBX92393.1} OS=Leptosphaeria maculans (strain JN3 / isolate v23.1.3 / race PE=4 SV=1	hypothetical protein LEMA_P050990.1 [Leptosphaeria maculans JN3]
EVM0012078.1	Molecular Function: oxidoreductase activity (GO:0016491); Biological Process: oxidation-reduction process (GO:0055114);	K00010|0|bor:COCMIDRAFT_882|hypothetical protein; K00010 myo-inositol 2-dehydrogenase / D-chiro-inositol 1-dehydrogenase [EC:1.1.1.18 1.1.1.369] (A)	[R]	General function prediction only	Oxidoreductase family, NAD-binding Rossmann fold	Uncharacterized oxidoreductase C115.03 OS=Schizosaccharomyces pombe (strain 972 / ATCC 24843) PE=3 SV=1	Uncharacterized protein {ECO:0000313|EMBL:EUC50427.1} OS=Bipolaris oryzae ATCC 44560 PE=4 SV=1	hypothetical protein COCMIDRAFT_882 [Bipolaris oryzae ATCC 44560]
EVM0011852.1	Molecular Function: hydrolase activity, acting on carbon-nitrogen (but not peptide) bonds (GO:0016810);	--	[FQ]	--	Amidohydrolase family	Uncharacterized protein C1F8.04c GN=SPAC1F8.04c OS=Schizosaccharomyces pombe (strain 972 / ATCC 24843) PE=3 SV=1	Uncharacterized protein {ECO:0000313|EMBL:EME83896.1} OS=Mycosphaerella fijiensis (strain CIRAD86) PE=4 SV=1	hypothetical protein H310_00392 [Aphanomyces invadans]
EVM0007089.1	Biological Process: proteolysis (GO:0006508); Molecular Function: serine-type peptidase activity (GO:0008236);	--	--	--	Peptidase family S41	--	Uncharacterized protein {ECO:0000313|EMBL:EOA89826.1} OS=Setosphaeria turcica (strain 28A) PE=4 SV=1	hypothetical protein SETTUDRAFT_37476 [Setosphaeria turcica Et28A]
EVM0001604.1	--	--	[K]	Transcription	Heterokaryon incompatibility protein (HET)	Heterokaryon incompatibility protein 6, OR allele GN=het-6 OS=Neurospora crassa (strain ATCC 24698 / 74-OR23-1A / CBS 708.71 / DSM PE=4 SV=1	Putative uncharacterized protein {ECO:0000313|EMBL:EAT79754.2} OS=Phaeosphaeria nodorum (strain SN15 / ATCC MYA-4574 / FGSC 10173) PE=4 SV=2	hypothetical protein SNOG_12954 [Phaeosphaeria nodorum SN15]
EVM0008453.1	Molecular Function: DNA replication origin binding (GO:0003688); Molecular Function: arylformamidase activity (GO:0004061); Molecular Function: ATP binding (GO:0005524); Cellular Component: nuclear pre-replicative complex (GO:0005656); Cellular Component: nuclear origin of replication recognition complex (GO:0005664); Biological Process: pre-replicative complex assembly involved in nuclear cell c…	--	--	--	Putative cyclase	--	Putative uncharacterized protein {ECO:0000313|EMBL:EDU46646.1} OS=Pyrenophora tritici-repentis (strain Pt-1C-BFP) PE=4 SV=1	conserved hypothetical protein [Pyrenophora tritici-repentis Pt-1C-BFP]
EVM0010814.1	Cellular Component: integral component of membrane (GO:0016021); Biological Process: sterol metabolic process (GO:0016125); Molecular Function: cholestenol delta-isomerase activity (GO:0047750);	--	[I]	Lipid transport and metabolism	Emopamil binding protein	--	Uncharacterized protein {ECO:0000313|EMBL:EOA83186.1} OS=Setosphaeria turcica (strain 28A) PE=4 SV=1	hypothetical protein SETTUDRAFT_94777 [Setosphaeria turcica Et28A]
EVM0004316.1	Molecular Function: translation initiation factor activity (GO:0003743); Biological Process: translational initiation (GO:0006413); Molecular Function: ferric iron binding (GO:0008199); Biological Process: catechol-containing compound metabolic process (GO:0009712); Cellular Component: integral component of membrane (GO:0016021); Molecular Function: catechol 1,2-dioxygenase activity (GO:0018576);…	K03113|1.87449e-64|ela:UCREL1_11341|putative translation initiation factor protein; K03113 translation initiation factor 1 (A)	[J]	Translation, ribosomal structure and biogenesis	Translation initiation factor SUI1	Eukaryotic translation initiation factor eIF-1 GN=SUI1 OS=Saccharomyces cerevisiae (strain ATCC 204508 / S288c) PE=1 SV=1	Translation initiation factor {ECO:0000313|EMBL:ELA24612.1} OS=Colletotrichum gloeosporioides (strain Nara gc5) PE=4 SV=1	translation initiation factor [Colletotrichum gloeosporioides Nara gc5]
EVM0003632.1	--	--	--	--	Bacterial extracellular solute-binding protein, family 7	--	--	--
EVM0001726.1	--	K18469|0|pte:PTT_18276|hypothetical protein; K18469 TBC1 domain family member 5 (A)	[U]	Intracellular trafficking, secretion, and vesicular transport	Rab-GTPase-TBC domain	Mediator of RNA polymerase II transcription subunit 31 GN=SOH1 OS=Phaeosphaeria nodorum (strain SN15 / ATCC MYA-4574 / FGSC 10173) PE=3 SV=3	Putative uncharacterized protein {ECO:0000313|EMBL:EFQ86465.1} OS=Pyrenophora teres f. teres (strain 0-1) PE=4 SV=1	hypothetical protein PTT_18276 [Pyrenophora teres f. teres 0-1]
EVM0004325.1	--	--	--	--	--	--	Predicted protein {ECO:0000313|EMBL:CBX91365.1} OS=Leptosphaeria maculans (strain JN3 / isolate v23.1.3 / race PE=4 SV=1	predicted protein [Leptosphaeria maculans JN3]
EVM0012501.1	--	--	--	--	Uncharacterized protein conserved in bacteria (DUF2264)	--	Putative uncharacterized protein {ECO:0000313|EMBL:EAT86341.1} OS=Phaeosphaeria nodorum (strain SN15 / ATCC MYA-4574 / FGSC 10173) PE=4 SV=1	hypothetical protein SNOG_06510 [Phaeosphaeria nodorum SN15]
EVM0002706.1	Cellular Component: membrane (GO:0016020);	--	--	--	--	--	Predicted protein {ECO:0000313|EMBL:CBY00164.1} OS=Leptosphaeria maculans (strain JN3 / isolate v23.1.3 / race PE=4 SV=1	predicted protein [Leptosphaeria maculans JN3]
EVM0009129.1	Biological Process: cation transport (GO:0006812); Cellular Component: membrane (GO:0016020); Biological Process: transmembrane transport (GO:0055085);	--	--	--	CorA-like Mg2+ transporter protein	--	Putative uncharacterized protein {ECO:0000313|EMBL:EAT82525.2} OS=Phaeosphaeria nodorum (strain SN15 / ATCC MYA-4574 / FGSC 10173) PE=4 SV=2	hypothetical protein SNOG_10190 [Phaeosphaeria nodorum SN15]
EVM0013342.1	Molecular Function: hydrolase activity (GO:0016787);	--	--	--	Amidohydrolase	2,3-dihydroxybenzoate decarboxylase GN=AO090005000447 OS=Aspergillus oryzae (strain ATCC 42149 / RIB 40) PE=1 SV=2	Putative uncharacterized protein {ECO:0000313|EMBL:EFQ86587.1} OS=Pyrenophora teres f. teres (strain 0-1) PE=4 SV=1	hypothetical protein PTT_18112 [Pyrenophora teres f. teres 0-1]
EVM0001985.1	Molecular Function: O-methyltransferase activity (GO:0008171); Molecular Function: S-adenosylmethionine-dependent methyltransferase activity (GO:0008757); Biological Process: aromatic compound biosynthetic process (GO:0019438); Biological Process: methylation (GO:0032259);	--	[R]	General function prediction only	O-methyltransferase	Sterigmatocystin 8-O-methyltransferase (Precursor) GN=omtA OS=Aspergillus parasiticus PE=1 SV=1	Putative uncharacterized protein {ECO:0000313|EMBL:EAT79368.2} OS=Phaeosphaeria nodorum (strain SN15 / ATCC MYA-4574 / FGSC 10173) PE=4 SV=2	hypothetical protein SNOG_13041 [Phaeosphaeria nodorum SN15]
EVM0010423.1	Molecular Function: hydrolase activity (GO:0016787); Biological Process: pigment metabolic process (GO:0042440);	--	--	--	Alpha/beta hydrolase of unknown function (DUF1100)	--	Pigment biosynthesis protein Ayg1 {ECO:0000313|EMBL:EDU49426.1} OS=Pyrenophora tritici-repentis (strain Pt-1C-BFP) PE=4 SV=1	pigment biosynthesis protein Ayg1 [Pyrenophora tritici-repentis Pt-1C-BFP]
EVM0016454.1	--	--	--	--	--	--	Predicted protein {ECO:0000313|EMBL:EDU43639.1} OS=Pyrenophora tritici-repentis (strain Pt-1C-BFP) PE=4 SV=1	predicted protein [Pyrenophora tritici-repentis Pt-1C-BFP]
EVM0007719.1	Molecular Function: coproporphyrinogen oxidase activity (GO:0004109); Biological Process: porphyrin-containing compound biosynthetic process (GO:0006779); Molecular Function: N-acetylmuramoyl-L-alanine amidase activity (GO:0008745); Biological Process: peptidoglycan catabolic process (GO:0009253); Cellular Component: intracellular part (GO:0044424); Biological Process: oxidation-reduction process…	K00228|3.48124e-85|pic:PICST_64368|HEM13; Oxygen-repressed protein (EC:1.3.3.3); K00228 coproporphyrinogen III oxidase [EC:1.3.3.3] (A)	[H]	Coenzyme transport and metabolism	Coproporphyrinogen III oxidase	Oxygen-dependent coproporphyrinogen-III oxidase GN=HEM13 OS=Saccharomyces cerevisiae (strain ATCC 204508 / S288c) PE=1 SV=2	Oxygen-repressed protein {ECO:0000313|EMBL:ABN68403.1} OS=Scheffersomyces stipitis (strain ATCC 58785 / CBS 6054 / NBRC 10063 / PE=4 SV=1	Coproporphyrinogen-III oxidase, aerobic [Beauveria bassiana D1-5]
EVM0003411.1	Biological Process: porphyrin-containing compound biosynthetic process (GO:0006779); Cellular Component: plastid (GO:0009536);	K01749|3.62805e-54|yli:YALI0F26609g|YALI0F26609p; K01749 hydroxymethylbilane synthase [EC:2.5.1.61] (A)	[H]	Coenzyme transport and metabolism	Porphobilinogen deaminase, dipyromethane cofactor binding domain	Porphobilinogen deaminase GN=HEM3 OS=Yarrowia lipolytica (strain CLIB 122 / E 150) PE=3 SV=1	Uncharacterized protein {ECO:0000313|EMBL:CDS11171.1} OS=Absidia idahoensis var. thermophila PE=3 SV=1	RecName: Full=Porphobilinogen deaminase, chloroplastic; Short=PBG; AltName: Full=Hydroxymethylbilane synthase; Short=HMBS; AltName: Full=Pre-uroporphyrinogen synthase; Flags: Precursor [Euglena gracilis]
EVM0015806.1	Cellular Component: cell septum (GO:0030428);	--	--	--	--	--	Putative uncharacterized protein {ECO:0000313|EMBL:EFQ85051.1} OS=Pyrenophora teres f. teres (strain 0-1) PE=4 SV=1	hypothetical protein PTT_20134 [Pyrenophora teres f. teres 0-1]
EVM0000657.1	Cellular Component: cytosol (GO:0005829); Biological Process: purine nucleoside catabolic process (GO:0006152); Biological Process: uridine catabolic process (GO:0006218); Molecular Function: uridine nucleosidase activity (GO:0045437); Molecular Function: adenosine nucleosidase activity (GO:0047622); Molecular Function: inosine nucleosidase activity (GO:0047724); Molecular Function: xanthosine nu…	--	[F]	Nucleotide transport and metabolism	Inosine-uridine preferring nucleoside hydrolase	Uncharacterized protein C1683.06c GN=SPBC1683.06c OS=Schizosaccharomyces pombe (strain 972 / ATCC 24843) PE=3 SV=1	Uridine ribohydrolase {ECO:0000313|EMBL:EPY52237.1} OS=Schizosaccharomyces cryophilus (strain OY26 / ATCC MYA-4695 / CBS PE=4 SV=1	inosine-uridine preferring nucleoside hydrolase [Nannochloropsis gaditana]
EVM0006518.1	Molecular Function: binding (GO:0005488);	--	[R]	General function prediction only	short chain dehydrogenase	Sorbose reductase sou1 GN=sou1 OS=Schizosaccharomyces pombe (strain 972 / ATCC 24843) PE=3 SV=1	Uncharacterized protein {ECO:0000313|EMBL:KFX92711.1} OS=Pseudogymnoascus pannorum VKM F-3808 PE=4 SV=1	hypothetical protein O988_07159 [Pseudogymnoascus pannorum VKM F-3808]
EVM0005474.1	Molecular Function: fatty-acyl-CoA binding (GO:0000062); Biological Process: pseudouridine synthesis (GO:0001522); Molecular Function: RNA binding (GO:0003723); Cellular Component: mitochondrion (GO:0005739); Molecular Function: isovaleryl-CoA dehydrogenase activity (GO:0008470); Molecular Function: electron carrier activity (GO:0009055); Molecular Function: pseudouridine synthase activity (GO:00…	K00253|1.23534e-172|pgr:PGTG_17165|isovaleryl-CoA dehydrogenase; K00253 isovaleryl-CoA dehydrogenase [EC:1.3.8.4] (A)	[EI]	--	Acyl-CoA dehydrogenase, C-terminal domain	--	Putative uncharacterized protein {ECO:0000313|EMBL:EGF81208.1} OS=Batrachochytrium dendrobatidis (strain JAM81 / FGSC 10211) PE=3 SV=1	hypothetical protein OsI_33363 [Oryza sativa Indica Group]
EVM0000600.1	Molecular Function: dihydroxy-acid dehydratase activity (GO:0004160); Cellular Component: intracellular (GO:0005622); Molecular Function: galactonate dehydratase activity (GO:0008869); Biological Process: branched-chain amino acid biosynthetic process (GO:0009082); Cellular Component: membrane (GO:0016020); Biological Process: galactonate metabolic process (GO:0019583);	K01687|0|adl:AURDEDRAFT_88472|dehydratase family protein 2; K01687 dihydroxy-acid dehydratase [EC:4.2.1.9] (A)	[E]	Amino acid transport and metabolism	Dehydratase family	Dihydroxy-acid dehydratase, mitochondrial (Precursor) GN=ILV3 OS=Saccharomyces cerevisiae (strain ATCC 204508 / S288c) PE=1 SV=2	Uncharacterized protein {ECO:0000313|EMBL:KDQ54527.1} OS=Jaapia argillacea MUCL 33604 PE=4 SV=1	hypothetical protein JAAARDRAFT_160559 [Jaapia argillacea MUCL 33604]
EVM0016261.1	--	--	--	--	--	--	Putative uncharacterized protein {ECO:0000313|EMBL:CBY00354.1} OS=Leptosphaeria maculans (strain JN3 / isolate v23.1.3 / race PE=4 SV=1	hypothetical protein LEMA_P014840.1 [Leptosphaeria maculans JN3]
EVM0008372.1	Cellular Component: cytoplasm (GO:0005737); Molecular Function: S-adenosylmethionine-dependent methyltransferase activity (GO:0008757); Biological Process: methylation (GO:0032259);	--	--	--	Methyltransferase domain	Uncharacterized methyltransferase AN0656 GN=AN0656 OS=Emericella nidulans (strain FGSC A4 / ATCC 38163 / CBS 112.46 / NRRL PE=1 SV=1	Putative uncharacterized protein {ECO:0000313|EMBL:EAT82544.1} OS=Phaeosphaeria nodorum (strain SN15 / ATCC MYA-4574 / FGSC 10173) PE=4 SV=1	hypothetical protein SNOG_10209 [Phaeosphaeria nodorum SN15]
EVM0002490.1	--	--	[R]	General function prediction only	Uncharacterized protein conserved in bacteria (DUF2252)	--	Uncharacterized protein {ECO:0000313|EMBL:EYE95350.1} OS=Aspergillus ruber CBS 135680 PE=4 SV=1	hypothetical protein EURHEDRAFT_377432 [Aspergillus ruber CBS 135680]
EVM0005214.1	Molecular Function: 1-alkyl-2-acetylglycerophosphocholine esterase activity (GO:0003847); Cellular Component: integral component of membrane (GO:0016021); Biological Process: lipid catabolic process (GO:0016042);	K01062|0|pno:SNOG_09326|hypothetical protein; K01062 platelet-activating factor acetylhydrolase [EC:3.1.1.47] (A)	[I]	Lipid transport and metabolism	Platelet-activating factor acetylhydrolase, isoform II	Putative phospholipase A2 OS=Schizosaccharomyces pombe (strain 972 / ATCC 24843) PE=3 SV=1	Putative uncharacterized protein {ECO:0000313|EMBL:EAT83518.1} OS=Phaeosphaeria nodorum (strain SN15 / ATCC MYA-4574 / FGSC 10173) PE=4 SV=1	hypothetical protein SNOG_09326 [Phaeosphaeria nodorum SN15]
EVM0004976.1	Molecular Function: catalytic activity (GO:0003824); Biological Process: metabolic process (GO:0008152);	--	[I]	Lipid transport and metabolism	AMP-binding enzyme	Isopenicillin N epimerase component 1 GN=cefD1 OS=Acremonium chrysogenum (Cephalosporium acremonium) PE=3 SV=1	Uncharacterized protein {ECO:0000313|EMBL:EUC50467.1} OS=Bipolaris oryzae ATCC 44560 PE=4 SV=1	hypothetical protein COCMIDRAFT_917 [Bipolaris oryzae ATCC 44560]
EVM0013965.1	Biological Process: cellular process (GO:0009987); Biological Process: single-organism process (GO:0044699);	K10531|5.0259e-39|tml:GSTUM_00002493001|hypothetical protein; K10531 L-ornithine N5-oxygenase [EC:1.13.12.-] (A)	[Q]	Secondary metabolites biosynthesis, transport and catabolism	L-lysine 6-monooxygenase (NADPH-requiring)	L-ornithine N(5)-monooxygenase {ECO:0000303|PubMed:12828635} OS=Emericella nidulans (strain FGSC A4 / ATCC 38163 / CBS 112.46 / NRRL PE=3 SV=1	L-ornithine N5-oxygenase SidA {ECO:0000313|EMBL:GAD98284.1} OS=Byssochlamys spectabilis (strain No. 5 / NBRC 109023) PE=4 SV=1	Aerobactin synthase IucC [Beauveria bassiana D1-5]
EVM0007563.1	--	--	--	--	Conserved hypothetical protein 698	--	--	hypothetical protein EMIHUDRAFT_104861 [Emiliania huxleyi CCMP1516]
EVM0010585.1	Molecular Function: magnesium ion binding (GO:0000287); Cellular Component: endoplasmic reticulum (GO:0005783); Cellular Component: Golgi apparatus (GO:0005794); Molecular Function: thiamine pyrophosphate binding (GO:0030976); Molecular Function: carboxylic ester hydrolase activity (GO:0052689);	K13535|0|bze:COCCADRAFT_88227|hypothetical protein; K13535 cardiolipin-specific phospholipase [EC:3.1.1.-] (A)	[R]	General function prediction only	Alpha/beta hydrolase family	probable cardiolipin-specific deacylase, mitochondrial (Precursor) GN=SPAC6G10.03c OS=Schizosaccharomyces pombe (strain 972 / ATCC 24843) PE=3 SV=1	Uncharacterized protein {ECO:0000313|EMBL:EOA87705.1} OS=Setosphaeria turcica (strain 28A) PE=4 SV=1	hypothetical protein SETTUDRAFT_168856 [Setosphaeria turcica Et28A]
EVM0012720.1	--	--	--	--	--	--	Uncharacterized protein {ECO:0000313|EMBL:KEF63011.1} OS=Exophiala aquamarina CBS 119918 PE=4 SV=1	hypothetical protein A1O9_00986 [Exophiala aquamarina CBS 119918]
EVM0013228.1	Cellular Component: integral component of membrane (GO:0016021);	--	[S]	Function unknown	Yos1-like	Protein transport protein yos1 GN=yos1 OS=Schizosaccharomyces pombe (strain 972 / ATCC 24843) PE=3 SV=1	Putative uncharacterized protein {ECO:0000313|EMBL:EAT88000.2} OS=Phaeosphaeria nodorum (strain SN15 / ATCC MYA-4574 / FGSC 10173) PE=4 SV=2	hypothetical protein SNOG_04240 [Phaeosphaeria nodorum SN15]
EVM0013458.1	Biological Process: protein glycosylation (GO:0006486); Biological Process: ER to Golgi vesicle-mediated transport (GO:0006888); Cellular Component: ER to Golgi transport vesicle (GO:0030134); Cellular Component: integral component of Golgi membrane (GO:0030173); Cellular Component: integral component of endoplasmic reticulum membrane (GO:0030176); Biological Process: fungal-type cell wall organi…	--	[TI]	--	Transmembrane adaptor Erv26	Protein SVP26 GN=SVP26 OS=Saccharomyces cerevisiae (strain ATCC 204508 / S288c) PE=1 SV=1	Uncharacterized protein {ECO:0000313|EMBL:ENI05866.1} OS=Cochliobolus heterostrophus (strain C4 / ATCC 48331 / race T) PE=4 SV=1	hypothetical protein COCHEDRAFT_1021795 [Bipolaris maydis C5]
EVM0002223.1	Biological Process: regulation of transcription, DNA-templated (GO:0006355);	--	--	--	--	--	Uncharacterized protein {ECO:0000313|EMBL:EMD93207.1} OS=Cochliobolus heterostrophus (strain C5 / ATCC 48332 / race O) PE=4 SV=1	hypothetical protein COCHEDRAFT_1122109 [Bipolaris maydis C5]
EVM0009544.1	--	K15183|0|pte:PTT_10197|hypothetical protein; K15183 RNA polymerase II elongation factor ELL (A)	--	--	--	RNA polymerase II elongation factor ell1 OS=Schizosaccharomyces pombe (strain 972 / ATCC 24843) PE=1 SV=1	Putative uncharacterized protein {ECO:0000313|EMBL:EDU47622.1} OS=Pyrenophora tritici-repentis (strain Pt-1C-BFP) PE=4 SV=1	hypothetical protein PTRG_04715 [Pyrenophora tritici-repentis Pt-1C-BFP]
EVM0001935.1	Cellular Component: cytosol (GO:0005829); Molecular Function: zinc ion binding (GO:0008270); Cellular Component: integral component of membrane (GO:0016021); Molecular Function: protein-cysteine S-palmitoyltransferase activity (GO:0019706); Biological Process: negative regulation of transcription from RNA polymerase II promoter in response to iron (GO:0034396);	--	[T]	Signal transduction mechanisms	BolA-like protein	Uncharacterized bolA-like protein C8C9.11 GN=SPAC8C9.11 OS=Schizosaccharomyces pombe (strain 972 / ATCC 24843) PE=3 SV=2	Uncharacterized protein {ECO:0000313|EMBL:EUC51327.1} OS=Bipolaris oryzae ATCC 44560 PE=3 SV=1	hypothetical protein COCMIDRAFT_79467 [Bipolaris oryzae ATCC 44560]
EVM0014515.1	Molecular Function: catalytic activity (GO:0003824);	--	--	--	Demethylmenaquinone methyltransferase	--	Putative uncharacterized protein {ECO:0000313|EMBL:EGO00106.1} OS=Serpula lacrymans var. lacrymans (strain S7.3) PE=4 SV=1	hypothetical protein SDRG_05042 [Saprolegnia diclina VS20]
EVM0011055.1	--	K00988|3.1621e-62|act:ACLA_017430|phosphorylase, putative; K00988 ATP adenylyltransferase [EC:2.7.7.53] (A)	--	--	ATP adenylyltransferase	ADP-sulfurylase GN=APA1 OS=Saccharomyces cerevisiae (strain ATCC 204508 / S288c) PE=1 SV=4	Uncharacterized protein {ECO:0000313|EMBL:EXJ60268.1} OS=Cladophialophora yegresii CBS 114405 PE=4 SV=1	hypothetical protein A1O7_04420 [Cladophialophora yegresii CBS 114405]
EVM0002236.1	Molecular Function: CDP-diacylglycerol-serine O-phosphatidyltransferase activity (GO:0003882); Cellular Component: endoplasmic reticulum membrane (GO:0005789); Cellular Component: cytosol (GO:0005829); Biological Process: phosphatidylethanolamine biosynthetic process (GO:0006646); Biological Process: phosphatidylserine biosynthetic process (GO:0006659); Biological Process: negative regulation of …	K17103|4.79838e-168|npa:UCRNP2_10206|putative phosphatidylserine synthase protein; K17103 CDP-diacylglycerol---serine O-phosphatidyltransferase [EC:2.7.8.8] (A)	--	--	Gar1/Naf1 RNA binding region	CDP-diacylglycerol--serine O-phosphatidyltransferase GN=pps1 OS=Schizosaccharomyces pombe (strain 972 / ATCC 24843) PE=1 SV=2	Putative phosphatidylserine synthase protein {ECO:0000313|EMBL:EOD43094.1} OS=Botryosphaeria parva (strain UCR-NP2) PE=3 SV=1	putative phosphatidylserine synthase protein [Neofusicoccum parvum UCRNP2]
EVM0015517.1	--	--	--	--	Sigma-70, region 4	--	--	conserved hypothetical protein [Ricinus communis]
EVM0012047.1	--	--	--	--	Chromatin remodelling complex Rsc7/Swp82 subunit	Chromatin structure-remodeling complex subunit rsc7 GN=rsc7 OS=Schizosaccharomyces pombe (strain 972 / ATCC 24843) PE=1 SV=1	Uncharacterized protein {ECO:0000313|EMBL:ENI08868.1} OS=Cochliobolus heterostrophus (strain C4 / ATCC 48331 / race T) PE=4 SV=1	hypothetical protein COCHEDRAFT_1030209 [Bipolaris maydis C5]
EVM0008457.1	Biological Process: cristae formation (GO:0042407); Cellular Component: mitochondrial crista junction (GO:0044284); Cellular Component: MICOS complex (GO:0061617);	K17786|1.61663e-125|pte:PTT_01259|hypothetical protein; K17786 mitochondrial organizing structure protein 2 (A)	--	--	Apolipoprotein O	MICOS subunit MIC26 GN=G8575 OS=Saccharomyces cerevisiae (strain ATCC 204508 / S288c) PE=1 SV=1	Putative uncharacterized protein {ECO:0000313|EMBL:EFQ96419.1} OS=Pyrenophora teres f. teres (strain 0-1) PE=4 SV=1	hypothetical protein PTT_01259 [Pyrenophora teres f. teres 0-1]
EVM0009547.2	--	--	--	--	Leucine Rich repeats (2 copies)	Uncharacterized leucine-rich repeat-containing protein C926.06c GN=SPAC926.06c OS=Schizosaccharomyces pombe (strain 972 / ATCC 24843) PE=1 SV=1	Leucine rich repeat protein {ECO:0000313|EMBL:EDU50323.1} OS=Pyrenophora tritici-repentis (strain Pt-1C-BFP) PE=4 SV=1	PREDICTED: uncharacterized leucine-rich repeat-containing protein C926.06c-like [Pyrus x bretschneideri]
EVM0007305.1	--	--	--	--	Acyltransferase family	--	Probable acyl transferase-like protein {ECO:0000313|EMBL:CBQ69647.1} OS=Sporisorium reilianum (strain SRZ2) PE=4 SV=1	hypothetical protein SDRG_17076 [Saprolegnia diclina VS20]
EVM0016530.1	Biological Process: misfolded or incompletely synthesized protein catabolic process (GO:0006515); Cellular Component: integral component of membrane (GO:0016021); Cellular Component: i-AAA complex (GO:0031942); Molecular Function: misfolded protein binding (GO:0051787);	--	--	--	Tetratricopeptide repeat	TPR repeat-containing protein P27G11.02 (Precursor) GN=SPAP27G11.02 OS=Schizosaccharomyces pombe (strain 972 / ATCC 24843) PE=3 SV=1	Putative uncharacterized protein {ECO:0000313|EMBL:EAT78228.1} OS=Phaeosphaeria nodorum (strain SN15 / ATCC MYA-4574 / FGSC 10173) PE=4 SV=1	hypothetical protein SNOG_14357 [Phaeosphaeria nodorum SN15]
EVM0014147.1	Molecular Function: metal ion binding (GO:0046872);	--	--	--	--	--	Uncharacterized protein {ECO:0000313|EMBL:ETN42016.1} OS=Cyphellophora europaea CBS 101466 PE=4 SV=1	hypothetical protein HMPREF1541_03955 [Cyphellophora europaea CBS 101466]
EVM0007372.1	Biological Process: regulation of transcription involved in G1/S transition of mitotic cell cycle (GO:0000083); Biological Process: negative regulation of transcription from RNA polymerase II promoter (GO:0000122); Cellular Component: cyclin-dependent protein kinase holoenzyme complex (GO:0000307); Molecular Function: cyclin-dependent protein serine/threonine kinase activity (GO:0004693); Molecul…	--	[R]	General function prediction only	Protein kinase domain	Negative regulator of the PHO system GN=PHO85 OS=Yarrowia lipolytica (strain CLIB 122 / E 150) PE=3 SV=1	Putative uncharacterized protein {ECO:0000313|EMBL:EAT92293.2} OS=Phaeosphaeria nodorum (strain SN15 / ATCC MYA-4574 / FGSC 10173) PE=4 SV=2	hypothetical protein SNOG_00798 [Phaeosphaeria nodorum SN15]
EVM0015390.1	Molecular Function: ATP binding (GO:0005524); Cellular Component: plasma membrane (GO:0005886); Biological Process: drug transmembrane transport (GO:0006855); Molecular Function: xenobiotic-transporting ATPase activity (GO:0008559); Cellular Component: integral component of membrane (GO:0016021); Biological Process: cellular response to drug (GO:0035690); Biological Process: xenobiotic transport …	--	[Q]	Secondary metabolites biosynthesis, transport and catabolism	ABC-2 type transporter	Multidrug resistance protein CDR1 GN=CDR1 OS=Candida albicans (Yeast) PE=3 SV=1	Uncharacterized protein {ECO:0000313|EMBL:EUC35187.1} OS=Bipolaris zeicola 26-R-13 PE=3 SV=1	hypothetical protein COCCADRAFT_3579 [Bipolaris zeicola 26-R-13]
EVM0007939.1	Cellular Component: fungal-type vacuole (GO:0000324); Cellular Component: integral component of membrane (GO:0016021); Cellular Component: plasma membrane of cell tip (GO:0031520); Cellular Component: cell division site (GO:0032153); Biological Process: dipeptide transmembrane transport (GO:0035442); Molecular Function: tripeptide transporter activity (GO:0042937); Biological Process: tripeptide …	K03305|0|pno:SNOG_04674|PTR2; K03305 proton-dependent oligopeptide transporter, POT family (A)	[E]	Amino acid transport and metabolism	POT family	Peptide transporter PTR2 GN=PTR2 OS=Saccharomyces cerevisiae (strain ATCC 204508 / S288c) PE=1 SV=2	Di/tri peptide transporter 2 {ECO:0000313|EMBL:AAO31597.1} OS=Phaeosphaeria nodorum (Glume blotch fungus) PE=4 SV=1	di/tri peptide transporter 2 [Phaeosphaeria nodorum SN15]
EVM0007441.1	Molecular Function: O-phospho-L-serine:2-oxoglutarate aminotransferase activity (GO:0004648);	K00831|4.88289e-81|wic:J056_003981|Phosphoserine aminotransferase; K00831 phosphoserine aminotransferase [EC:2.6.1.52] (A)	[HE]	--	Prephenate dehydratase	Phosphoserine aminotransferase GN=SER1 OS=Saccharomyces cerevisiae (strain ATCC 204508 / S288c) PE=1 SV=1	Phosphoserine aminotransferase {ECO:0000256|RuleBase:RU004505} OS=Lichtheimia corymbifera JMRC:FSU:9682 PE=3 SV=1	hypothetical protein POPTR_0005s10290g [Populus trichocarpa]
EVM0011637.1	Molecular Function: pyruvate dehydrogenase (acetyl-transferring) kinase activity (GO:0004740); Molecular Function: ATP binding (GO:0005524); Cellular Component: mitochondrion (GO:0005739); Biological Process: carbon utilization (GO:0015976); Cellular Component: integral component of membrane (GO:0016021); Biological Process: peptidyl-serine phosphorylation (GO:0018105); Biological Process: negati…	--	[T]	Signal transduction mechanisms	Mitochondrial branched-chain alpha-ketoacid dehydrogenase kinase	[Pyruvate dehydrogenase (acetyl-transferring)] kinase 2, mitochondrial (Precursor) GN=PKP2 OS=Saccharomyces cerevisiae (strain ATCC 204508 / S288c) PE=1 SV=3	Uncharacterized protein {ECO:0000313|EMBL:EOA84066.1} OS=Setosphaeria turcica (strain 28A) PE=4 SV=1	hypothetical protein SETTUDRAFT_164364 [Setosphaeria turcica Et28A]
EVM0001483.1	Molecular Function: shikimate 3-dehydrogenase (NADP+) activity (GO:0004764); Biological Process: quinate metabolic process (GO:0019630); Molecular Function: quinate 3-dehydrogenase (NAD+) activity (GO:0030266); Biological Process: 3,4-dihydroxybenzoate biosynthetic process (GO:0046279); Biological Process: oxidation-reduction process (GO:0055114);	K09484|7.16043e-163|bze:COCCADRAFT_83737|hypothetical protein; K09484 quinate dehydrogenase [EC:1.1.1.24] (A)	[E]	Amino acid transport and metabolism	Shikimate dehydrogenase substrate binding domain	Quinate dehydrogenase GN=qa-3 OS=Neurospora crassa (strain ATCC 24698 / 74-OR23-1A / CBS 708.71 / DSM PE=2 SV=2	Uncharacterized protein {ECO:0000313|EMBL:EOA87636.1} OS=Setosphaeria turcica (strain 28A) PE=4 SV=1	hypothetical protein SETTUDRAFT_109311 [Setosphaeria turcica Et28A]
EVM0010616.1	Molecular Function: transporter activity (GO:0005215); Cellular Component: integral component of membrane (GO:0016021); Biological Process: transmembrane transport (GO:0055085);	--	--	--	Permease for cytosine/purines, uracil, thiamine, allantoin	Purine-cytosine permease FCY2 GN=FCY2 OS=Saccharomyces cerevisiae (strain ATCC 204508 / S288c) PE=1 SV=2	Uncharacterized protein {ECO:0000313|EMBL:EOA83009.1} OS=Setosphaeria turcica (strain 28A) PE=3 SV=1	hypothetical protein SETTUDRAFT_173603 [Setosphaeria turcica Et28A]
EVM0013340.1	--	--	--	--	von Willebrand factor type A domain	--	--	--
EVM0004438.1	Molecular Function: peroxidase activity (GO:0004601); Cellular Component: intracellular part (GO:0044424); Molecular Function: peroxiredoxin activity (GO:0051920); Biological Process: oxidation-reduction process (GO:0055114); Biological Process: cellular oxidant detoxification (GO:0098869);	--	[O]	Posttranslational modification, protein turnover, chaperones	AhpC/TSA family	Mitochondrial peroxiredoxin PRX1 GN=PRX1 OS=Saccharomyces cerevisiae (strain ATCC 204508 / S288c) PE=1 SV=1	Uncharacterized protein {ECO:0000313|EMBL:EIE77923.1} OS=Rhizopus delemar (strain RA 99-880 / ATCC MYA-4621 / FGSC 9543 / NRRL PE=4 SV=1	peroxiredoxin, PRX3 [Chondrus crispus]
EVM0005318.1	--	--	--	--	Heterokaryon incompatibility protein (HET)	Vegetative incompatibility protein HET-E-1 GN=HET-E1 OS=Podospora anserina (Pleurage anserina) PE=3 SV=1	Uncharacterized protein {ECO:0000313|EMBL:EOA90477.1} OS=Setosphaeria turcica (strain 28A) PE=4 SV=1	hypothetical protein SETTUDRAFT_25742 [Setosphaeria turcica Et28A]
EVM0016073.1	Biological Process: tRNA dihydrouridine synthesis (GO:0002943); Cellular Component: nucleus (GO:0005634); Cellular Component: cytosol (GO:0005829); Molecular Function: tRNA dihydrouridine synthase activity (GO:0017150); Molecular Function: metal ion binding (GO:0046872); Molecular Function: flavin adenine dinucleotide binding (GO:0050660); Biological Process: oxidation-reduction process (GO:00551…	K05544|0|pno:SNOG_11628|hypothetical protein; K05544 tRNA-dihydrouridine synthase 3 [EC:1.3.1.89] (A)	[R]	General function prediction only	Dihydrouridine synthase (Dus)	tRNA-dihydrouridine(47) synthase [NAD(P)(+)] GN=DUS3 OS=Phaeosphaeria nodorum (strain SN15 / ATCC MYA-4574 / FGSC 10173) PE=3 SV=2	tRNA-dihydrouridine(47) synthase [NAD(P)(+)] {ECO:0000256|RuleBase:RU291113} OS=Bipolaris zeicola 26-R-13 PE=3 SV=1	hypothetical protein SNOG_11628 [Phaeosphaeria nodorum SN15]
EVM0005842.1	--	K09780|3.24925e-51|bsc:COCSADRAFT_33285|hypothetical protein; K09780 hypothetical protein (A)	--	--	YCII-related domain	--	Uncharacterized protein {ECO:0000313|EMBL:EMD68354.1} OS=Cochliobolus sativus (strain ND90Pr / ATCC 201652) PE=4 SV=1	hypothetical protein COCSADRAFT_33285 [Bipolaris sorokiniana ND90Pr]
EVM0015458.1	--	--	--	--	Protein of unknown function (DUF3435)	--	Uncharacterized protein {ECO:0000313|EMBL:EUC27547.1} OS=Bipolaris zeicola 26-R-13 PE=4 SV=1	hypothetical protein COCCADRAFT_30995 [Bipolaris zeicola 26-R-13]
EVM0000122.1	Biological Process: lipid metabolic process (GO:0006629); Molecular Function: phosphoric diester hydrolase activity (GO:0008081);	--	--	--	--	--	Uncharacterized protein {ECO:0000313|EMBL:CCT61179.1} OS=Leptosphaeria maculans (strain JN3 / isolate v23.1.3 / race PE=4 SV=1	hypothetical protein [Leptosphaeria maculans JN3]
EVM0008911.1	--	--	--	--	Bacterial regulatory proteins, luxR family	Probable chaperone protein HSP31 GN=HSP31 OS=Saccharomyces cerevisiae (strain ATCC 204508 / S288c) PE=1 SV=1	DJ-1/PfpI family protein {ECO:0000313|EMBL:EQB54616.1} OS=Colletotrichum gloeosporioides (strain Cg-14) PE=4 SV=1	DJ-1/PfpI family protein [Colletotrichum gloeosporioides Cg-14]
EVM0003541.1	Molecular Function: uroporphyrinogen-III synthase activity (GO:0004852); Cellular Component: membrane (GO:0016020); Biological Process: tetrapyrrole biosynthetic process (GO:0033014);	K01719|5.54337e-169|pte:PTT_14692|hypothetical protein; K01719 uroporphyrinogen-III synthase [EC:4.2.1.75] (A)	[H]	Coenzyme transport and metabolism	Uroporphyrinogen-III synthase HemD	Uroporphyrinogen-III synthase GN=HEM4 OS=Saccharomyces cerevisiae (strain ATCC 204508 / S288c) PE=1 SV=2	Uroporphyrinogen-III synthase {ECO:0000313|EMBL:EDU44677.1} OS=Pyrenophora tritici-repentis (strain Pt-1C-BFP) PE=4 SV=1	uroporphyrinogen-III synthase [Pyrenophora tritici-repentis Pt-1C-BFP]
EVM0008961.1	--	--	--	--	--	Regulatory protein alcR GN=alcR OS=Emericella nidulans (strain FGSC A4 / ATCC 38163 / CBS 112.46 / NRRL PE=1 SV=2	Putative uncharacterized protein {ECO:0000313|EMBL:CBX96545.1} OS=Leptosphaeria maculans (strain JN3 / isolate v23.1.3 / race PE=4 SV=1	hypothetical protein LEMA_P108100.1 [Leptosphaeria maculans JN3]
EVM0015874.1	Molecular Function: catalytic activity (GO:0003824); Biological Process: cellular aromatic compound metabolic process (GO:0006725); Cellular Component: membrane (GO:0016020); Biological Process: cellular nitrogen compound metabolic process (GO:0034641); Biological Process: primary metabolic process (GO:0044238); Biological Process: cellular biosynthetic process (GO:0044249); Biological Process: h…	--	--	--	Bacterial extracellular solute-binding proteins, family 3	--	Uncharacterized protein {ECO:0000313|EMBL:EQB44822.1} OS=Colletotrichum gloeosporioides (strain Cg-14) PE=4 SV=1	PREDICTED: cystine-binding periplasmic protein-like [Cucumis sativus]
EVM0012244.1	--	--	--	--	Phage late control gene D protein (GPD)	--	Gene D protein {ECO:0000313|EMBL:EOB12947.1} OS=Nosema bombycis (strain CQ1 / CVCC 102059) PE=4 SV=1	Gene D protein [Nosema bombycis CQ1]
EVM0015147.1	--	--	--	--	F-box-like	--	--	--
EVM0001111.1	Cellular Component: integral component of membrane (GO:0016021);	--	--	--	--	--	Predicted protein {ECO:0000313|EMBL:CBX90690.1} OS=Leptosphaeria maculans (strain JN3 / isolate v23.1.3 / race PE=4 SV=1	predicted protein [Leptosphaeria maculans JN3]
EVM0011845.1	--	--	--	--	Integral membrane protein TerC family	--	WGS project CABT00000000 data, contig 2.551 {ECO:0000313|EMBL:CCC05766.1} OS=Sordaria macrospora (strain ATCC MYA-333 / DSM 997 / K(L3346) PE=4 SV=1	Integral membrane protein TerC,riboswitch-linked [Ostreococcus tauri]
EVM0010778.1	Cellular Component: integral component of membrane (GO:0016021);	--	--	--	Domain of unknown function (DUF4267)	--	Putative uncharacterized protein {ECO:0000313|EMBL:EAT91150.1} OS=Phaeosphaeria nodorum (strain SN15 / ATCC MYA-4574 / FGSC 10173) PE=4 SV=1	hypothetical protein SNOG_01501 [Phaeosphaeria nodorum SN15]
EVM0008301.1	Cellular Component: integral component of membrane (GO:0016021); Biological Process: transmembrane transport (GO:0055085);	K15109|0|pte:PTT_09540|hypothetical protein; K15109 solute carrier family 25 (mitochondrial carnitine/acylcarnitine transporter), member 20/29 (A)	[C]	Energy production and conversion	Mitochondrial carrier protein	Carrier protein YMC1, mitochondrial (Precursor) GN=YMC1 OS=Saccharomyces cerevisiae (strain ATCC 204508 / S288c) PE=1 SV=2	Putative uncharacterized protein {ECO:0000313|EMBL:EFQ93160.1} OS=Pyrenophora teres f. teres (strain 0-1) PE=3 SV=1	hypothetical protein PTT_09540 [Pyrenophora teres f. teres 0-1]
EVM0009393.1	--	K06123|7.60267e-90|nhe:NECHADRAFT_88119|hypothetical protein; K06123 1-acylglycerone phosphate reductase [EC:1.1.1.101] (A)	[Q]	Secondary metabolites biosynthesis, transport and catabolism	short chain dehydrogenase	NADPH-dependent 1-acyldihydroxyacetone phosphate reductase GN=ayr1 OS=Schizosaccharomyces pombe (strain 972 / ATCC 24843) PE=3 SV=2	Uncharacterized protein {ECO:0000313|EMBL:KFY52850.1} OS=Pseudogymnoascus pannorum VKM F-4515 (FW-2607) PE=4 SV=1	hypothetical protein FAVG1_10610 [Fusarium avenaceum]
EVM0005717.1	--	--	--	--	TonB dependent receptor	--	--	conserved hypothetical protein [Ricinus communis]
EVM0009470.1	Cellular Component: membrane (GO:0016020); Molecular Function: kinase activity (GO:0016301); Biological Process: phosphorylation (GO:0016310); Molecular Function: 8-oxo-dGDP phosphatase activity (GO:0044715);	--	[F]	Nucleotide transport and metabolism	NUDIX domain	Uncharacterized protein YJR142W GN=YJR142W OS=Saccharomyces cerevisiae (strain ATCC 204508 / S288c) PE=1 SV=1	Uncharacterized protein {ECO:0000313|EMBL:EMD69848.1} OS=Cochliobolus sativus (strain ND90Pr / ATCC 201652) PE=4 SV=1	hypothetical protein COCSADRAFT_155994 [Bipolaris sorokiniana ND90Pr]
EVM0006647.1	Molecular Function: cardiolipin synthase activity (GO:0008808); Cellular Component: membrane (GO:0016020); Biological Process: cardiolipin biosynthetic process (GO:0032049);	--	--	--	PLD-like domain	--	Uncharacterized protein {ECO:0000313|EMBL:EMD60602.1} OS=Cochliobolus sativus (strain ND90Pr / ATCC 201652) PE=4 SV=1	hypothetical protein COCSADRAFT_150688 [Bipolaris sorokiniana ND90Pr]
EVM0005234.1	Molecular Function: 1-phosphatidylinositol-3-phosphate 5-kinase activity (GO:0000285); Biological Process: pheromone-dependent signal transduction involved in conjugation with cellular fusion (GO:0000750); Molecular Function: ATP binding (GO:0005524); Biological Process: cellular response to nitrogen starvation (GO:0006995); Cellular Component: membrane (GO:0016020); Biological Process: phosphati…	--	[R]	General function prediction only	Fructosamine kinase	--	Putative uncharacterized protein {ECO:0000313|EMBL:EAT91642.2} OS=Phaeosphaeria nodorum (strain SN15 / ATCC MYA-4574 / FGSC 10173) PE=4 SV=2	hypothetical protein SNOG_00147 [Phaeosphaeria nodorum SN15]
EVM0011194.1	Molecular Function: beta-glucosidase activity (GO:0008422); Biological Process: glucan catabolic process (GO:0009251);	--	--	--	Glycosyl hydrolase family 3 N terminal domain	Probable beta-glucosidase C (Precursor) GN=bglC OS=Aspergillus flavus (strain ATCC 200026 / FGSC A1120 / NRRL 3357 / JCM PE=3 SV=1	Putative uncharacterized protein {ECO:0000313|EMBL:EAT91985.2} OS=Phaeosphaeria nodorum (strain SN15 / ATCC MYA-4574 / FGSC 10173) PE=4 SV=2	hypothetical protein SNOG_00490 [Phaeosphaeria nodorum SN15]
EVM0002543.1	--	--	--	--	LysR substrate binding domain	--	Uncharacterized protein {ECO:0000313|EMBL:ETI27435.1} OS=Cladophialophora carrionii CBS 160.54 PE=4 SV=1	HTH-type transcriptional regulator ilvY, putative [Ricinus communis]
EVM0004867.1	Molecular Function: ATP binding (GO:0005524); Cellular Component: chaperonin-containing T-complex (GO:0005832); Biological Process: protein folding (GO:0006457); Molecular Function: unfolded protein binding (GO:0051082);	K09500|0|bze:COCCADRAFT_862|hypothetical protein; K09500 T-complex protein 1 subunit theta (A)	[O]	Posttranslational modification, protein turnover, chaperones	TCP-1/cpn60 chaperonin family	Probable T-complex protein 1 subunit theta GN=cct8 OS=Schizosaccharomyces pombe (strain 972 / ATCC 24843) PE=2 SV=3	Uncharacterized protein {ECO:0000313|EMBL:EUN31686.1} OS=Bipolaris victoriae FI3 PE=3 SV=1	hypothetical protein COCMIDRAFT_8366 [Bipolaris oryzae ATCC 44560]
EVM0002110.1	Biological Process: phosphorelay signal transduction system (GO:0000160); Cellular Component: intracellular (GO:0005622);	--	[T]	Signal transduction mechanisms	Response regulator receiver domain	Transcription factor SKN7 GN=SKN7 OS=Saccharomyces cerevisiae (strain ATCC 204508 / S288c) PE=1 SV=1	Protein-histidine kinase {ECO:0000313|EMBL:KGB76411.1} OS=Cryptococcus gattii R265 PE=4 SV=1	predicted protein [Physcomitrella patens]
EVM0004432.1	Cellular Component: integral component of membrane (GO:0016021);	--	--	--	--	--	Putative uncharacterized protein {ECO:0000313|EMBL:EAT87441.1} OS=Phaeosphaeria nodorum (strain SN15 / ATCC MYA-4574 / FGSC 10173) PE=4 SV=1	hypothetical protein SNOG_05050 [Phaeosphaeria nodorum SN15]
EVM0001424.1	--	K05768|6.50181e-165|tmn:UCRPA7_8769|putative actin-binding protein; K05768 gelsolin (A)	[Z]	Cytoskeleton	Gelsolin repeat	--	Uncharacterized protein {ECO:0000313|EMBL:ETS84045.1} OS=Pestalotiopsis fici W106-1 PE=4 SV=1	hypothetical protein PFICI_05921 [Pestalotiopsis fici W106-1]
EVM0007264.1	Molecular Function: transferase activity (GO:0016740);	K13690|0|pno:SNOG_15038|hypothetical protein; K13690 alpha-1,3-mannosyltransferase [EC:2.4.1.-] (A)	--	--	Cryptococcal mannosyltransferase 1	Alpha-1,3-mannosyltransferase CMT1 OS=Cryptococcus neoformans var. neoformans serotype D (strain JEC21 / PE=1 SV=1	Putative uncharacterized protein {ECO:0000313|EMBL:EAT77581.2} OS=Phaeosphaeria nodorum (strain SN15 / ATCC MYA-4574 / FGSC 10173) PE=4 SV=2	hypothetical protein SNOG_15038 [Phaeosphaeria nodorum SN15]
EVM0006733.1	Biological Process: metabolic process (GO:0008152); Molecular Function: oxidoreductase activity (GO:0016491); Molecular Function: small molecule binding (GO:0036094); Molecular Function: anion binding (GO:0043168);	K07126|3.01603e-14|ehe:EHEL_110290|Sel1 repeat domain-containing protein; K07126 (A)	[MOT]	--	Sel1 repeat	Chitin synthase regulatory factor 3 GN=chr3 OS=Schizosaccharomyces pombe (strain 972 / ATCC 24843) PE=1 SV=1	Uncharacterized protein {ECO:0000313|EMBL:ESA01655.1} (Fragment) OS=Rhizophagus irregularis (strain DAOM 181602 / DAOM 197198 / MUCL PE=4 SV=1	PKHD-type hydroxylase ybiX, putative [Ricinus communis]
EVM0008802.1	Cellular Component: integral component of membrane (GO:0016021);	--	--	--	--	--	Putative uncharacterized protein {ECO:0000313|EMBL:EDU41219.1} OS=Pyrenophora tritici-repentis (strain Pt-1C-BFP) PE=4 SV=1	conserved hypothetical protein [Pyrenophora tritici-repentis Pt-1C-BFP]
EVM0006738.1	--	--	--	--	Glyoxalase-like domain	--	--	glyoxalase bleomycin resistance protein dioxygenase [Fusarium avenaceum]
EVM0003107.1	--	--	[Q]	Secondary metabolites biosynthesis, transport and catabolism	Cytochrome P450	Pisatin demethylase GN=PDAT9 OS=Fusarium solani subsp. pisi (Nectria haematococca) PE=3 SV=1	Pisatin demethylase-like protein {ECO:0000313|EMBL:KFH43164.1} OS=Acremonium chrysogenum ATCC 11550 PE=3 SV=1	Pisatin demethylase-like protein [Acremonium chrysogenum ATCC 11550]
EVM0000412.1	--	--	--	--	--	--	Putative uncharacterized protein {ECO:0000313|EMBL:EAT78270.2} OS=Phaeosphaeria nodorum (strain SN15 / ATCC MYA-4574 / FGSC 10173) PE=4 SV=2	hypothetical protein SNOG_14399 [Phaeosphaeria nodorum SN15]
EVM0005369.1	Cellular Component: cytoplasm (GO:0005737); Biological Process: translation (GO:0006412); Molecular Function: ligase activity (GO:0016874);	K01873|0|ppa:PAS_chr3_0754|Mitochondrial and cytoplasmic valyl-tRNA synthetase; K01873 valyl-tRNA synthetase [EC:6.1.1.9] (A)	[J]	Translation, ribosomal structure and biogenesis	tRNA synthetases class I (I, L, M and V)	Valine--tRNA ligase, mitochondrial (Precursor) GN=cyt-20 OS=Neurospora crassa (strain ATCC 24698 / 74-OR23-1A / CBS 708.71 / DSM PE=1 SV=1	Uncharacterized protein {ECO:0000313|EMBL:EOA88884.1} OS=Setosphaeria turcica (strain 28A) PE=3 SV=1	Valine--tRNA ligase [Beauveria bassiana D1-5]
EVM0010126.1	--	--	--	--	tRNA-splicing ligase RtcB	--	Putative uncharacterized protein {ECO:0000313|EMBL:EFQ86176.1} OS=Pyrenophora teres f. teres (strain 0-1) PE=4 SV=1	hypothetical protein PTT_18624 [Pyrenophora teres f. teres 0-1]
EVM0000059.1	Cellular Component: membrane (GO:0016020);	K10415|0|bze:COCCADRAFT_97154|hypothetical protein; K10415 dynein intermediate chain, cytosolic (A)	[Z]	Cytoskeleton	WD domain, G-beta repeat	Dynein intermediate chain 1 OS=Schizosaccharomyces pombe (strain 972 / ATCC 24843) PE=1 SV=2	Uncharacterized protein {ECO:0000313|EMBL:EUC33024.1} OS=Bipolaris zeicola 26-R-13 PE=4 SV=1	hypothetical protein COCCADRAFT_97154 [Bipolaris zeicola 26-R-13]
EVM0001332.2	Molecular Function: binding (GO:0005488); Biological Process: transcription, DNA-templated (GO:0006351);	--	--	--	Fungal specific transcription factor domain	Halotolerance protein 9 GN=HAL9 OS=Saccharomyces cerevisiae (strain ATCC 204508 / S288c) PE=1 SV=1	Uncharacterized protein {ECO:0000313|EMBL:EUN28456.1} OS=Bipolaris victoriae FI3 PE=4 SV=1	hypothetical protein COCVIDRAFT_95589 [Bipolaris victoriae FI3]
EVM0003861.1	--	--	[GO]	--	WSC domain	Putative fungistatic metabolite GN=CHGG_05463 OS=Chaetomium globosum (strain ATCC 6205 / CBS 148.51 / DSM 1962 / NBRC PE=1 SV=2	Uncharacterized protein {ECO:0000313|EMBL:KFY02245.1} OS=Pseudogymnoascus pannorum VKM F-3808 PE=4 SV=1	hypothetical protein O988_02284 [Pseudogymnoascus pannorum VKM F-3808]
EVM0008832.1	Molecular Function: catalytic activity (GO:0003824);	--	[E]	Amino acid transport and metabolism	Peptidase family M20/M25/M40	Peptidase M20 domain-containing protein C757.05c (Precursor) GN=SPCC757.05c OS=Schizosaccharomyces pombe (strain 972 / ATCC 24843) PE=3 SV=1	Uncharacterized protein {ECO:0000313|EMBL:ETS75460.1} OS=Pestalotiopsis fici W106-1 PE=4 SV=1	putative sugar kinase YgcE [Beauveria bassiana D1-5]
EVM0005988.1	--	--	--	--	--	--	Uncharacterized protein {ECO:0000313|EMBL:ENH99929.1} (Fragment) OS=Cochliobolus heterostrophus (strain C4 / ATCC 48331 / race T) PE=4 SV=1	hypothetical protein COCHEDRAFT_1073211, partial [Bipolaris maydis C5]
EVM0011304.1	Cellular Component: cytoplasm (GO:0005737); Molecular Function: queuine tRNA-ribosyltransferase activity (GO:0008479); Biological Process: queuosine biosynthetic process (GO:0008616);	--	[T]	Signal transduction mechanisms	Phosducin	--	Phosducin {ECO:0000313|EMBL:EDU48913.1} OS=Pyrenophora tritici-repentis (strain Pt-1C-BFP) PE=4 SV=1	phosducin [Pyrenophora tritici-repentis Pt-1C-BFP]
EVM0016459.1	Cellular Component: cyclin-dependent protein kinase holoenzyme complex (GO:0000307); Molecular Function: cyclin-dependent protein serine/threonine kinase activity (GO:0004693); Molecular Function: ATP binding (GO:0005524); Molecular Function: RNA polymerase II carboxy-terminal domain kinase activity (GO:0008353); Biological Process: peptidyl-serine autophosphorylation (GO:0036289); Biological Pro…	K15562|0|pte:PTT_10882|hypothetical protein; K15562 serine/threonine-protein kinase BUR1 [EC:2.7.11.22 2.7.11.23] (A)	[D]	Cell cycle control, cell division, chromosome partitioning	Protein kinase domain	Serine/threonine-protein kinase bur1 GN=ptkA OS=Emericella nidulans (strain FGSC A4 / ATCC 38163 / CBS 112.46 / NRRL PE=2 SV=1	Uncharacterized protein {ECO:0000313|EMBL:EOA89510.1} OS=Setosphaeria turcica (strain 28A) PE=4 SV=1	hypothetical protein SETTUDRAFT_167964 [Setosphaeria turcica Et28A]
EVM0004701.1	--	--	--	--	Glucose / Sorbosone dehydrogenase	--	Uncharacterized protein {ECO:0000313|EMBL:ELR03999.1} (Fragment) OS=Pseudogymnoascus destructans (strain ATCC MYA-4855 / 20631-21) PE=4 SV=1	hypothetical protein GMDG_08970, partial [Pseudogymnoascus destructans 20631-21]
EVM0009384.1	Cellular Component: membrane (GO:0016020);	--	--	--	--	--	Putative uncharacterized protein {ECO:0000313|EMBL:CBY02111.1} OS=Leptosphaeria maculans (strain JN3 / isolate v23.1.3 / race PE=4 SV=1	hypothetical protein LEMA_P008980.1 [Leptosphaeria maculans JN3]
EVM0001863.1	Molecular Function: binding (GO:0005488);	--	[R]	General function prediction only	Fungal specific transcription factor domain	Probable transcription repressor protein RGM1 GN=RGM1 OS=Saccharomyces cerevisiae (strain ATCC 204508 / S288c) PE=1 SV=2	Uncharacterized protein {ECO:0000313|EMBL:EXA29100.1} OS=Fusarium oxysporum f. sp. pisi HDV247 PE=4 SV=1	hypothetical protein FOVG_19360 [Fusarium oxysporum f. sp. pisi HDV247]
EVM0002200.1	--	--	[BK]	--	SET domain	Histone-lysine N-methyltransferase, H3 lysine-36 specific GN=SET2 OS=Debaryomyces hansenii (strain ATCC 36239 / CBS 767 / JCM 1990 / NBRC PE=3 SV=2	Uncharacterized protein {ECO:0000313|EMBL:KEY80629.1} OS=Aspergillus fumigatus var. RP-2014 PE=4 SV=1	hypothetical protein BA78_2016 [Aspergillus fumigatus var. RP-2014]
EVM0010457.1	Biological Process: protein folding in endoplasmic reticulum (GO:0034975); Cellular Component: ER membrane protein complex (GO:0072546);	--	[S]	Function unknown	Protein of unknown function (DUF1620)	ER membrane protein complex subunit 1 (Precursor) GN=emc1 OS=Schizosaccharomyces pombe (strain 972 / ATCC 24843) PE=3 SV=1	Putative uncharacterized protein {ECO:0000313|EMBL:EAT82811.1} OS=Phaeosphaeria nodorum (strain SN15 / ATCC MYA-4574 / FGSC 10173) PE=4 SV=1	hypothetical protein SNOG_09546 [Phaeosphaeria nodorum SN15]
EVM0014674.1	Cellular Component: U5 snRNP (GO:0005682);	K13099|0|bor:COCMIDRAFT_27516|hypothetical protein; K13099 CD2 antigen cytoplasmic tail-binding protein 2 (A)	[R]	General function prediction only	GYF domain	LIN1-like protein GN=SPBC83.09c OS=Schizosaccharomyces pombe (strain 972 / ATCC 24843) PE=3 SV=1	Uncharacterized protein {ECO:0000313|EMBL:EUC44129.1} OS=Bipolaris oryzae ATCC 44560 PE=4 SV=1	hypothetical protein COCMIDRAFT_27516 [Bipolaris oryzae ATCC 44560]
EVM0009376.1	Molecular Function: nucleic acid binding (GO:0003676); Molecular Function: helicase activity (GO:0004386); Molecular Function: calcium ion binding (GO:0005509); Molecular Function: ATP binding (GO:0005524); Cellular Component: integral component of membrane (GO:0016021);	K06877|0|bze:COCCADRAFT_23649|hypothetical protein; K06877 DEAD/DEAH box helicase domain-containing protein (A)	[A]	RNA processing and modification	DEAD/DEAH box helicase	Putative ATP-dependent helicase HRQ1 GN=HRQ1 OS=Saccharomyces cerevisiae (strain ATCC 204508 / S288c) PE=1 SV=1	Uncharacterized protein {ECO:0000313|EMBL:EOA83818.1} OS=Setosphaeria turcica (strain 28A) PE=4 SV=1	hypothetical protein SETTUDRAFT_32840 [Setosphaeria turcica Et28A]
EVM0016414.1	Cellular Component: intracellular part (GO:0044424);	--	--	--	Alb1	--	Uncharacterized protein {ECO:0000313|EMBL:ENI03331.1} OS=Cochliobolus heterostrophus (strain C4 / ATCC 48331 / race T) PE=4 SV=1	hypothetical protein COCHEDRAFT_1143399 [Bipolaris maydis C5]
EVM0003598.1	Molecular Function: nuclease activity (GO:0004518); Biological Process: DNA repair (GO:0006281); Biological Process: nucleic acid phosphodiester bond hydrolysis (GO:0090305);	--	--	--	Temperature dependent protein affecting M2 dsRNA replication	Uncharacterized protein C139.01c OS=Schizosaccharomyces pombe (strain 972 / ATCC 24843) PE=1 SV=2	Putative uncharacterized protein {ECO:0000313|EMBL:EAT82349.1} OS=Phaeosphaeria nodorum (strain SN15 / ATCC MYA-4574 / FGSC 10173) PE=4 SV=1	hypothetical protein SNOG_10014 [Phaeosphaeria nodorum SN15]
EVM0003847.1	--	--	--	--	NYN domain	--	Uncharacterized protein {ECO:0000313|EMBL:EGX88270.1} OS=Cordyceps militaris (strain CM01) PE=4 SV=1	hypothetical protein CCM_08313 [Cordyceps militaris CM01]
EVM0009753.1	--	--	--	--	--	--	Predicted protein {ECO:0000313|EMBL:CBY01994.1} OS=Leptosphaeria maculans (strain JN3 / isolate v23.1.3 / race PE=4 SV=1	predicted protein [Leptosphaeria maculans JN3]
EVM0007489.3	Biological Process: primary metabolic process (GO:0044238); Biological Process: cellular macromolecule metabolic process (GO:0044260);	--	--	--	Surfeit locus protein 5 subunit 22 of Mediator complex	--	Putative uncharacterized protein {ECO:0000313|EMBL:EDU42384.1} OS=Pyrenophora tritici-repentis (strain Pt-1C-BFP) PE=4 SV=1	hypothetical protein PTRG_09333 [Pyrenophora tritici-repentis Pt-1C-BFP]
EVM0011956.1	Molecular Function: nucleic acid binding (GO:0003676); Molecular Function: ATP binding (GO:0005524); Molecular Function: ATP-dependent helicase activity (GO:0008026); Molecular Function: zinc ion binding (GO:0008270); Cellular Component: integral component of membrane (GO:0016021);	K15083|0|pno:SNOG_15379|hypothetical protein; K15083 DNA repair protein RAD16 (A)	[L]	Replication, recombination and repair	SNF2 family N-terminal domain	DNA repair protein RAD16 GN=RAD16 OS=Saccharomyces cerevisiae (strain ATCC 204508 / S288c) PE=1 SV=1	Uncharacterized protein {ECO:0000313|EMBL:EOA89141.1} OS=Setosphaeria turcica (strain 28A) PE=4 SV=1	hypothetical protein SETTUDRAFT_37667 [Setosphaeria turcica Et28A]
EVM0007490.1	Biological Process: single-organism process (GO:0044699);	--	--	--	Redoxin	--	--	predicted protein [Physcomitrella patens]
EVM0013097.1	Molecular Function: N-acetyl-gamma-glutamyl-phosphate reductase activity (GO:0003942); Molecular Function: binding (GO:0005488); Cellular Component: cytoplasm (GO:0005737); Biological Process: arginine biosynthetic process (GO:0006526); Biological Process: oxidation-reduction process (GO:0055114);	K12659|6.20353e-23|vpo:Kpol_259p2|hypothetical protein; K12659 N-acetyl-gamma-glutamyl-phosphate reductase / acetylglutamate kinase [EC:1.2.1.38 2.7.2.8] (A)	[E]	Amino acid transport and metabolism	Semialdehyde dehydrogenase, NAD binding domain	Acetylglutamate kinase (Precursor) GN=ARG5,6 OS=Candida albicans (Yeast) PE=3 SV=1	Putative uncharacterized protein {ECO:0000313|EMBL:EDO14539.1} OS=Vanderwaltozyma polyspora (strain ATCC 22028 / DSM 70294) PE=4 SV=1	predicted protein [Micromonas sp. RCC299]
EVM0006613.1	--	--	--	--	Fungal Zn(2)-Cys(6) binuclear cluster domain	Uncharacterized transcriptional regulatory protein C15D4.02 GN=SPBC15D4.02 OS=Schizosaccharomyces pombe (strain 972 / ATCC 24843) PE=3 SV=3	Putative uncharacterized protein {ECO:0000313|EMBL:CBX96645.1} OS=Leptosphaeria maculans (strain JN3 / isolate v23.1.3 / race PE=4 SV=1	hypothetical protein LEMA_P109100.1 [Leptosphaeria maculans JN3]
EVM0014970.1	--	--	[S]	Function unknown	Protein of unknown function (DUF544)	Uncharacterized protein YPL191C GN=YPL191C OS=Saccharomyces cerevisiae (strain ATCC 204508 / S288c) PE=1 SV=1	Uncharacterized protein {ECO:0000313|EMBL:EMD67839.1} OS=Cochliobolus sativus (strain ND90Pr / ATCC 201652) PE=4 SV=1	hypothetical protein COCSADRAFT_293762 [Bipolaris sorokiniana ND90Pr]
EVM0010601.1	Molecular Function: aldehyde dehydrogenase (NAD) activity (GO:0004029);	K14085|2.38013e-158|dsq:DICSQDRAFT_71439|NAD-aldehyde dehydrogenase; K14085 aldehyde dehydrogenase family 7 member A1 [EC:1.2.1.31 1.2.1.8 1.2.1.3] (A)	[C]	Energy production and conversion	Aldehyde dehydrogenase family	Aldehyde dehydrogenase GN=CLAH10 OS=Davidiella tassiana (Mycosphaerella tassiana) PE=1 SV=2	Putative uncharacterized protein {ECO:0000313|EMBL:EGF83442.1} OS=Batrachochytrium dendrobatidis (strain JAM81 / FGSC 10211) PE=3 SV=1	PREDICTED: aldehyde dehydrogenase family 7 member A1-like [Glycine max]
EVM0003319.1	Biological Process: maturation of LSU-rRNA from tricistronic rRNA transcript (SSU-rRNA, 5.8S rRNA, LSU-rRNA) (GO:0000463); Biological Process: cytoplasmic translation (GO:0002181); Molecular Function: structural constituent of ribosome (GO:0003735); Cellular Component: cytosolic large ribosomal subunit (GO:0022625); Molecular Function: poly(A) RNA binding (GO:0044822);	K02937|5.96167e-157|bze:COCCADRAFT_39975|hypothetical protein; K02937 large subunit ribosomal protein L7e (A)	[J]	Translation, ribosomal structure and biogenesis	Ribosomal L30 N-terminal domain	60S ribosomal protein L7 GN=rpl-7 OS=Neurospora crassa (strain ATCC 24698 / 74-OR23-1A / CBS 708.71 / DSM PE=3 SV=2	Uncharacterized protein {ECO:0000313|EMBL:EOA82968.1} OS=Setosphaeria turcica (strain 28A) PE=3 SV=1	hypothetical protein SETTUDRAFT_43752 [Setosphaeria turcica Et28A]
EVM0004276.1	--	--	--	--	Protein of unknown function (DUF1485)	--	Microcystin LR degradation protein MlrC {ECO:0000313|EMBL:EGX88557.1} OS=Cordyceps militaris (strain CM01) PE=4 SV=1	Microcystin LR degradation protein MlrC [Cordyceps militaris CM01]
EVM0004596.1	--	--	--	--	Receptor L domain	Cell wall protein ecm33 (Precursor) GN=ecm33 OS=Schizosaccharomyces pombe (strain 972 / ATCC 24843) PE=1 SV=2	Uncharacterized protein {ECO:0000313|EMBL:EME83891.1} OS=Mycosphaerella fijiensis (strain CIRAD86) PE=4 SV=1	hypothetical protein MYCFIDRAFT_152188 [Pseudocercospora fijiensis CIRAD86]
EVM0007495.1	Molecular Function: N-acetyl-gamma-glutamyl-phosphate reductase activity (GO:0003942); Molecular Function: acetylglutamate kinase activity (GO:0003991); Cellular Component: mitochondrion (GO:0005739); Biological Process: arginine biosynthetic process (GO:0006526); Biological Process: phosphorylation (GO:0016310); Molecular Function: NAD binding (GO:0051287); Biological Process: oxidation-reductio…	K06671|0|bze:COCCADRAFT_101482|hypothetical protein; K06671 cohesin complex subunit SA-1/2 (A)	[D]	Cell cycle control, cell division, chromosome partitioning	STAG domain	Cohesin subunit psc3 GN=psc3 OS=Schizosaccharomyces pombe (strain 972 / ATCC 24843) PE=1 SV=3	Uncharacterized protein {ECO:0000313|EMBL:EUN26364.1} OS=Bipolaris victoriae FI3 PE=4 SV=1	hypothetical protein COCVIDRAFT_100957 [Bipolaris victoriae FI3]
EVM0014533.1	Molecular Function: nucleic acid binding (GO:0003676); Molecular Function: zinc ion binding (GO:0008270);	--	--	--	DDE superfamily endonuclease	--	Uncharacterized protein {ECO:0000313|EMBL:EUC40419.1} (Fragment) OS=Bipolaris oryzae ATCC 44560 PE=4 SV=1	hypothetical protein COCMIDRAFT_72116, partial [Bipolaris oryzae ATCC 44560]
EVM0009744.1	Molecular Function: oxidoreductase activity (GO:0016491); Molecular Function: organic cyclic compound binding (GO:0097159); Molecular Function: heterocyclic compound binding (GO:1901363);	K17877|0|mrr:Moror_15985|nitrite reductase; K17877 nitrite reductase (NAD(P)H) [EC:1.7.1.4] (A)	[R]	General function prediction only	Nitrate and nitrite sensing	Nitrite reductase [NAD(P)H] GN=niiA OS=Emericella nidulans (strain FGSC A4 / ATCC 38163 / CBS 112.46 / NRRL PE=3 SV=2	Uncharacterized protein {ECO:0000313|EMBL:ESA02530.1} OS=Rhizophagus irregularis (strain DAOM 181602 / DAOM 197198 / MUCL PE=4 SV=1	Nitrite reductase [NAD(P)H] large subunit [Beauveria bassiana D1-5]
EVM0009773.1	Biological Process: nitric oxide biosynthetic process (GO:0006809); Cellular Component: integral component of membrane (GO:0016021); Molecular Function: heme binding (GO:0020037); Molecular Function: molybdenum ion binding (GO:0030151); Biological Process: nitrate assimilation (GO:0042128); Molecular Function: molybdopterin cofactor binding (GO:0043546); Molecular Function: nitrate reductase (NAD…	K10534|0|pte:PTT_08192|hypothetical protein; K10534 nitrate reductase (NAD(P)H) [EC:1.7.1.1 1.7.1.2 1.7.1.3] (A)	--	--	Mo-co oxidoreductase dimerisation domain	Nitrate reductase [NADPH] GN=NIAD OS=Leptosphaeria maculans (Blackleg fungus) PE=3 SV=2	Nitrate reductase {ECO:0000256|PIRNR:PIRNR000233} OS=Setosphaeria turcica (strain 28A) PE=3 SV=1	hypothetical protein SETTUDRAFT_168827 [Setosphaeria turcica Et28A]
EVM0005410.1	Molecular Function: aminocarboxymuconate-semialdehyde decarboxylase activity (GO:0001760); Biological Process: tryptophan metabolic process (GO:0006568); Molecular Function: N-acetyltransferase activity (GO:0008080); Molecular Function: hydrolase activity (GO:0016787); Biological Process: regulation of quinolinate biosynthetic process (GO:1904984);	--	[R]	General function prediction only	Amidohydrolase	2,3-dihydroxybenzoate decarboxylase GN=AO090005000447 OS=Aspergillus oryzae (strain ATCC 42149 / RIB 40) PE=1 SV=2	Uncharacterized protein {ECO:0000313|EMBL:EMD59000.1} OS=Cochliobolus sativus (strain ND90Pr / ATCC 201652) PE=4 SV=1	hypothetical protein COCSADRAFT_31145 [Bipolaris sorokiniana ND90Pr]
EVM0000015.1	Molecular Function: binding (GO:0005488); Biological Process: metabolic process (GO:0008152); Cellular Component: membrane (GO:0016020); Molecular Function: oxidoreductase activity (GO:0016491); Biological Process: single-organism process (GO:0044699);	K02261|1.6706e-06|cal:CaalfMp01|COX2; cytochrome oxidase subunit 2; K02261 cytochrome c oxidase subunit 2 (A)	[C]	Energy production and conversion	COX Aromatic Rich Motif	Cytochrome c oxidase subunit 2 GN=COX2 OS=Candida albicans (strain SC5314 / ATCC MYA-2876) PE=3 SV=2	Cytochrome c oxidase subunit 2 {ECO:0000256|RuleBase:RU000457} (Fragment) OS=Blastobotrys sp. NRRL Y-6844 PE=3 SV=1	Ubiquinol oxidase subunit 2 [Beauveria bassiana D1-5]
EVM0001279.1	Biological Process: DNA metabolic process (GO:0006259);	K10747|3.27794e-20|pgu:PGUG_03526|hypothetical protein; K10747 DNA ligase 1 [EC:6.5.1.1 6.5.1.6 6.5.1.7] (A)	[L]	Replication, recombination and repair	DNA polymerase Ligase (LigD)	DNA ligase 1 (Precursor) GN=CDC9 OS=Saccharomyces cerevisiae (strain ATCC 204508 / S288c) PE=1 SV=2	ATP-dependent DNA ligase domain-containing protein {ECO:0000313|EMBL:ELR04346.1} (Fragment) OS=Pseudogymnoascus destructans (strain ATCC MYA-4855 / 20631-21) PE=4 SV=1	conserved hypothetical protein [Ricinus communis]
EVM0007262.1	--	--	--	--	Phasin protein	--	--	conserved hypothetical protein [Ricinus communis]
EVM0016102.1	--	--	--	--	--	--	Putative uncharacterized protein {ECO:0000313|EMBL:EAW09981.1} OS=Aspergillus clavatus (strain ATCC 1007 / CBS 513.65 / DSM 816 / NCTC PE=4 SV=1	hypothetical protein MAJ_09909, partial [Metarhizium majus ARSEF 297]
EVM0012850.1	--	--	--	--	--	--	Uncharacterized protein {ECO:0000313|EMBL:EMD58325.1} OS=Cochliobolus sativus (strain ND90Pr / ATCC 201652) PE=4 SV=1	hypothetical protein COCSADRAFT_204474 [Bipolaris sorokiniana ND90Pr]
EVM0016355.1	--	--	[YU]	--	HEAT repeat	Importin subunit beta-3 GN=sal3 OS=Schizosaccharomyces pombe (strain 972 / ATCC 24843) PE=3 SV=1	Uncharacterized protein {ECO:0000313|EMBL:EUN22924.1} OS=Bipolaris victoriae FI3 PE=4 SV=1	hypothetical protein COCVIDRAFT_30160 [Bipolaris victoriae FI3]
EVM0000175.1	--	--	--	--	Domain of unknown function (DUF3440)	--	--	PREDICTED: uncharacterized protein YbdM-like [Cucumis sativus]
EVM0011565.1	Biological Process: metabolic process (GO:0008152); Molecular Function: hydrolase activity (GO:0016787);	--	--	--	WSC domain	--	Putative uncharacterized protein {ECO:0000313|EMBL:EAT92251.1} OS=Phaeosphaeria nodorum (strain SN15 / ATCC MYA-4574 / FGSC 10173) PE=4 SV=1	hypothetical protein SNOG_00756 [Phaeosphaeria nodorum SN15]
EVM0015045.1	Molecular Function: DNA binding (GO:0003677); Molecular Function: transcription cofactor activity (GO:0003712); Cellular Component: transcription factor TFIID complex (GO:0005669); Biological Process: regulation of transcription from RNA polymerase II promoter (GO:0006357); Molecular Function: protein heterodimerization activity (GO:0046982); Biological Process: RNA polymerase II transcriptional …	K03127|3.8115e-76|pte:PTT_01612|hypothetical protein; K03127 transcription initiation factor TFIID subunit 13 (A)	[K]	Transcription	Transcription initiation factor IID, 18kD subunit	Transcription initiation factor TFIID subunit 13 GN=taf13 OS=Schizosaccharomyces pombe (strain 972 / ATCC 24843) PE=3 SV=3	Putative uncharacterized protein {ECO:0000313|EMBL:EFQ96352.1} (Fragment) OS=Pyrenophora teres f. teres (strain 0-1) PE=4 SV=1	hypothetical protein PTT_01612 [Pyrenophora teres f. teres 0-1]
EVM0000894.1	Cellular Component: integral component of membrane (GO:0016021);	--	--	--	--	--	Putative uncharacterized protein {ECO:0000313|EMBL:EFQ87240.1} OS=Pyrenophora teres f. teres (strain 0-1) PE=4 SV=1	hypothetical protein PTT_17301 [Pyrenophora teres f. teres 0-1]
EVM0013179.1	Molecular Function: transferase activity, transferring phosphorus-containing groups (GO:0016772);	K01007|1.43614e-23|ttt:THITE_2050481|hypothetical protein; K01007 pyruvate, water dikinase [EC:2.7.9.2] (A)	--	--	PEP-utilising enzyme, TIM barrel domain	--	Uncharacterized protein {ECO:0000313|EnsemblFungi:FOXG_07095P0} OS=Fusarium oxysporum f. sp. lycopersici (strain 4287 / CBS 123668 / FGSC PE=4 SV=1	Phosphoenolpyruvate-protein phosphotransferase [Beauveria bassiana D1-5]
EVM0005558.1	Cellular Component: nucleus (GO:0005634); Cellular Component: cytosol (GO:0005829); Cellular Component: integral component of membrane (GO:0016021); Biological Process: phosphorylation (GO:0016310); Molecular Function: substrate-specific transmembrane transporter activity (GO:0022891); Biological Process: NAD biosynthesis via nicotinamide riboside salvage pathway (GO:0034356); Biological Process:…	K10524|4.22297e-131|bor:COCMIDRAFT_87229|hypothetical protein; K10524 nicotinamide/nicotinate riboside kinase [EC:2.7.1.22 2.7.1.173] (A)	[F]	Nucleotide transport and metabolism	AAA domain	Nicotinamide riboside kinase GN=nrk1 OS=Schizosaccharomyces pombe (strain 972 / ATCC 24843) PE=3 SV=1	Uncharacterized protein {ECO:0000313|EMBL:EUC48529.1} OS=Bipolaris oryzae ATCC 44560 PE=4 SV=1	hypothetical protein COCMIDRAFT_87229 [Bipolaris oryzae ATCC 44560]
EVM0011323.1	--	--	--	--	Glutathione S-transferase, N-terminal domain	--	Putative uncharacterized protein {ECO:0000313|EMBL:EFQ86300.1} OS=Pyrenophora teres f. teres (strain 0-1) PE=4 SV=1	hypothetical protein PTT_18498 [Pyrenophora teres f. teres 0-1]
EVM0007536.1	Cellular Component: extracellular region (GO:0005576); Biological Process: pectin catabolic process (GO:0045490); Biological Process: xylan catabolic process (GO:0045493); Biological Process: L-arabinose metabolic process (GO:0046373); Molecular Function: alpha-L-arabinofuranosidase activity (GO:0046556);	--	--	--	Glycosyl hydrolase family 62	Alpha-L-arabinofuranosidase axhA (Precursor) GN=axhA OS=Aspergillus sojae PE=2 SV=1	Putative uncharacterized protein {ECO:0000313|EMBL:EAT92052.1} OS=Phaeosphaeria nodorum (strain SN15 / ATCC MYA-4574 / FGSC 10173) PE=4 SV=1	hypothetical protein SNOG_00557 [Phaeosphaeria nodorum SN15]
EVM0002509.1	--	K06966|4.27961e-11|tml:GSTUM_00010411001|hypothetical protein; K06966 (A)	--	--	Possible lysine decarboxylase	--	Uncharacterized protein {ECO:0000313|EMBL:CDS10773.1} OS=Absidia idahoensis var. thermophila PE=4 SV=1	conserved hypothetical protein [Ricinus communis]
EVM0000471.1	Biological Process: mRNA splicing, via spliceosome (GO:0000398); Molecular Function: U6 snRNA binding (GO:0017070); Cellular Component: viral nucleocapsid (GO:0019013); Molecular Function: U4 snRNA binding (GO:0030621); Cellular Component: U4/U6 x U5 tri-snRNP complex (GO:0046540);	K12662|0|bor:COCMIDRAFT_89659|hypothetical protein; K12662 U4/U6 small nuclear ribonucleoprotein PRP4 (A)	[A]	RNA processing and modification	WD domain, G-beta repeat	Uncharacterized WD repeat-containing protein C227.12 GN=SPAC227.12 OS=Schizosaccharomyces pombe (strain 972 / ATCC 24843) PE=3 SV=1	Uncharacterized protein {ECO:0000313|EMBL:EUC47651.1} OS=Bipolaris oryzae ATCC 44560 PE=4 SV=1	hypothetical protein COCMIDRAFT_89659 [Bipolaris oryzae ATCC 44560]
EVM0011239.1	--	--	--	--	--	--	Putative uncharacterized protein {ECO:0000313|EMBL:EAT85028.1} OS=Phaeosphaeria nodorum (strain SN15 / ATCC MYA-4574 / FGSC 10173) PE=4 SV=1	hypothetical protein SNOG_07562 [Phaeosphaeria nodorum SN15]
EVM0005435.1	--	--	[R]	General function prediction only	Major Facilitator Superfamily	Uncharacterized MFS-type transporter C1683.03c GN=SPBC1683.03c OS=Schizosaccharomyces pombe (strain 972 / ATCC 24843) PE=3 SV=1	Major facilitator superfamily {ECO:0000313|EMBL:CDM36469.1} OS=Penicillium roqueforti FM164 PE=4 SV=1	putative MFS-type transporter [Beauveria bassiana D1-5]
EVM0009075.1	Molecular Function: ubiquitin-protein transferase activity (GO:0004842); Cellular Component: nucleus (GO:0005634); Cellular Component: endosome (GO:0005768); Cellular Component: cytosol (GO:0005829); Molecular Function: protein transporter activity (GO:0008565); Biological Process: protein ubiquitination (GO:0016567); Cellular Component: retromer, cargo-selective complex (GO:0030906); Biological …	K18467|1.83635e-140|bze:COCCADRAFT_36576|hypothetical protein; K18467 vacuolar protein sorting-associated protein 29 (A)	[U]	Intracellular trafficking, secretion, and vesicular transport	Calcineurin-like phosphoesterase superfamily domain	Vacuolar protein sorting-associated protein 29 GN=vps29 OS=Schizosaccharomyces pombe (strain 972 / ATCC 24843) PE=3 SV=1	Uncharacterized protein {ECO:0000313|EMBL:EUN31173.1} OS=Bipolaris victoriae FI3 PE=4 SV=1	hypothetical protein COCMIDRAFT_101866 [Bipolaris oryzae ATCC 44560]
EVM0014580.1	Biological Process: cellular metabolic process (GO:0044237); Biological Process: single-organism process (GO:0044699);	--	--	--	Periplasmic binding protein-like domain	--	Putative uncharacterized protein {ECO:0000313|EMBL:EGF75843.1} OS=Batrachochytrium dendrobatidis (strain JAM81 / FGSC 10211) PE=4 SV=1	HTH-type transcriptional regulator kdgR [Beauveria bassiana D1-5]
EVM0005009.1	--	--	--	--	--	--	Putative uncharacterized protein {ECO:0000313|EMBL:EAT77177.1} OS=Phaeosphaeria nodorum (strain SN15 / ATCC MYA-4574 / FGSC 10173) PE=4 SV=1	hypothetical protein SNOG_15512 [Phaeosphaeria nodorum SN15]
EVM0009345.1	--	--	[R]	General function prediction only	PLD-like domain	--	--	acyl-CoA thioesterase/ catalytic/ hydrolase, acting on ester bonds [Zea mays]
EVM0013006.1	Cellular Component: Golgi membrane (GO:0000139); Molecular Function: mannosyl-oligosaccharide 1,2-alpha-mannosidase activity (GO:0004571); Molecular Function: calcium ion binding (GO:0005509); Cellular Component: endoplasmic reticulum (GO:0005783); Biological Process: N-glycan processing (GO:0006491); Molecular Function: beta-lactamase activity (GO:0008800); Biological Process: antibiotic catabol…	K01230|0|pte:PTT_09488|hypothetical protein; K01230 mannosyl-oligosaccharide alpha-1,2-mannosidase [EC:3.2.1.113] (A)	[G]	Carbohydrate transport and metabolism	Glycosyl hydrolase family 47	Probable mannosyl-oligosaccharide alpha-1,2-mannosidase 1B (Precursor) GN=mns1B OS=Aspergillus clavatus (strain ATCC 1007 / CBS 513.65 / DSM 816 / NCTC PE=3 SV=1	alpha-1,2-Mannosidase {ECO:0000256|RuleBase:RU361193} OS=Pyrenophora teres f. teres (strain 0-1) PE=3 SV=1	hypothetical protein PTT_09488 [Pyrenophora teres f. teres 0-1]
EVM0002460.1	--	--	--	--	--	--	Putative uncharacterized protein {ECO:0000313|EMBL:CBX91274.1} OS=Leptosphaeria maculans (strain JN3 / isolate v23.1.3 / race PE=4 SV=1	hypothetical protein LEMA_P067820.1 [Leptosphaeria maculans JN3]
EVM0003233.1	Molecular Function: hydrolase activity, hydrolyzing O-glycosyl compounds (GO:0004553); Biological Process: carbohydrate metabolic process (GO:0005975);	--	--	--	Cellulase (glycosyl hydrolase family 5)	--	Beta-1,6-galactanase {ECO:0000313|EMBL:EDU49797.1} OS=Pyrenophora tritici-repentis (strain Pt-1C-BFP) PE=3 SV=1	beta-1,6-galactanase [Pyrenophora tritici-repentis Pt-1C-BFP]
EVM0014476.1	Biological Process: DNA catabolic process, endonucleolytic (GO:0000737); Biological Process: DNA-dependent DNA replication (GO:0006261); Biological Process: DNA repair (GO:0006281); Biological Process: DNA recombination (GO:0006310); Molecular Function: 5'-flap endonuclease activity (GO:0017108); Cellular Component: Slx1-Slx4 complex (GO:0033557); Molecular Function: metal ion binding (GO:0046872…	K15078|8.82371e-170|bor:COCMIDRAFT_97271|hypothetical protein; K15078 structure-specific endonuclease subunit SLX1 [EC:3.6.1.-] (A)	[R]	General function prediction only	GIY-YIG catalytic domain	Structure-specific endonuclease subunit SLX1 {ECO:0000255|HAMAP-Rule:MF_03100} OS=Phaeosphaeria nodorum (strain SN15 / ATCC MYA-4574 / FGSC 10173) PE=3 SV=3	Structure-specific endonuclease subunit SLX1 {ECO:0000256|HAMAP-Rule:MF_03100} OS=Cochliobolus heterostrophus (strain C4 / ATCC 48331 / race T) PE=3 SV=1	RecName: Full=Structure-specific endonuclease subunit SLX1 [Phaeosphaeria nodorum SN15]
EVM0012838.1	Cellular Component: membrane (GO:0016020);	--	--	--	--	--	Putative uncharacterized protein {ECO:0000313|EMBL:EFQ90796.1} OS=Pyrenophora teres f. teres (strain 0-1) PE=4 SV=1	hypothetical protein PTT_12556 [Pyrenophora teres f. teres 0-1]
EVM0011848.1	--	--	[S]	Function unknown	Cysteine-rich secretory protein family	Secreted protein RBT4 (Precursor) GN=RBT4 OS=Candida albicans (strain SC5314 / ATCC MYA-2876) PE=1 SV=2	Uncharacterized protein {ECO:0000313|EMBL:EOA88631.1} OS=Setosphaeria turcica (strain 28A) PE=4 SV=1	hypothetical protein SETTUDRAFT_107011 [Setosphaeria turcica Et28A]
EVM0013190.1	Molecular Function: binding (GO:0005488); Biological Process: signal transduction (GO:0007165); Biological Process: primary metabolic process (GO:0044238); Biological Process: cellular macromolecule metabolic process (GO:0044260);	--	--	--	Bacterial regulatory proteins, luxR family	--	--	Nodulation protein W, putative [Ricinus communis]
EVM0014701.1	Molecular Function: catalytic activity (GO:0003824); Biological Process: metabolic process (GO:0008152); Cellular Component: membrane (GO:0016020);	K00459|1.61985e-155|pte:PTT_16404|hypothetical protein; K00459 nitronate monooxygenase [EC:1.13.12.16] (A)	--	--	Nitronate monooxygenase	Nitronate monooxygenase (Precursor) GN=ncd-2 OS=Neurospora crassa (strain ATCC 24698 / 74-OR23-1A / CBS 708.71 / DSM PE=1 SV=1	Putative uncharacterized protein {ECO:0000313|EMBL:EDU41567.1} OS=Pyrenophora tritici-repentis (strain Pt-1C-BFP) PE=4 SV=1	conserved hypothetical protein [Pyrenophora tritici-repentis Pt-1C-BFP]
EVM0005251.1	Cellular Component: nucleus (GO:0005634); Cellular Component: cytoplasm (GO:0005737); Molecular Function: peptide-methionine (S)-S-oxide reductase activity (GO:0008113); Cellular Component: integral component of membrane (GO:0016021); Biological Process: protein repair (GO:0030091); Biological Process: cellular response to oxidative stress (GO:0034599); Biological Process: oxidation-reduction pro…	K07304|1.29968e-124|bsc:COCSADRAFT_32130|hypothetical protein; K07304 peptide-methionine (S)-S-oxide reductase [EC:1.8.4.11] (A)	[O]	Posttranslational modification, protein turnover, chaperones	Peptide methionine sulfoxide reductase	Probable peptide methionine sulfoxide reductase GN=mxr1 OS=Schizosaccharomyces pombe (strain 972 / ATCC 24843) PE=3 SV=2	Uncharacterized protein {ECO:0000313|EMBL:EMD69406.1} OS=Cochliobolus sativus (strain ND90Pr / ATCC 201652) PE=3 SV=1	hypothetical protein COCSADRAFT_32130 [Bipolaris sorokiniana ND90Pr]
EVM0012300.1	--	--	--	--	Peptidase family M23	--	--	PREDICTED: uncharacterized metalloprotease YebA-like [Cucumis sativus]
EVM0013932.1	--	--	--	--	CENP-Q, a CENPA-CAD centromere complex subunit	--	Putative uncharacterized protein {ECO:0000313|EMBL:EFQ94854.1} OS=Pyrenophora teres f. teres (strain 0-1) PE=4 SV=1	hypothetical protein PTT_07330 [Pyrenophora teres f. teres 0-1]
EVM0000165.1	--	--	--	--	--	--	Putative uncharacterized protein {ECO:0000313|EMBL:EFQ91910.1} OS=Pyrenophora teres f. teres (strain 0-1) PE=4 SV=1	hypothetical protein PTT_11130 [Pyrenophora teres f. teres 0-1]
EVM0002251.1	Molecular Function: glycogen (starch) synthase activity (GO:0004373); Biological Process: glycogen biosynthetic process (GO:0005978); Cellular Component: integral component of membrane (GO:0016021);	K00693|0|pte:PTT_15101|hypothetical protein; K00693 glycogen(starch) synthase [EC:2.4.1.11] (A)	[G]	Carbohydrate transport and metabolism	Glycogen synthase	Glycogen [starch] synthase GN=gsy-1 OS=Neurospora crassa (strain ATCC 24698 / 74-OR23-1A / CBS 708.71 / DSM PE=2 SV=2	Putative uncharacterized protein {ECO:0000313|EMBL:EFQ88821.1} OS=Pyrenophora teres f. teres (strain 0-1) PE=4 SV=1	hypothetical protein PTT_15101 [Pyrenophora teres f. teres 0-1]
EVM0004989.1	Biological Process: DNA repair (GO:0006281); Biological Process: chromatin remodeling (GO:0006338); Biological Process: regulation of transcription, DNA-templated (GO:0006355); Cellular Component: Ino80 complex (GO:0031011); Cellular Component: NuA4 histone acetyltransferase complex (GO:0035267);	K11400|0|pte:PTT_10370|hypothetical protein; K11400 actin-related protein 4 (A)	[Z]	Cytoskeleton	Actin	Actin-related protein 4 GN=arp4 OS=Emericella nidulans (strain FGSC A4 / ATCC 38163 / CBS 112.46 / NRRL PE=3 SV=1	Putative uncharacterized protein {ECO:0000313|EMBL:EFQ92530.1} OS=Pyrenophora teres f. teres (strain 0-1) PE=3 SV=1	hypothetical protein PTT_10370 [Pyrenophora teres f. teres 0-1]
EVM0016506.1	Molecular Function: catalytic activity (GO:0003824); Biological Process: primary metabolic process (GO:0044238); Biological Process: single-organism cellular process (GO:0044763); Biological Process: organic substance metabolic process (GO:0071704);	--	--	--	EAL domain	--	Uncharacterized protein {ECO:0000313|EMBL:ELR03657.1} (Fragment) OS=Pseudogymnoascus destructans (strain ATCC MYA-4855 / 20631-21) PE=4 SV=1	putative signaling protein [Beauveria bassiana D1-5]
EVM0014892.1	--	--	--	--	TipAS antibiotic-recognition domain	--	--	PREDICTED: nodulation protein NolA-like, partial [Cucumis sativus]
EVM0004329.1	Cellular Component: mitochondrial envelope (GO:0005740); Biological Process: metabolic process (GO:0008152); Molecular Function: polyprenyldihydroxybenzoate methyltransferase activity (GO:0010420);	K00568|6.65811e-54|fme:FOMMEDRAFT_171172|3-demethylubiquinone-9 3-methyltransferase; K00568 2-polyprenyl-6-hydroxyphenyl methylase / 3-demethylubiquinone-9 3-methyltransferase [EC:2.1.1.222 2.1.1.64] (A)	[H]	Coenzyme transport and metabolism	Methyltransferase domain	Hexaprenyldihydroxybenzoate methyltransferase, mitochondrial (Precursor) GN=coq3 OS=Schizosaccharomyces pombe (strain 972 / ATCC 24843) PE=3 SV=2	Putative uncharacterized protein {ECO:0000313|EMBL:EGF81785.1} OS=Batrachochytrium dendrobatidis (strain JAM81 / FGSC 10211) PE=4 SV=1	3-demethylubiquinone-9 3-methyltransferase [Beauveria bassiana D1-5]
EVM0008818.1	Molecular Function: hydrolase activity (GO:0016787);	K06978|3.91705e-43|fpu:FPSE_08107|hypothetical protein; K06978 (A)	--	--	X-Pro dipeptidyl-peptidase (S15 family)	--	Uncharacterized protein {ECO:0000313|EMBL:EXL54476.1} OS=Fusarium oxysporum f. sp. radicis-lycopersici 26381 PE=4 SV=1	hypothetical protein FOCG_05343 [Fusarium oxysporum f. sp. radicis-lycopersici 26381]
EVM0005714.1	Cellular Component: membrane (GO:0016020);	--	--	--	TonB dependent receptor	--	--	Ferripyoverdine receptor [Beauveria bassiana D1-5]
EVM0004683.1	--	--	--	--	VacJ like lipoprotein	--	--	putative phospholipid-binding lipoprotein mlaA [Beauveria bassiana D1-5]
EVM0010663.1	Biological Process: MAPK cascade (GO:0000165); Molecular Function: MAP kinase activity (GO:0004707); Molecular Function: ATP binding (GO:0005524); Cellular Component: intracellular (GO:0005622);	K04371|0|pte:PTT_14847|hypothetical protein; K04371 mitogen-activated protein kinase 1/3 [EC:2.7.11.24] (A)	[T]	Signal transduction mechanisms	Protein kinase domain	Mitogen-activated protein kinase GN=MAPK OS=Fusarium solani subsp. pisi (Nectria haematococca) PE=2 SV=1	Mitogen-activated protein kinase {ECO:0000256|RuleBase:RU361165} OS=Phaeosphaeria nodorum (Glume blotch fungus) PE=3 SV=1	MAP kinase [Phaeosphaeria nodorum SN15]
EVM0007976.1	--	--	--	--	Protein of unknown function (DUF1254)	--	Uncharacterized protein {ECO:0000313|EMBL:KEQ69682.1} OS=Aureobasidium namibiae CBS 147.97 PE=4 SV=1	hypothetical protein M436DRAFT_66948 [Aureobasidium pullulans var. namibiae CBS 147.97]
EVM0009473.1	--	--	[R]	General function prediction only	Alpha/beta hydrolase family	--	Uncharacterized protein {ECO:0000313|EMBL:EXJ65852.1} OS=Cladophialophora psammophila CBS 110553 PE=4 SV=1	alpha/beta-hydrolase [Coccomyxa subellipsoidea C-169]
EVM0006034.1	--	--	[OPR]	--	Peptidase family M28	Probable zinc metalloprotease PTT_17836 (Precursor) GN=PTT_17836 OS=Pyrenophora teres f. teres (strain 0-1) PE=3 SV=1	Uncharacterized protein {ECO:0000313|EMBL:ELR04319.1} (Fragment) OS=Pseudogymnoascus destructans (strain ATCC MYA-4855 / 20631-21) PE=4 SV=1	conserved hypothetical protein [Ricinus communis]
EVM0011168.1	Biological Process: establishment of cell polarity (GO:0030010); Biological Process: hyphal growth (GO:0030448);	--	--	--	Docking domain of Afi1 for Arf3 in vesicle trafficking	Protein mesA GN=mesA OS=Emericella nidulans (strain FGSC A4 / ATCC 38163 / CBS 112.46 / NRRL PE=1 SV=2	Similar to MesA {ECO:0000313|EMBL:CBX94481.1} OS=Leptosphaeria maculans (strain JN3 / isolate v23.1.3 / race PE=4 SV=1	similar to MesA [Leptosphaeria maculans JN3]
EVM0014845.1	Molecular Function: adenylate kinase activity (GO:0004017); Molecular Function: ATP binding (GO:0005524); Molecular Function: GTP binding (GO:0005525); Cellular Component: mitochondrial inner membrane (GO:0005743); Cellular Component: mitochondrial matrix (GO:0005759); Biological Process: ADP biosynthetic process (GO:0006172); Molecular Function: hydrolase activity (GO:0016787); Biological Proces…	K00939|1.88217e-160|pno:SNOG_04669|hypothetical protein; K00939 adenylate kinase [EC:2.7.4.3] (A)	[F]	Nucleotide transport and metabolism	Adenylate kinase	GTP:AMP phosphotransferase, mitochondrial {ECO:0000255|HAMAP-Rule:MF_03169} GN=YER170W OS=Saccharomyces cerevisiae (Baker&apos;s yeast) PE=1 SV=1	GTP:AMP phosphotransferase, mitochondrial {ECO:0000256|HAMAP-Rule:MF_03169} OS=Leptosphaeria maculans (strain JN3 / isolate v23.1.3 / race PE=3 SV=1	similar to adenylate kinase [Leptosphaeria maculans JN3]
EVM0008678.1	Biological Process: cellular process (GO:0009987); Molecular Function: oxidoreductase activity (GO:0016491);	K07304|4.17572e-36|mbe:MBM_03912|peptide methionine sulfoxide; K07304 peptide-methionine (S)-S-oxide reductase [EC:1.8.4.11] (A)	[O]	Posttranslational modification, protein turnover, chaperones	Peptide methionine sulfoxide reductase	Probable peptide methionine sulfoxide reductase GN=mxr1 OS=Schizosaccharomyces pombe (strain 972 / ATCC 24843) PE=3 SV=2	Peptide methionine sulfoxide {ECO:0000313|EMBL:EKD18140.1} OS=Marssonina brunnea f. sp. multigermtubi (strain MB_m1) PE=3 SV=1	Protein dipZ [Beauveria bassiana D1-5]
EVM0004767.1	--	K18162|1.17993e-31|psq:PUNSTDRAFT_100849|S-adenosyl-L-methionine-dependent methyltransferase; K18162 NADH dehydrogenase [ubiquinone] 1 alpha subcomplex assembly factor 5 [EC:2.1.1.-] (A)	[R]	General function prediction only	Methyltransferase domain	Very-long-chain 3-oxoacyl-CoA reductase {ECO:0000255|HAMAP-Rule:MF_03107} GN=PODANS_6_6580 OS=Podospora anserina (strain S / ATCC MYA-4624 / DSM 980 / FGSC 10383) PE=3 SV=2	Uncharacterized protein {ECO:0000313|EMBL:ESA13533.1} OS=Rhizophagus irregularis (strain DAOM 181602 / DAOM 197198 / MUCL PE=4 SV=1	Biotin synthesis protein bioC, putative [Ricinus communis]
EVM0010256.1	--	--	--	--	--	--	Uncharacterized protein {ECO:0000313|EMBL:EOA84072.1} OS=Setosphaeria turcica (strain 28A) PE=4 SV=1	hypothetical protein SETTUDRAFT_33077 [Setosphaeria turcica Et28A]
EVM0003080.1	Molecular Function: carboxylic ester hydrolase activity (GO:0052689);	--	[T]	Signal transduction mechanisms	Carboxylesterase family	Lipase 4 (Precursor) GN=LIP4 OS=Candida rugosa (Yeast) PE=3 SV=1	Putative uncharacterized protein {ECO:0000313|EMBL:EAT91291.1} OS=Phaeosphaeria nodorum (strain SN15 / ATCC MYA-4574 / FGSC 10173) PE=3 SV=1	hypothetical protein SNOG_01642 [Phaeosphaeria nodorum SN15]
EVM0009894.1	Cellular Component: lipid particle (GO:0005811);	--	[S]	Function unknown	Uncharacterized conserved protein (DUF2347)	Uncharacterized protein ANR2 GN=ANR2 OS=Saccharomyces cerevisiae (strain ATCC 204508 / S288c) PE=1 SV=1	Putative uncharacterized protein {ECO:0000313|EMBL:EFQ94309.1} OS=Pyrenophora teres f. teres (strain 0-1) PE=4 SV=1	hypothetical protein PTT_08056 [Pyrenophora teres f. teres 0-1]
EVM0001294.1	--	K01652|1.15483e-55|act:ACLA_098730|acetolactate synthase; K01652 acetolactate synthase I/II/III large subunit [EC:2.2.1.6] (A)	[EH]	--	Thiamine pyrophosphate enzyme, N-terminal TPP binding domain	Acetolactate synthase, mitochondrial (Precursor) GN=ILV2 OS=Cryptococcus neoformans var. grubii serotype A (strain H99 / ATCC PE=3 SV=1	Acetolactate synthase {ECO:0000256|RuleBase:RU003591} OS=Aspergillus clavatus (strain ATCC 1007 / CBS 513.65 / DSM 816 / NCTC PE=3 SV=1	acetolactate synthase large subunit (chloroplast) (chloroplast) [Nannochloropsis oceanica]
EVM0000022.1	--	--	[R]	General function prediction only	Zinc-finger of the MIZ type in Nse subunit	E3 SUMO-protein ligase nse2 GN=nse2 OS=Schizosaccharomyces pombe (strain 972 / ATCC 24843) PE=1 SV=3	Putative uncharacterized protein {ECO:0000313|EMBL:EAT80321.1} OS=Phaeosphaeria nodorum (strain SN15 / ATCC MYA-4574 / FGSC 10173) PE=4 SV=1	hypothetical protein SNOG_12508 [Phaeosphaeria nodorum SN15]
EVM0006888.1	--	--	--	--	Short chain fatty acid transporter	--	--	--
EVM0002354.1	Cellular Component: cytoplasm (GO:0005737); Biological Process: transport (GO:0006810); Molecular Function: hydrolase activity (GO:0016787);	--	[U]	Intracellular trafficking, secretion, and vesicular transport	Tetraacyldisaccharide-1-P 4'-kinase	ATP-dependent permease MDL1, mitochondrial (Precursor) GN=mdl1 OS=Schizosaccharomyces pombe (strain 972 / ATCC 24843) PE=3 SV=1	ATP-dependent permease MDL1, mitochondrial {ECO:0000313|EMBL:KFX47017.1} OS=Talaromyces marneffei PM1 PE=4 SV=1	PREDICTED: ABC transporter B family member 27-like [Pyrus x bretschneideri]
EVM0000277.1	Molecular Function: methionine-tRNA ligase activity (GO:0004825); Molecular Function: ATP binding (GO:0005524); Cellular Component: cytosol (GO:0005829); Biological Process: methionyl-tRNA aminoacylation (GO:0006431); Cellular Component: integral component of membrane (GO:0016021);	K01874|0|pte:PTT_19784|hypothetical protein; K01874 methionyl-tRNA synthetase [EC:6.1.1.10] (A)	[J]	Translation, ribosomal structure and biogenesis	tRNA synthetases class I (M)	Probable methionine--tRNA ligase, cytoplasmic GN=rar1 OS=Schizosaccharomyces pombe (strain 972 / ATCC 24843) PE=3 SV=1	Putative uncharacterized protein {ECO:0000313|EMBL:EFQ85309.1} OS=Pyrenophora teres f. teres (strain 0-1) PE=4 SV=1	hypothetical protein PTT_19784 [Pyrenophora teres f. teres 0-1]
EVM0001679.1	Molecular Function: protein kinase activity (GO:0004672); Molecular Function: ATP binding (GO:0005524); Biological Process: protein phosphorylation (GO:0006468);	K08876|0|pte:PTT_07868|hypothetical protein; K08876 SCY1-like protein 1 (A)	[R]	General function prediction only	Protein kinase domain	Protein kinase domain-containing protein ppk3 GN=ppk3 OS=Schizosaccharomyces pombe (strain 972 / ATCC 24843) PE=3 SV=1	Putative uncharacterized protein {ECO:0000313|EMBL:EFQ94452.1} OS=Pyrenophora teres f. teres (strain 0-1) PE=4 SV=1	hypothetical protein PTT_07868 [Pyrenophora teres f. teres 0-1]
EVM0004416.1	--	--	[R]	General function prediction only	short chain dehydrogenase	Sorbose reductase SOU1 GN=SOU1 OS=Candida albicans (strain SC5314 / ATCC MYA-2876) PE=1 SV=1	Uncharacterized protein {ECO:0000313|EMBL:EUN28319.1} OS=Bipolaris victoriae FI3 PE=3 SV=1	hypothetical protein COCVIDRAFT_25632 [Bipolaris victoriae FI3]
EVM0002754.1	Molecular Function: protein serine/threonine kinase activity (GO:0004674); Molecular Function: ATP binding (GO:0005524); Cellular Component: nucleus (GO:0005634); Cellular Component: cytoplasm (GO:0005737); Biological Process: regulation of cell shape (GO:0008360); Biological Process: peptidyl-serine phosphorylation (GO:0018105);	K02218|0|pte:PTT_10777|hypothetical protein; K02218 casein kinase 1 [EC:2.7.11.1] (A)	[T]	Signal transduction mechanisms	Protein kinase domain	Casein kinase I homolog 1 GN=cki1 OS=Schizosaccharomyces pombe (strain 972 / ATCC 24843) PE=1 SV=2	Similar to casein kinase I {ECO:0000313|EMBL:CBX91822.1} OS=Leptosphaeria maculans (strain JN3 / isolate v23.1.3 / race PE=3 SV=1	similar to casein kinase I [Leptosphaeria maculans JN3]
EVM0005229.1	--	--	--	--	Malate/L-lactate dehydrogenase	--	Uncharacterized protein {ECO:0000313|EMBL:EZF36377.1} OS=Trichophyton interdigitale H6 PE=4 SV=1	hypothetical protein H101_00135 [Trichophyton interdigitale H6]
EVM0013316.1	Molecular Function: catalytic activity (GO:0003824);	--	--	--	LysR substrate binding domain	--	Transcriptional regulator, LysR family {ECO:0000313|EMBL:EED42255.1} OS=Enterocytozoon bieneusi (strain H348) PE=4 SV=1	predicted protein [Physcomitrella patens]
EVM0003217.1	--	--	--	--	--	--	Putative uncharacterized protein {ECO:0000313|EMBL:EAT90368.2} OS=Phaeosphaeria nodorum (strain SN15 / ATCC MYA-4574 / FGSC 10173) PE=4 SV=2	hypothetical protein SNOG_02156 [Phaeosphaeria nodorum SN15]
EVM0006052.1	--	--	--	--	--	--	Predicted protein {ECO:0000313|EMBL:CBY01570.1} OS=Leptosphaeria maculans (strain JN3 / isolate v23.1.3 / race PE=4 SV=1	predicted protein [Leptosphaeria maculans JN3]
EVM0002262.1	Cellular Component: intracellular part (GO:0044424);	--	--	--	--	--	Putative uncharacterized protein {ECO:0000313|EMBL:EDU39565.1} OS=Pyrenophora tritici-repentis (strain Pt-1C-BFP) PE=4 SV=1	conserved hypothetical protein [Pyrenophora tritici-repentis Pt-1C-BFP]
EVM0000791.1	--	--	--	--	Major Facilitator Superfamily	--	Uncharacterized protein {ECO:0000313|EMBL:EZF33182.1} OS=Trichophyton interdigitale H6 PE=4 SV=1	HTH-type transcriptional regulator kdgR [Beauveria bassiana D1-5]
EVM0016017.1	--	--	--	--	--	--	Putative uncharacterized protein {ECO:0000313|EMBL:EDU42130.1} OS=Pyrenophora tritici-repentis (strain Pt-1C-BFP) PE=4 SV=1	hypothetical protein PTRG_09079 [Pyrenophora tritici-repentis Pt-1C-BFP]
EVM0011253.1	Molecular Function: hydrolase activity (GO:0016787);	--	--	--	Survival protein SurE	Acid phosphatase (Precursor) GN=PHO2 OS=Yarrowia lipolytica (strain CLIB 122 / E 150) PE=3 SV=2	Putative uncharacterized protein {ECO:0000313|EMBL:CBX94333.1} OS=Leptosphaeria maculans (strain JN3 / isolate v23.1.3 / race PE=4 SV=1	hypothetical protein LEMA_P120970.1 [Leptosphaeria maculans JN3]
EVM0014022.1	Cellular Component: endoplasmic reticulum (GO:0005783); Cellular Component: Golgi apparatus (GO:0005794); Cellular Component: integral component of membrane (GO:0016021);	--	[S]	Function unknown	Protein of unknown function (DUF2838)	Uncharacterized membrane protein C776.05 GN=SPBC776.05 OS=Schizosaccharomyces pombe (strain 972 / ATCC 24843) PE=4 SV=2	Uncharacterized protein {ECO:0000313|EMBL:EUN22006.1} OS=Bipolaris victoriae FI3 PE=4 SV=1	hypothetical protein COCVIDRAFT_112520 [Bipolaris victoriae FI3]
EVM0005934.1	Cellular Component: fungal-type vacuole membrane (GO:0000329);	--	[S]	Function unknown	WD domain, G-beta repeat	Uncharacterized RWD, RING finger and WD repeat-containing protein C11E3.05 GN=SPAC11E3.05 OS=Schizosaccharomyces pombe (strain 972 / ATCC 24843) PE=1 SV=1	Putative uncharacterized protein {ECO:0000313|EMBL:CBX93250.1} OS=Leptosphaeria maculans (strain JN3 / isolate v23.1.3 / race PE=4 SV=1	hypothetical protein LEMA_P041510.1 [Leptosphaeria maculans JN3]
EVM0005146.1	--	--	--	--	SNF2 family N-terminal domain	--	Uncharacterized protein {ECO:0000313|EMBL:EOA84885.1} OS=Setosphaeria turcica (strain 28A) PE=4 SV=1	hypothetical protein SETTUDRAFT_171898 [Setosphaeria turcica Et28A]
EVM0015987.1	--	--	--	--	Glycosyl hydrolase family 61	Probable endo-beta-1,4-glucanase D (Precursor) GN=eglD OS=Neosartorya fumigata (strain ATCC MYA-4609 / Af293 / CBS 101355 / FGSC PE=3 SV=1	Uncharacterized protein {ECO:0000313|EMBL:EGX44454.1} OS=Arthrobotrys oligospora (strain ATCC 24927 / CBS 115.81 / DSM 1491) PE=4 SV=1	hypothetical protein AOL_s00188g359 [Arthrobotrys oligospora ATCC 24927]
EVM0009259.1	--	--	--	--	--	--	Putative uncharacterized protein {ECO:0000313|EMBL:EFQ88728.1} OS=Pyrenophora teres f. teres (strain 0-1) PE=4 SV=1	hypothetical protein PTT_15291 [Pyrenophora teres f. teres 0-1]
EVM0015978.1	Molecular Function: nucleic acid binding (GO:0003676); Molecular Function: ATP-dependent RNA helicase activity (GO:0004004); Molecular Function: ATP binding (GO:0005524); Cellular Component: cytosol (GO:0005829); Biological Process: regulation of gene expression (GO:0010468); Biological Process: RNA secondary structure unwinding (GO:0010501); Cellular Component: mitotic spindle pole body (GO:0044…	K12811|0|bsc:COCSADRAFT_163118|hypothetical protein; K12811 ATP-dependent RNA helicase DDX46/PRP5 [EC:3.6.4.13] (A)	[A]	RNA processing and modification	DEAD/DEAH box helicase	Pre-mRNA-processing ATP-dependent RNA helicase PRP5 GN=PRP5 OS=Phaeosphaeria nodorum (strain SN15 / ATCC MYA-4574 / FGSC 10173) PE=3 SV=2	Uncharacterized protein {ECO:0000313|EMBL:ENI08806.1} OS=Cochliobolus heterostrophus (strain C4 / ATCC 48331 / race T) PE=3 SV=1	hypothetical protein COCHEDRAFT_1101623 [Bipolaris maydis C5]
EVM0005798.1	--	--	--	--	--	--	Putative uncharacterized protein {ECO:0000313|EMBL:EFQ87012.1} OS=Pyrenophora teres f. teres (strain 0-1) PE=4 SV=1	hypothetical protein PTT_17610 [Pyrenophora teres f. teres 0-1]
EVM0006840.1	Molecular Function: ATP binding (GO:0005524); Biological Process: mismatch repair (GO:0006298); Molecular Function: mismatched DNA binding (GO:0030983);	K03695|0|pno:SNOG_07047|hypothetical protein; K03695 ATP-dependent Clp protease ATP-binding subunit ClpB (A)	[O]	Posttranslational modification, protein turnover, chaperones	AAA domain (Cdc48 subfamily)	Heat shock protein 78, mitochondrial (Precursor) GN=hsp78 OS=Schizosaccharomyces pombe (strain 972 / ATCC 24843) PE=3 SV=1	Putative uncharacterized protein {ECO:0000313|EMBL:EAT85698.2} OS=Phaeosphaeria nodorum (strain SN15 / ATCC MYA-4574 / FGSC 10173) PE=3 SV=2	hypothetical protein SNOG_07047 [Phaeosphaeria nodorum SN15]
EVM0003880.1	Biological Process: transport (GO:0006810); Cellular Component: membrane (GO:0016020); Cellular Component: cell part (GO:0044464);	--	--	--	Phosphate-selective porin O and P	--	--	PREDICTED: phosphate-binding protein PstS-like [Cucumis sativus]
EVM0006512.1	--	--	--	--	Flagellar FliJ protein	--	--	Flagellar hook-length control protein, putative [Ricinus communis]
EVM0006277.1	--	--	--	--	--	--	Putative uncharacterized protein {ECO:0000313|EMBL:EAT89453.1} OS=Phaeosphaeria nodorum (strain SN15 / ATCC MYA-4574 / FGSC 10173) PE=4 SV=1	hypothetical protein SNOG_02722 [Phaeosphaeria nodorum SN15]
EVM0010712.1	--	--	--	--	Peptidase family M23	--	--	Glycyl-glycine endopeptidase ALE-1 precursor, putative [Ricinus communis]
EVM0015703.1	--	--	--	--	Heterokaryon incompatibility protein (HET)	--	Uncharacterized protein {ECO:0000313|EMBL:EOA82784.1} OS=Setosphaeria turcica (strain 28A) PE=4 SV=1	hypothetical protein SETTUDRAFT_43617 [Setosphaeria turcica Et28A]
EVM0008256.1	--	K07078|1.20739e-65|ela:UCREL1_4065|putative nitroreductase family protein; K07078 (A)	--	--	Nitroreductase family	Putative nitroreductase HBN1 GN=HBN1 OS=Saccharomyces cerevisiae (strain ATCC 204508 / S288c) PE=1 SV=1	Uncharacterized protein {ECO:0000313|EMBL:EPS96612.1} OS=Fomitopsis pinicola (strain FP-58527) PE=4 SV=1	hypothetical protein FOMPIDRAFT_1025316 [Fomitopsis pinicola FP-58527 SS1]
EVM0004935.1	Cellular Component: cytosol (GO:0005829); Biological Process: dephosphorylation (GO:0016311); Biological Process: ribose phosphate biosynthetic process (GO:0046390); Molecular Function: sedoheptulose-bisphosphatase activity (GO:0050278);	K15634|1.05278e-150|bor:COCMIDRAFT_29151|hypothetical protein; K15634 probable phosphoglycerate mutase [EC:5.4.2.12] (A)	[G]	Carbohydrate transport and metabolism	Histidine phosphatase superfamily (branch 1)	Sedoheptulose 1,7-bisphosphatase GN=SHB17 OS=Saccharomyces cerevisiae (strain ATCC 204508 / S288c) PE=1 SV=1	Uncharacterized protein {ECO:0000313|EMBL:EOA91054.1} OS=Setosphaeria turcica (strain 28A) PE=4 SV=1	hypothetical protein SETTUDRAFT_125506 [Setosphaeria turcica Et28A]
EVM0016226.1	Molecular Function: oxidoreductase activity (GO:0016491);	--	--	--	FAD binding domain	Bifunctional solanapyrone synthase (Precursor) GN=sol5 OS=Alternaria solani PE=1 SV=1	Oxygen oxidoreductase covalent FAD-binding site {ECO:0000313|EMBL:EKG11147.1} OS=Macrophomina phaseolina (strain MS6) PE=4 SV=1	Oxygen oxidoreductase covalent FAD-binding site [Macrophomina phaseolina MS6]
EVM0002128.1	Molecular Function: 2-amino-4-hydroxy-6-hydroxymethyldihydropteridine diphosphokinase activity (GO:0003848); Molecular Function: 3-methyl-2-oxobutanoate hydroxymethyltransferase activity (GO:0003864); Molecular Function: aspartate 1-decarboxylase activity (GO:0004068); Molecular Function: glucose-6-phosphate isomerase activity (GO:0004347); Molecular Function: pantoate-beta-alanine ligase activit…	--	--	--	Major Facilitator Superfamily	--	Uncharacterized protein {ECO:0000313|EMBL:CBF87137.1} OS=Emericella nidulans (strain FGSC A4 / ATCC 38163 / CBS 112.46 / NRRL PE=4 SV=1	hypothetical protein OsJ_34339 [Oryza sativa Japonica Group]
EVM0013008.1	Molecular Function: catalytic activity (GO:0003824); Cellular Component: plastid (GO:0009536);	K11788|2.42005e-126|ztr:MYCGRDRAFT_87000|hypothetical protein; K11788 phosphoribosylamine--glycine ligase / phosphoribosylformylglycinamidine cyclo-ligase [EC:6.3.4.13 6.3.3.1] (A)	[F]	Nucleotide transport and metabolism	Phosphoribosylglycinamide synthetase, ATP-grasp (A) domain	Phosphoribosylformylglycinamidine cyclo-ligase GN=ADE1 OS=Yarrowia lipolytica (strain CLIB 122 / E 150) PE=3 SV=1	Uncharacterized protein {ECO:0000313|EMBL:EGP84845.1} OS=Mycosphaerella graminicola (strain CBS 115943 / IPO323) PE=3 SV=1	PREDICTED: phosphoribosylamine--glycine ligase-like [Cucumis sativus]
EVM0013805.1	--	--	--	--	PAS domain	--	Sln1p {ECO:0000313|EMBL:EXX63873.1} OS=Rhizophagus irregularis DAOM 197198w PE=4 SV=1	hypothetical protein THAPSDRAFT_261065 [Thalassiosira pseudonana CCMP1335]
EVM0013917.1	--	--	--	--	Prokaryotic glutathione synthetase, ATP-grasp domain	--	--	PREDICTED: glutathione synthetase-like [Cucumis sativus]
EVM0004239.1	Molecular Function: nucleic acid binding (GO:0003676); Molecular Function: O-methyltransferase activity (GO:0008171); Biological Process: methylation (GO:0032259);	--	--	--	--	--	Uncharacterized protein {ECO:0000313|EMBL:EMD58073.1} OS=Cochliobolus sativus (strain ND90Pr / ATCC 201652) PE=4 SV=1	hypothetical protein COCSADRAFT_33116 [Bipolaris sorokiniana ND90Pr]
EVM0001563.1	Molecular Function: catalytic activity (GO:0003824); Biological Process: metabolic process (GO:0008152);	K07511|0|pno:SNOG_08117|hypothetical protein; K07511 enoyl-CoA hydratase [EC:4.2.1.17] (A)	[I]	Lipid transport and metabolism	Enoyl-CoA hydratase/isomerase family	3-hydroxyisobutyryl-CoA hydrolase, mitochondrial (Precursor) GN=YD9673.08C OS=Saccharomyces cerevisiae (strain ATCC 204508 / S288c) PE=1 SV=2	Putative uncharacterized protein {ECO:0000313|EMBL:EAT84393.1} OS=Phaeosphaeria nodorum (strain SN15 / ATCC MYA-4574 / FGSC 10173) PE=4 SV=1	hypothetical protein SNOG_08117 [Phaeosphaeria nodorum SN15]
EVM0000250.1	Molecular Function: 4-hydroxyphenylpyruvate dioxygenase activity (GO:0003868); Biological Process: aromatic amino acid family metabolic process (GO:0009072); Biological Process: oxidation-reduction process (GO:0055114);	--	[E]	Amino acid transport and metabolism	Hydroxyphenylpyruvate dioxygenase, HPPD, N-terminal	4-hydroxyphenylpyruvate dioxygenase GN=HPD4 OS=Magnaporthe oryzae (strain 70-15 / ATCC MYA-4617 / FGSC 8958) PE=3 SV=1	4-hydroxyphenylpyruvate dioxygenase {ECO:0000256|PIRNR:PIRNR009283} OS=Sordaria macrospora (strain ATCC MYA-333 / DSM 997 / K(L3346) PE=3 SV=1	4-hydroxyphenylpyruvate dioxygenase [Beauveria bassiana D1-5]
EVM0016247.1	Cellular Component: chromosome, telomeric region (GO:0000781); Cellular Component: nuclear chromatin (GO:0000790); Molecular Function: chromatin binding (GO:0003682); Molecular Function: DNA replication origin binding (GO:0003688); Cellular Component: nuclear pre-replicative complex (GO:0005656); Cellular Component: nuclear origin of replication recognition complex (GO:0005664); Biological Proces…	K02604|0|bor:COCMIDRAFT_33521|hypothetical protein; K02604 origin recognition complex subunit 2 (A)	[L]	Replication, recombination and repair	Origin recognition complex subunit 2	Origin recognition complex subunit 2 GN=orc2 OS=Schizosaccharomyces pombe (strain 972 / ATCC 24843) PE=1 SV=1	Uncharacterized protein {ECO:0000313|EMBL:EUC49049.1} OS=Bipolaris oryzae ATCC 44560 PE=4 SV=1	hypothetical protein COCMIDRAFT_33521 [Bipolaris oryzae ATCC 44560]
EVM0007682.1	Molecular Function: nucleic acid binding (GO:0003676); Molecular Function: ribonuclease activity (GO:0004540); Biological Process: RNA metabolic process (GO:0016070); Biological Process: nucleic acid phosphodiester bond hydrolysis (GO:0090305);	--	--	--	Ribonuclease E/G family	--	--	Ribonuclease G, putative [Ricinus communis]
EVM0005926.1	Biological Process: carbohydrate metabolic process (GO:0005975); Molecular Function: zinc ion binding (GO:0008270); Molecular Function: aldehyde-lyase activity (GO:0016832);	K01624|4.01749e-172|bze:COCCADRAFT_105410|hypothetical protein; K01624 fructose-bisphosphate aldolase, class II [EC:4.1.2.13] (A)	[G]	Carbohydrate transport and metabolism	Fructose-bisphosphate aldolase class-II	Putative fructose-bisphosphate aldolase GN=CIMG_05755 OS=Coccidioides immitis (strain RS) PE=1 SV=1	Uncharacterized protein {ECO:0000313|EMBL:EUN28426.1} OS=Bipolaris victoriae FI3 PE=4 SV=1	hypothetical protein COCVIDRAFT_36644 [Bipolaris victoriae FI3]
EVM0006705.1	Cellular Component: intracellular (GO:0005622);	--	--	--	--	54S ribosomal protein L36, mitochondrial (Precursor) GN=MRPL36 OS=Saccharomyces cerevisiae (strain ATCC 204508 / S288c) PE=1 SV=3	Putative uncharacterized protein {ECO:0000313|EMBL:EAT80387.1} OS=Phaeosphaeria nodorum (strain SN15 / ATCC MYA-4574 / FGSC 10173) PE=4 SV=1	hypothetical protein SNOG_11975 [Phaeosphaeria nodorum SN15]
EVM0010644.1	--	--	--	--	DoxX	--	--	--
EVM0002671.1	Biological Process: mitochondrial membrane organization (GO:0007006); Biological Process: lysine biosynthetic process (GO:0009085); Molecular Function: oxidoreductase activity (GO:0016491); Molecular Function: lyase activity (GO:0016829); Biological Process: cytochrome c-heme linkage (GO:0018063); Cellular Component: extrinsic component of mitochondrial inner membrane (GO:0031314); Molecular Func…	--	[HC]	--	Oxidoreductase FAD-binding domain	Uncharacterized FAD-binding protein C17H9.12c GN=SPAC17H9.12c OS=Schizosaccharomyces pombe (strain 972 / ATCC 24843) PE=3 SV=1	Uncharacterized protein {ECO:0000313|EMBL:EOA88454.1} OS=Setosphaeria turcica (strain 28A) PE=4 SV=1	hypothetical protein SETTUDRAFT_168352 [Setosphaeria turcica Et28A]
EVM0015245.1	Molecular Function: receptor signaling protein serine/threonine kinase activity (GO:0004702); Molecular Function: ATP binding (GO:0005524); Cellular Component: cytoplasm (GO:0005737); Biological Process: signal transduction by protein phosphorylation (GO:0023014);	K08838|0|pno:SNOG_10931|hypothetical protein; K08838 serine/threonine-protein kinase 24/25/MST4 [EC:2.7.11.1] (A)	[T]	Signal transduction mechanisms	Protein kinase domain	Serine/threonine-protein kinase sid1 GN=sid1 OS=Schizosaccharomyces pombe (strain 972 / ATCC 24843) PE=1 SV=1	Putative uncharacterized protein {ECO:0000313|EMBL:EAT81430.2} OS=Phaeosphaeria nodorum (strain SN15 / ATCC MYA-4574 / FGSC 10173) PE=4 SV=2	hypothetical protein SNOG_10931 [Phaeosphaeria nodorum SN15]
EVM0005240.1	--	--	--	--	Metallo-beta-lactamase superfamily	--	--	Zn-dependent hydrolase glyoxylase [Medicago truncatula]
EVM0011285.1	Cellular Component: membrane (GO:0016020);	--	--	--	LCCL domain	Uncharacterized protein YIL067C GN=YIL067C OS=Saccharomyces cerevisiae (strain ATCC 204508 / S288c) PE=1 SV=1	Putative uncharacterized protein {ECO:0000313|EMBL:EFQ90690.1} OS=Pyrenophora teres f. teres (strain 0-1) PE=4 SV=1	hypothetical protein PTT_12649 [Pyrenophora teres f. teres 0-1]
EVM0002748.1	Biological Process: translation (GO:0006412);	K01887|1.95948e-28|sce:YDR341C|RRS1; arginine--tRNA ligase (EC:6.1.1.19); K01887 arginyl-tRNA synthetase [EC:6.1.1.19] (A)	[J]	Translation, ribosomal structure and biogenesis	tRNA synthetases class I (R)	Arginine--tRNA ligase, cytoplasmic GN=YDR341C OS=Saccharomyces cerevisiae (strain ATCC 204508 / S288c) PE=1 SV=1	Arginyl-tRNA synthetase, class Ia domain-containing protein {ECO:0000313|EMBL:EPZ33254.1} OS=Rozella allomycis CSF55 PE=3 SV=1	PREDICTED: probable arginine--tRNA ligase, cytoplasmic [Elaeis guineensis]
EVM0000775.1	--	K06237|1.70775e-08|pno:SNOG_10073|hypothetical protein; K06237 collagen, type IV, alpha (A)	--	--	--	--	Putative uncharacterized protein {ECO:0000313|EMBL:EAT82408.2} OS=Phaeosphaeria nodorum (strain SN15 / ATCC MYA-4574 / FGSC 10173) PE=4 SV=2	hypothetical protein SNOG_10073 [Phaeosphaeria nodorum SN15]
[truncated: 14,930 more rows]
