# Supplementary material for: Intraspecific Comparative Analysis Reveals Genomic Variation of Didymella arachidicola and Pathogenicity Factors Potentially Related to Lesion Phenotype
Source: Biology (Basel). 2023 Mar 21;12(3):476. doi: 10.3390/biology12030476 (PMC10045276; doi:10.3390/biology12030476)
Supplement: Supplementary file 1 [file biology-12-00476-s001.zip › Supplementary Table S4.docx.xlsx]

## Sheet: All identified SNPs
#CHROM	POS	ID	REF	ALT	QUAL	FILTER	INFO	FORMAT	AY267	HuB260	HeB274	HeB275	HeB276	JS280	JY266	JZ112	JZ272	JZ273	LN297	LN299	LN300	LN301	LY128	LY268	LY269	NM298	NY206	NY210	SC289	SC290	SC291	SC292	SC293	SC294	SC295	SC296	SD257	SD277	SD278	SD279	SQ264	SQ265	SX281	SX282	SX283	YY240	YY258	ZK263
Lachesis_group0	9724	.	G	A	2109.76	PASS	AC=8;AF=0.129;AN=62;BaseQRankSum=-0.431;DP=528;ExcessHet=1.1266;FS=3.351;MLEAC=11;MLEAF=0.177;MQ=49.12;MQRankSum=0.904;QD=13.79;ReadPosRankSum=0.254;SNPEFF_EFFECT=INTERGENIC;SNPEFF_IMPACT=MODIFIER;SNPEFF_FUNCTIONAL_CLASS=NONE;SOR=0.428	GT:AD:DP:GQ:PL	0/1:17,7:24:99:220,0,536	0/0:34,0:34:99:0,102,1512	0/1:9,17:26:99:552,0,247	./.:0,0:0:0:0,0,0	0/0:20,0:20:60:0,60,740	./.:0,0:0:0:0,0,0	0/0:6,0:6:18:0,18,205	0/0:18,0:18:51:0,51,765	0/0:17,0:17:48:0,48,720	0/1:12,7:19:99:167,0,360	./.:0,0:0:0:0,0,0	0/0:18,0:18:51:0,51,765	0/0:9,0:9:27:0,27,342	0/0:11,0:11:33:0,33,304	./.:0,0:0:0:0,0,0	0/0:9,0:9:27:0,27,303	./.:0,0:0:0:0,0,0	0/0:15,0:15:42:0,42,630	./.:0,0:0:0:0,0,0	0/0:24,0:24:63:0,63,945	0/0:13,0:13:36:0,36,540	0/0:9,0:9:27:0,27,296	0/0:10,0:10:30:0,30,338	0/0:6,0:6:18:0,18,224	0/0:3,0:3:9:0,9,99	0/0:11,0:11:33:0,33,353	./.:0,0:0:0:0,0,0	./.:0,0:0:0:0,0,0	0/0:43,0:43:99:0,99,1485	0/0:16,0:16:45:0,45,675	1/1:0,17:17:51:568,51,0	./.:0,0:0:0:0,0,0	0/1:22,12:34:99:263,0,583	0/0:9,0:9:24:0,24,360	0/0:27,0:27:81:0,81,1013	0/0:6,0:6:18:0,18,217	0/1:16,11:27:99:278,0,547	./.:0,0:0:0:0,0,0	0/0:10,0:10:30:0,30,323	0/0:19,0:19:54:0,54,810
Lachesis_group0	10022	.	T	C	3404.66	PASS	AC=36;AF=0.514;AN=70;BaseQRankSum=0.691;DP=438;ExcessHet=0.0000;FS=40.571;MLEAC=38;MLEAF=0.543;MQ=41.85;MQRankSum=-0.366;QD=27.68;ReadPosRankSum=0;SNPEFF_EFFECT=INTERGENIC;SNPEFF_IMPACT=MODIFIER;SNPEFF_FUNCTIONAL_CLASS=NONE;SOR=3.310	GT:AD:DP:GQ:PL	0/1:18,3:21:53:53,0,655	0/0:34,0:34:99:0,102,1512	0/0:18,0:18:48:0,48,720	1/1:0,4:4:12:133,12,0	0/1:9,2:11:44:44,0,331	./.:0,0:0:0:0,0,0	1/1:0,6:6:17:174,17,0	./.:0,0:0:0:0,0,0	0/0:11,0:11:27:0,27,405	0/0:10,0:10:30:0,30,418	1/1:0,2:2:6:79,6,0	0/0:16,0:16:48:0,48,668	0/0:20,0:20:54:0,54,810	0/0:12,0:12:33:0,33,495	./.:41,0:41:0:0,0,0	1/1:0,3:3:9:113,9,0	1/1:0,7:7:21:246,21,0	0/0:16,0:16:48:0,48,588	1/1:0,28:28:84:940,84,0	0/0:15,0:15:45:0,45,558	0/0:9,0:9:27:0,27,330	./.:0,0:0:0:0,0,0	0/0:20,0:20:54:0,54,810	./.:0,0:0:0:0,0,0	1/1:0,1:1:3:42,3,0	0/1:10,1:11:9:9,0,316	1/1:0,5:5:15:160,15,0	1/1:0,2:2:6:72,6,0	./.:0,0:0:0:0,0,0	1/1:0,1:1:3:42,3,0	1/1:0,1:1:3:42,3,0	1/1:0,4:4:12:127,12,0	0/0:12,0:12:33:0,33,495	1/1:0,5:5:15:175,15,0	0/0:12,0:12:36:0,36,441	0/0:5,0:5:12:0,12,180	0/0:32,0:32:54:0,54,1139	1/1:0,4:4:12:135,12,0	1/1:0,4:4:12:167,12,0	0/1:6,1:7:21:21,0,230
Lachesis_group0	10037	.	T	C	7660.42	PASS	AC=42;AF=0.568;AN=74;BaseQRankSum=0.533;DP=473;ExcessHet=0.0001;FS=50.783;MLEAC=43;MLEAF=0.581;MQ=42.52;MQRankSum=-0.589;QD=30.14;ReadPosRankSum=-0.248;SNPEFF_EFFECT=INTERGENIC;SNPEFF_IMPACT=MODIFIER;SNPEFF_FUNCTIONAL_CLASS=NONE;SOR=2.581	GT:AD:DP:GQ:PL	0/1:19,7:26:99:237,0,774	0/0:34,0:34:99:0,102,1512	0/0:19,0:19:48:0,48,720	1/1:0,6:6:18:270,18,0	0/1:13,1:14:3:3,0,496	./.:0,0:0:0:0,0,0	1/1:0,7:7:21:315,21,0	./.:0,0:0:0:0,0,0	0/0:8,0:8:24:0,24,322	0/0:11,0:11:33:0,33,373	1/1:0,2:2:6:90,6,0	0/0:18,0:18:54:0,54,701	0/0:17,0:17:51:0,51,596	0/0:13,0:13:39:0,39,456	1/1:0,50:50:99:2209,150,0	1/1:0,4:4:12:174,12,0	1/1:0,11:11:33:475,33,0	0/0:14,0:14:42:0,42,493	1/1:0,30:30:90:1350,90,0	0/0:19,0:19:48:0,48,720	0/1:13,1:14:3:3,0,519	1/1:0,2:2:6:90,6,0	0/0:21,0:21:57:0,57,855	./.:0,0:0:0:0,0,0	1/1:0,1:1:3:45,3,0	0/1:12,1:13:6:6,0,501	1/1:0,5:5:15:225,15,0	1/1:0,1:1:3:45,3,0	./.:0,0:0:0:0,0,0	1/1:0,2:2:6:90,6,0	1/1:0,3:3:9:135,9,0	1/1:0,4:4:12:180,12,0	0/0:10,0:10:27:0,27,405	1/1:0,5:5:15:225,15,0	0/0:12,0:12:33:0,33,495	0/0:6,0:6:18:0,18,251	0/1:26,2:28:6:6,0,1082	1/1:0,4:4:12:180,12,0	1/1:0,6:6:18:270,18,0	0/1:8,1:9:18:18,0,333
Lachesis_group0	10068	.	T	C	12598.1	PASS	AC=43;AF=0.566;AN=76;BaseQRankSum=-0.152;DP=636;ExcessHet=0.0000;FS=6.855;MLEAC=45;MLEAF=0.592;MQ=45.86;MQRankSum=0;QD=33.42;ReadPosRankSum=-0.554;SNPEFF_EFFECT=INTERGENIC;SNPEFF_IMPACT=MODIFIER;SNPEFF_FUNCTIONAL_CLASS=NONE;SOR=1.099	GT:AD:DP:GQ:PL	0/1:25,12:37:99:429,0,1006	0/0:34,0:34:99:0,102,1512	0/0:16,0:16:48:0,48,668	1/1:0,9:9:27:395,27,0	0/0:9,0:9:27:0,27,252	./.:0,0:0:0:0,0,0	1/1:0,6:6:18:267,18,0	./.:0,0:0:0:0,0,0	0/0:9,0:9:27:0,27,303	0/0:10,0:10:30:0,30,360	1/1:0,5:5:15:222,15,0	0/0:20,0:20:60:0,60,762	0/0:19,0:19:57:0,57,624	0/0:16,0:16:42:0,42,630	1/1:0,70:70:99:3013,210,0	1/1:0,9:9:27:390,27,0	1/1:0,15:15:45:675,45,0	0/0:20,0:20:57:0,57,855	1/1:0,44:44:99:1916,132,0	0/0:12,0:12:33:0,33,495	0/1:11,2:13:51:51,0,453	1/1:0,2:2:6:90,6,0	0/0:21,0:21:60:0,60,843	1/1:0,1:1:3:38,3,0	1/1:0,2:2:6:90,6,0	0/1:13,3:16:67:67,0,537	1/1:0,7:7:21:295,21,0	1/1:0,4:4:12:180,12,0	./.:0,0:0:0:0,0,0	1/1:0,6:6:18:257,18,0	1/1:0,7:7:21:283,21,0	1/1:0,5:5:15:215,15,0	0/0:9,0:9:21:0,21,315	1/1:0,9:9:27:399,27,0	0/0:11,0:11:24:0,24,360	0/0:12,0:12:36:0,36,421	0/1:26,6:32:99:174,0,1074	1/1:0,6:6:18:270,18,0	1/1:0,13:13:39:582,39,0	0/1:7,6:13:99:231,0,276
Lachesis_group0	10083	.	T	C	11099.5	PASS	AC=45;AF=0.577;AN=78;BaseQRankSum=-0.64;DP=691;ExcessHet=0.0000;FS=1.384;MLEAC=47;MLEAF=0.603;MQ=47.08;MQRankSum=-1.09;QD=25.52;ReadPosRankSum=0.068;SNPEFF_EFFECT=INTERGENIC;SNPEFF_IMPACT=MODIFIER;SNPEFF_FUNCTIONAL_CLASS=NONE;SOR=0.850	GT:AD:DP:GQ:PL	0/1:33,12:45:99:385,0,920	0/0:34,0:34:99:0,102,1512	0/0:18,0:18:48:0,48,720	1/1:0,10:10:30:285,30,0	0/0:11,0:11:33:0,33,314	1/1:0,2:2:6:78,6,0	1/1:0,8:8:24:220,24,0	./.:0,0:0:0:0,0,0	0/0:9,0:9:27:0,27,262	0/0:10,0:10:24:0,24,360	1/1:0,5:5:15:158,15,0	0/0:21,0:21:57:0,57,855	0/0:21,0:21:57:0,57,855	0/0:11,0:11:33:0,33,433	1/1:0,77:77:99:2481,231,0	1/1:0,9:9:27:303,27,0	1/1:0,15:15:45:395,45,0	0/0:20,0:20:57:0,57,855	1/1:0,52:52:99:1754,156,0	0/0:10,0:10:30:0,30,350	0/1:10,4:14:79:79,0,364	1/1:0,5:5:15:144,15,0	0/0:21,0:21:60:0,60,843	1/1:0,2:2:6:84,6,0	1/1:0,2:2:6:83,6,0	0/1:14,6:20:99:148,0,410	1/1:0,6:6:18:182,18,0	1/1:0,5:5:15:225,15,0	./.:0,0:0:0:0,0,0	1/1:0,6:6:18:228,18,0	1/1:0,7:7:21:230,21,0	1/1:0,7:7:21:227,21,0	0/0:8,0:8:24:0,24,288	1/1:0,13:13:39:405,39,0	0/0:9,0:9:21:0,21,315	0/0:11,0:11:33:0,33,401	0/1:25,8:33:99:261,0,1026	1/1:0,7:7:21:190,21,0	1/1:0,13:13:39:385,39,0	0/1:10,7:17:99:150,0,332
Lachesis_group0	10101	.	T	C	10501.3	PASS	AC=41;AF=0.554;AN=74;BaseQRankSum=-1.35;DP=696;ExcessHet=0.0000;FS=2.646;MLEAC=45;MLEAF=0.608;MQ=48.18;MQRankSum=-1.43;QD=27.00;ReadPosRankSum=-0.204;SNPEFF_EFFECT=INTERGENIC;SNPEFF_IMPACT=MODIFIER;SNPEFF_FUNCTIONAL_CLASS=NONE;SOR=0.814	GT:AD:DP:GQ:PL	0/1:32,11:43:99:366,0,1037	0/0:34,0:34:99:0,102,1512	0/0:15,0:15:45:0,45,568	1/1:0,9:9:27:405,27,0	0/0:11,0:11:33:0,33,331	./.:6,0:6:0:0,0,0	1/1:0,8:8:23:172,23,0	./.:0,0:0:0:0,0,0	0/0:9,0:9:27:0,27,262	0/0:9,0:9:27:0,27,364	1/1:0,7:7:21:315,21,0	0/0:19,0:19:57:0,57,725	0/0:18,0:18:48:0,48,720	0/0:12,0:12:33:0,33,495	1/1:0,81:81:99:2509,241,0	1/1:0,8:8:24:283,24,0	1/1:0,12:12:36:366,36,0	0/0:21,0:21:60:0,60,763	./.:52,0:52:0:0,0,0	0/0:14,0:14:42:0,42,478	0/1:9,6:15:99:184,0,319	1/1:0,5:5:15:155,15,0	0/0:27,0:27:81:0,81,1024	1/1:0,3:3:9:108,9,0	1/1:0,2:2:6:80,6,0	0/1:14,8:22:99:233,0,412	1/1:0,8:8:24:340,24,0	1/1:0,5:5:15:225,15,0	./.:0,0:0:0:0,0,0	1/1:0,7:7:21:315,21,0	1/1:0,7:7:21:315,21,0	1/1:0,8:8:24:220,24,0	0/0:9,0:9:27:0,27,315	1/1:0,11:11:33:380,33,0	0/0:8,0:8:24:0,24,288	0/0:11,0:11:33:0,33,401	0/1:22,10:32:99:354,0,894	1/1:0,6:6:18:165,18,0	1/1:0,13:13:39:585,39,0	0/1:10,8:18:99:286,0,329
Lachesis_group0	10227	.	A	G	4217.34	PASS	AC=29;AF=0.453;AN=64;BaseQRankSum=0.875;DP=384;ExcessHet=0.0000;FS=0.690;MLEAC=35;MLEAF=0.547;MQ=45.70;MQRankSum=-0.282;QD=31.95;ReadPosRankSum=-1.48;SNPEFF_EFFECT=INTERGENIC;SNPEFF_IMPACT=MODIFIER;SNPEFF_FUNCTIONAL_CLASS=NONE;SOR=0.842	GT:AD:DP:GQ:PL	0/0:24,0:24:30:0,30,747	0/0:34,0:34:99:0,102,1512	0/0:13,0:13:39:0,39,543	./.:1,0:1:0:0,0,0	0/0:13,0:13:39:0,39,475	1/1:0,6:6:18:229,18,0	1/1:0,2:2:6:75,6,0	./.:0,0:0:0:0,0,0	0/0:2,0:2:6:0,6,84	0/0:4,0:4:12:0,12,121	1/1:0,3:3:9:135,9,0	0/0:20,0:20:60:0,60,785	0/0:8,0:8:21:0,21,315	0/0:17,0:17:51:0,51,604	1/1:0,22:22:66:977,66,0	./.:1,0:1:0:0,0,0	./.:0,0:0:0:0,0,0	0/0:17,0:17:45:0,45,675	1/1:0,16:16:48:676,48,0	0/0:11,0:11:33:0,33,391	0/1:8,1:9:14:14,0,261	1/1:0,5:5:15:212,15,0	0/0:26,0:26:69:0,69,1035	./.:0,0:0:0:0,0,0	./.:0,0:0:0:0,0,0	0/1:9,3:12:88:88,0,369	1/1:0,4:4:12:180,12,0	1/1:0,1:1:3:45,3,0	./.:0,0:0:0:0,0,0	1/1:0,4:4:12:180,12,0	1/1:0,2:2:6:90,6,0	./.:0,0:0:0:0,0,0	0/0:9,0:9:0:0,0,246	./.:2,0:2:0:0,0,0	0/0:4,0:4:9:0,9,135	0/0:15,0:15:45:0,45,520	0/1:25,5:30:99:135,0,1024	1/1:0,1:1:3:42,3,0	1/1:0,6:6:18:270,18,0	0/0:13,0:13:0:0,0,323
Lachesis_group0	10249	.	A	G	2742.62	PASS	AC=23;AF=0.383;AN=60;BaseQRankSum=1.63;DP=341;ExcessHet=0.0000;FS=3.827;MLEAC=29;MLEAF=0.483;MQ=42.36;MQRankSum=-0.337;QD=31.17;ReadPosRankSum=-0.741;SNPEFF_EFFECT=INTERGENIC;SNPEFF_IMPACT=MODIFIER;SNPEFF_FUNCTIONAL_CLASS=NONE;SOR=1.306	GT:AD:DP:GQ:PL	0/0:21,0:21:21:0,21,725	0/0:34,0:34:99:0,102,1512	0/0:13,0:13:39:0,39,543	./.:1,0:1:0:0,0,0	0/0:16,1:17:6:0,6,675	1/1:0,3:3:9:135,9,0	./.:0,0:0:0:0,0,0	./.:0,0:0:0:0,0,0	0/0:4,0:4:12:0,12,99	0/0:3,0:3:6:0,6,90	1/1:0,2:2:6:84,6,0	0/0:23,0:23:57:0,57,855	0/0:8,0:8:24:0,24,262	0/0:19,0:19:57:0,57,709	1/1:0,15:15:45:675,45,0	./.:1,0:1:0:0,0,0	./.:0,0:0:0:0,0,0	0/0:14,0:14:42:0,42,478	1/1:0,12:12:36:540,36,0	0/0:9,0:9:27:0,27,315	0/0:9,0:9:0:0,0,280	1/1:0,3:3:9:135,9,0	0/0:21,0:21:60:0,60,900	./.:0,0:0:0:0,0,0	./.:0,0:0:0:0,0,0	0/0:10,0:10:0:0,0,300	1/1:0,2:2:6:90,6,0	1/1:0,1:1:3:45,3,0	./.:0,0:0:0:0,0,0	1/1:0,3:3:9:135,9,0	1/1:0,2:2:6:90,6,0	./.:0,0:0:0:0,0,0	0/0:10,0:10:0:0,0,300	./.:2,0:2:0:0,0,0	0/0:5,0:5:15:0,15,163	0/0:16,0:16:42:0,42,630	0/1:26,2:28:6:6,0,1045	./.:0,0:0:0:0,0,0	1/1:0,6:6:18:270,18,0	0/0:12,0:12:0:0,0,350
Lachesis_group0	10365	.	T	C	2922.46	PASS	AC=19;AF=0.339;AN=56;BaseQRankSum=0.944;DP=270;ExcessHet=0.0000;FS=47.445;MLEAC=26;MLEAF=0.464;MQ=40.04;MQRankSum=-1.67;QD=30.36;ReadPosRankSum=1.52;SNPEFF_EFFECT=INTERGENIC;SNPEFF_IMPACT=MODIFIER;SNPEFF_FUNCTIONAL_CLASS=NONE;SOR=8.526	GT:AD:DP:GQ:PL	0/0:14,0:14:42:0,42,551	0/0:34,0:34:99:0,102,1512	0/0:5,0:5:15:0,15,170	./.:2,0:2:0:0,0,0	0/0:13,0:13:36:0,36,540	./.:1,0:1:0:0,0,0	./.:1,0:1:0:0,0,0	./.:0,0:0:0:0,0,0	0/0:2,0:2:6:0,6,57	0/0:6,0:6:18:0,18,181	./.:0,0:0:0:0,0,0	0/0:19,0:19:54:0,54,810	0/0:4,0:4:6:0,6,90	0/0:16,0:16:48:0,48,600	1/1:0,22:22:66:957,66,0	1/1:0,2:2:6:90,6,0	./.:1,0:1:0:0,0,0	0/0:1,0:1:3:0,3,30	1/1:0,16:16:48:675,48,0	0/0:12,0:12:36:0,36,477	0/1:10,3:13:74:74,0,342	1/1:0,2:2:6:90,6,0	0/0:12,0:12:33:0,33,495	1/1:0,2:2:6:84,6,0	./.:1,0:1:0:0,0,0	0/0:5,0:5:0:0,0,125	./.:1,0:1:0:0,0,0	./.:0,0:0:0:0,0,0	./.:0,0:0:0:0,0,0	1/1:0,2:2:6:90,6,0	./.:0,0:0:0:0,0,0	./.:0,0:0:0:0,0,0	0/0:13,0:13:0:0,0,425	1/1:0,3:3:9:125,9,0	0/0:4,0:4:12:0,12,143	0/0:6,0:6:18:0,18,224	0/0:12,0:12:0:0,0,384	./.:0,0:0:0:0,0,0	1/1:0,3:3:9:135,9,0	0/0:4,0:4:12:0,12,124
Lachesis_group0	10385	.	G	A	3043.67	PASS	AC=19;AF=0.352;AN=54;BaseQRankSum=0.875;DP=260;ExcessHet=0.0000;FS=38.105;MLEAC=26;MLEAF=0.481;MQ=40.08;MQRankSum=-1.67;QD=30.81;ReadPosRankSum=-0.259;SNPEFF_EFFECT=INTERGENIC;SNPEFF_IMPACT=MODIFIER;SNPEFF_FUNCTIONAL_CLASS=NONE;SOR=8.133	GT:AD:DP:GQ:PL	0/0:13,0:13:30:0,30,450	0/0:34,0:34:99:0,102,1512	0/0:4,0:4:12:0,12,141	./.:2,0:2:0:0,0,0	0/0:9,0:9:27:0,27,352	./.:1,0:1:0:0,0,0	./.:1,0:1:0:0,0,0	./.:0,0:0:0:0,0,0	./.:0,0:0:0:0,0,0	0/0:7,0:7:21:0,21,223	./.:0,0:0:0:0,0,0	0/0:19,0:19:57:0,57,748	0/0:1,0:1:3:0,3,30	0/0:18,0:18:51:0,51,765	1/1:0,22:22:66:990,66,0	1/1:0,2:2:6:90,6,0	./.:1,0:1:0:0,0,0	0/0:1,0:1:3:0,3,30	1/1:0,16:16:48:705,48,0	0/0:12,0:12:33:0,33,495	0/1:9,3:12:99:99,0,369	1/1:0,2:2:6:90,6,0	0/0:10,0:10:30:0,30,418	1/1:0,2:2:6:87,6,0	./.:1,0:1:0:0,0,0	0/0:4,0:4:0:0,0,84	./.:1,0:1:0:0,0,0	./.:0,0:0:0:0,0,0	./.:0,0:0:0:0,0,0	1/1:0,2:2:6:90,6,0	./.:0,0:0:0:0,0,0	./.:0,0:0:0:0,0,0	0/0:16,0:16:6:0,6,517	1/1:0,2:2:6:90,6,0	0/0:3,0:3:6:0,6,90	0/0:6,0:6:15:0,15,225	0/0:12,0:12:0:0,0,350	./.:0,0:0:0:0,0,0	1/1:0,3:3:9:135,9,0	0/0:5,0:5:12:0,12,180
Lachesis_group0	10435	.	T	C	1388.01	PASS	AC=11;AF=0.250;AN=44;BaseQRankSum=-1.27;DP=228;ExcessHet=0.0003;FS=54.055;MLEAC=18;MLEAF=0.409;MQ=48.10;MQRankSum=-1.11;QD=34.91;ReadPosRankSum=-0.937;SNPEFF_EFFECT=INTERGENIC;SNPEFF_IMPACT=MODIFIER;SNPEFF_FUNCTIONAL_CLASS=NONE;SOR=6.994	GT:AD:DP:GQ:PL	0/0:12,0:12:36:0,36,443	0/0:34,0:34:99:0,102,1512	0/0:2,0:2:6:0,6,84	./.:2,0:2:0:0,0,0	0/0:12,0:12:36:0,36,533	./.:0,0:0:0:0,0,0	./.:0,0:0:0:0,0,0	./.:0,0:0:0:0,0,0	./.:0,0:0:0:0,0,0	0/0:7,0:7:21:0,21,171	./.:0,0:0:0:0,0,0	0/0:18,0:18:54:0,54,679	0/0:1,0:1:3:0,3,30	0/0:15,0:15:42:0,42,630	1/1:0,14:14:42:630,42,0	./.:0,0:0:0:0,0,0	./.:0,0:0:0:0,0,0	./.:0,0:0:0:0,0,0	1/1:0,8:8:24:360,24,0	0/0:19,0:19:57:0,57,621	0/1:12,1:13:6:6,0,494	1/1:0,2:2:6:90,6,0	0/0:10,0:10:30:0,30,394	./.:0,0:0:0:0,0,0	./.:1,0:1:0:0,0,0	0/0:1,0:1:3:0,3,42	./.:0,0:0:0:0,0,0	./.:0,0:0:0:0,0,0	./.:0,0:0:0:0,0,0	./.:1,0:1:0:0,0,0	./.:0,0:0:0:0,0,0	./.:0,0:0:0:0,0,0	0/0:18,0:18:12:0,12,622	./.:0,0:0:0:0,0,0	0/0:8,0:8:24:0,24,300	0/0:1,0:1:3:0,3,30	0/0:14,0:14:0:0,0,433	./.:0,0:0:0:0,0,0	1/1:0,2:2:6:90,6,0	0/0:6,0:6:18:0,18,251
Lachesis_group0	21678	.	T	C	5047.72	PASS	AC=19;AF=0.226;AN=84;BaseQRankSum=-0.085;DP=1976;ExcessHet=14.5033;FS=12.697;MLEAC=19;MLEAF=0.226;MQ=45.24;MQRankSum=-0.009;QD=4.00;ReadPosRankSum=-1.05;SNPEFF_EFFECT=INTERGENIC;SNPEFF_IMPACT=MODIFIER;SNPEFF_FUNCTIONAL_CLASS=NONE;SOR=1.683	GT:AD:DP:GQ:PL	0/0:36,0:36:99:0,99,1299	0/1:256,56:312:99:929,0,8874	0/0:8,0:8:21:0,21,315	0/1:25,11:36:99:260,0,850	0/0:34,0:34:99:0,99,1485	0/1:13,8:21:99:181,0,400	0/1:14,7:21:99:195,0,407	0/1:10,5:15:99:164,0,301	0/1:18,6:24:99:145,0,477	0/1:14,3:17:63:63,0,458	0/0:29,0:29:81:0,81,1215	0/1:20,3:23:41:41,0,628	0/0:30,0:30:81:0,81,1215	0/1:14,4:18:99:113,0,476	0/0:49,0:49:99:0,120,1800	0/0:21,0:21:63:0,63,771	0/0:27,0:27:81:0,81,963	0/0:8,0:8:24:0,24,288	0/0:34,0:34:99:0,99,1456	0/1:33,4:37:56:56,0,1149	0/0:32,0:32:87:0,87,1305	0/1:15,5:20:67:67,0,462	0/0:21,0:21:60:0,60,741	0/0:15,0:15:42:0,42,630	0/0:39,0:39:0:0,0,1140	0/0:14,0:14:39:0,39,585	0/0:28,0:28:81:0,81,1141	0/0:32,0:32:90:0,90,1350	0/1:148,28:176:99:471,0,5197	0/0:18,0:18:51:0,51,765	0/1:44,6:50:33:33,0,1337	0/1:9,11:20:99:272,0,290	0/0:38,0:38:99:0,99,1485	0/1:16,9:25:99:216,0,521	0/0:29,0:29:84:0,84,1260	0/0:30,0:30:90:0,90,894	0/0:37,0:37:99:0,99,1305	0/1:15,12:27:99:304,0,431	0/1:28,4:32:9:9,0,922	0/0:49,0:49:14:0,14,1516
Lachesis_group0	22145	.	T	C	1200	PASS	AC=6;AF=0.071;AN=84;BaseQRankSum=0.787;DP=743;ExcessHet=3.8408;FS=49.190;MLEAC=7;MLEAF=0.083;MQ=46.02;MQRankSum=-1.66;QD=9.84;ReadPosRankSum=-1.03;SNPEFF_EFFECT=INTERGENIC;SNPEFF_IMPACT=MODIFIER;SNPEFF_FUNCTIONAL_CLASS=NONE;SOR=2.975	GT:AD:DP:GQ:PL	0/0:13,0:13:39:0,39,395	0/0:40,0:40:99:0,110,1707	0/0:14,0:14:0:0,0,433	0/0:13,0:13:33:0,33,495	0/0:5,0:5:12:0,12,180	0/0:12,0:12:36:0,36,378	0/0:7,0:7:21:0,21,232	0/0:10,0:10:0:0,0,254	0/1:5,3:8:91:91,0,201	0/0:10,0:10:30:0,30,357	0/0:9,0:9:27:0,27,330	0/0:7,0:7:0:0,0,125	0/1:9,1:10:15:15,0,372	0/0:13,0:13:0:0,0,165	0/0:49,0:49:99:0,120,1800	0/1:10,2:12:30:30,0,370	0/0:8,0:8:24:0,24,288	0/0:17,0:17:0:0,0,296	0/0:34,0:34:99:0,99,1456	0/0:13,0:13:39:0,39,439	0/0:3,0:3:9:0,9,125	0/0:12,0:12:36:0,36,463	0/0:12,0:12:0:0,0,384	0/0:4,0:4:9:0,9,135	0/0:17,0:17:51:0,51,618	0/0:17,0:17:0:0,0,413	0/0:12,0:12:33:0,33,495	0/0:12,0:12:36:0,36,429	0/0:87,7:94:13:0,13,3645	0/0:3,0:3:9:0,9,125	0/1:13,2:15:45:45,0,520	0/0:9,0:9:27:0,27,315	0/0:10,0:10:15:0,15,292	0/0:22,0:22:60:0,60,778	0/0:7,0:7:21:0,21,215	0/0:12,0:12:0:0,0,205	0/0:9,0:9:27:0,27,318	0/0:12,0:12:36:0,36,387	0/1:11,2:13:51:51,0,453	0/0:11,0:11:30:0,30,450
Lachesis_group0	25803	.	G	A	783.78	PASS	AC=4;AF=0.111;AN=36;DP=94;ExcessHet=0.0056;FS=0.000;MLEAC=9;MLEAF=0.250;MQ=40.00;QD=26.81;SNPEFF_EFFECT=INTERGENIC;SNPEFF_IMPACT=MODIFIER;SNPEFF_FUNCTIONAL_CLASS=NONE;SOR=6.091	GT:AD:DP:GQ:PL	0/0:1,0:1:3:0,3,30	0/0:12,0:12:36:0,36,467	0/0:1,0:1:3:0,3,15	0/0:2,0:2:6:0,6,57	./.:0,0:0:0:0,0,0	./.:0,0:0:0:0,0,0	0/0:3,0:3:9:0,9,87	./.:0,0:0:0:0,0,0	./.:0,0:0:0:0,0,0	./.:0,0:0:0:0,0,0	./.:0,0:0:0:0,0,0	./.:0,0:0:0:0,0,0	0/0:1,0:1:3:0,3,30	./.:0,0:0:0:0,0,0	1/1:0,16:16:48:641,48,0	0/0:1,0:1:3:0,3,42	./.:0,0:0:0:0,0,0	./.:0,0:0:0:0,0,0	0/0:19,0:19:57:0,57,734	./.:0,0:0:0:0,0,0	./.:0,0:0:0:0,0,0	0/0:3,0:3:9:0,9,99	./.:0,0:0:0:0,0,0	./.:0,0:0:0:0,0,0	0/0:2,0:2:6:0,6,72	1/1:0,4:4:12:155,12,0	./.:0,0:0:0:0,0,0	0/0:4,0:4:12:0,12,141	0/0:13,0:13:39:0,39,505	./.:0,0:0:0:0,0,0	./.:0,0:0:0:0,0,0	0/0:1,0:1:3:0,3,42	./.:0,0:0:0:0,0,0	./.:0,0:0:0:0,0,0	./.:0,0:0:0:0,0,0	./.:0,0:0:0:0,0,0	0/0:2,0:2:6:0,6,57	./.:0,0:0:0:0,0,0	./.:0,0:0:0:0,0,0	0/0:1,0:1:3:0,3,30
Lachesis_group0	26115	.	C	G	65.77	PASS	AC=4;AF=0.065;AN=62;DP=649;ExcessHet=0.0018;FS=0.000;MLEAC=3;MLEAF=0.048;MQ=45.13;QD=32.89;SNPEFF_EFFECT=DOWNSTREAM;SNPEFF_IMPACT=MODIFIER;SNPEFF_FUNCTIONAL_CLASS=NONE;SNPEFF_CODON_CHANGE=4959;SNPEFF_GENE_NAME=EVM0012075;SNPEFF_TRANSCRIPT_ID=EVM0012075.1;SOR=2.833	GT:AD:DP:GQ:PL	0/0:19,0:19:57:0,57,641	0/0:35,0:35:99:0,99,1485	0/0:22,0:22:24:0,24,678	0/0:12,0:12:36:0,36,465	1/1:0,2:2:6:67,6,0	0/0:15,0:15:45:0,45,503	0/0:20,0:20:54:0,54,810	./.:0,0:0:0:0,0,0	./.:3,0:3:0:0,0,0	0/0:15,0:15:45:0,45,558	0/0:16,0:16:48:0,48,642	./.:0,0:0:0:0,0,0	0/0:15,0:15:45:0,45,554	./.:3,0:3:0:0,0,0	0/0:40,0:40:99:0,110,1691	0/0:20,0:20:60:0,60,763	0/0:19,0:19:57:0,57,631	./.:4,0:4:0:0,0,0	0/0:33,0:33:99:0,99,1454	0/0:16,0:16:48:0,48,554	1/1:0,1:1:3:29,3,0	0/0:18,0:18:54:0,54,535	./.:0,0:0:0:0,0,0	./.:0,0:0:0:0,0,0	0/0:7,0:7:21:0,21,232	0/0:19,0:19:57:0,57,695	0/0:8,0:8:24:0,24,247	0/0:11,0:11:33:0,33,447	0/0:39,0:39:99:0,104,1665	./.:3,0:3:0:0,0,0	0/0:11,0:11:33:0,33,425	0/0:22,0:22:63:0,63,846	0/0:13,0:13:39:0,39,483	0/0:21,0:21:63:0,63,732	./.:2,0:2:0:0,0,0	./.:9,0:9:0:0,0,0	0/0:13,0:13:39:0,39,495	0/0:13,0:13:39:0,39,429	0/0:28,0:28:84:0,84,1041	0/0:18,0:18:51:0,51,765
Lachesis_group0	26676	.	T	C	220.12	PASS	AC=5;AF=0.060;AN=84;BaseQRankSum=-1.09;DP=1105;ExcessHet=3.5568;FS=3.654;MLEAC=5;MLEAF=0.060;MQ=56.81;MQRankSum=-2.96;QD=2.39;ReadPosRankSum=1.32;SNPEFF_EFFECT=DOWNSTREAM;SNPEFF_IMPACT=MODIFIER;SNPEFF_FUNCTIONAL_CLASS=NONE;SNPEFF_CODON_CHANGE=4398;SNPEFF_GENE_NAME=EVM0012075;SNPEFF_TRANSCRIPT_ID=EVM0012075.1;SOR=1.236	GT:AD:DP:GQ:PL	0/0:30,0:30:40:0,40,855	0/0:35,0:35:99:0,99,1485	0/0:22,0:22:63:0,63,945	0/0:20,0:20:60:0,60,673	0/0:8,0:8:24:0,24,322	0/0:21,0:21:13:0,13,581	0/0:18,0:18:12:0,12,608	0/0:13,0:13:33:0,33,495	0/0:21,0:21:21:0,21,602	0/0:18,0:18:54:0,54,626	0/0:21,0:21:60:0,60,900	0/0:10,0:10:24:0,24,360	0/0:14,1:15:0:0,0,585	0/0:11,0:11:30:0,30,450	0/0:40,0:40:99:0,110,1691	0/1:10,2:12:54:54,0,414	0/1:20,3:23:66:66,0,805	0/0:19,0:19:15:0,15,638	0/0:161,0:161:12:0,12,5150	0/0:18,0:18:48:0,48,720	0/1:22,2:24:18:18,0,856	0/0:15,0:15:45:0,45,554	0/1:19,3:22:69:69,0,789	0/0:18,0:18:54:0,54,623	0/1:9,2:11:57:57,0,348	0/0:21,0:21:57:0,57,855	0/0:10,0:10:24:0,24,360	0/0:9,0:9:24:0,24,360	0/0:39,0:39:99:0,104,1665	0/0:21,0:21:60:0,60,763	0/0:17,0:17:51:0,51,528	0/0:18,0:18:51:0,51,765	0/0:17,1:18:9:0,9,720	0/0:13,0:13:39:0,39,401	0/0:19,0:19:0:0,0,330	0/0:28,0:28:0:0,0,684	0/0:16,0:16:48:0,48,501	0/0:28,0:28:81:0,81,1215	0/0:20,0:20:57:0,57,855	0/0:30,2:32:6:0,6,1245
Lachesis_group0	26697	.	G	A	201.62	PASS	AC=6;AF=0.071;AN=84;BaseQRankSum=0.047;DP=1114;ExcessHet=3.8408;FS=3.654;MLEAC=5;MLEAF=0.060;MQ=56.86;MQRankSum=-3.02;QD=2.04;ReadPosRankSum=1.35;SNPEFF_EFFECT=DOWNSTREAM;SNPEFF_IMPACT=MODIFIER;SNPEFF_FUNCTIONAL_CLASS=NONE;SNPEFF_CODON_CHANGE=4377;SNPEFF_GENE_NAME=EVM0012075;SNPEFF_TRANSCRIPT_ID=EVM0012075.1;SOR=1.229	GT:AD:DP:GQ:PL	0/0:31,0:31:44:0,44,911	0/0:35,0:35:99:0,99,1485	0/0:24,0:24:30:0,30,680	0/0:20,0:20:60:0,60,673	0/0:9,0:9:27:0,27,326	0/0:22,0:22:17:0,17,650	0/0:17,0:17:51:0,51,710	0/0:13,0:13:39:0,39,436	0/0:25,0:25:33:0,33,722	0/0:21,0:21:60:0,60,673	0/0:21,0:21:63:0,63,702	0/0:11,0:11:33:0,33,387	0/1:13,1:14:3:3,0,543	0/0:11,0:11:33:0,33,399	0/0:40,0:40:99:0,110,1691	0/1:14,2:16:42:42,0,582	0/1:24,3:27:54:54,0,921	0/0:19,0:19:15:0,15,608	0/0:155,0:155:0:0,0,4877	0/0:16,0:16:45:0,45,675	0/1:23,2:25:15:15,0,927	0/0:16,0:16:45:0,45,675	0/1:19,3:22:69:69,0,789	0/0:18,0:18:54:0,54,563	0/1:7,2:9:63:63,0,288	0/0:19,0:19:57:0,57,699	0/0:9,0:9:21:0,21,315	0/0:7,0:7:21:0,21,266	0/0:39,0:39:99:0,104,1665	0/0:21,0:21:60:0,60,763	0/0:17,0:17:51:0,51,562	0/0:21,0:21:60:0,60,900	0/0:18,1:19:12:0,12,765	0/0:14,0:14:42:0,42,493	0/0:21,0:21:0:0,0,437	0/0:27,0:27:0:0,0,642	0/0:16,0:16:48:0,48,566	0/0:28,0:28:81:0,81,776	0/0:18,0:18:54:0,54,638	0/0:28,2:30:0:0,0,1164
Lachesis_group0	29676	.	T	C	584.82	PASS	AC=2;AF=0.024;AN=84;DP=1145;ExcessHet=0.0262;FS=0.000;MLEAC=2;MLEAF=0.024;MQ=60.00;QD=28.89;SNPEFF_EFFECT=DOWNSTREAM;SNPEFF_IMPACT=MODIFIER;SNPEFF_FUNCTIONAL_CLASS=NONE;SNPEFF_CODON_CHANGE=1398;SNPEFF_GENE_NAME=EVM0012075;SNPEFF_TRANSCRIPT_ID=EVM0012075.1;SOR=1.244	GT:AD:DP:GQ:PL	0/0:21,0:21:60:0,60,775	0/0:39,0:39:99:0,111,1665	0/0:18,0:18:54:0,54,577	0/0:20,0:20:57:0,57,855	0/0:18,0:18:12:0,12,600	0/0:20,0:20:51:0,51,765	0/0:21,0:21:54:0,54,810	0/0:25,0:25:72:0,72,896	0/0:21,0:21:57:0,57,855	0/0:32,0:32:90:0,90,1350	0/0:20,0:20:60:0,60,801	0/0:14,0:14:36:0,36,540	0/0:21,0:21:60:0,60,705	0/0:12,0:12:33:0,33,495	0/0:138,0:138:99:0,120,1800	0/0:27,0:27:78:0,78,1170	0/0:20,0:20:60:0,60,687	0/0:14,0:14:42:0,42,551	0/0:34,0:34:99:0,102,1457	0/0:16,0:16:42:0,42,630	0/0:18,0:18:45:0,45,675	0/0:18,0:18:54:0,54,752	0/0:8,0:8:15:0,15,225	0/0:18,0:18:45:0,45,675	0/0:20,0:20:57:0,57,855	0/0:17,0:17:48:0,48,720	0/0:18,0:18:48:0,48,720	1/1:0,16:16:48:618,48,0	0/0:97,0:97:99:0,101,1800	0/0:13,0:13:39:0,39,509	0/0:15,0:15:45:0,45,490	0/0:17,0:17:51:0,51,581	0/0:33,0:33:96:0,96,1440	0/0:22,0:22:63:0,63,748	0/0:15,0:15:45:0,45,490	0/0:30,0:30:84:0,84,1260	0/0:22,0:22:60:0,60,783	0/0:13,0:13:39:0,39,505	0/0:21,0:21:54:0,54,810	0/0:20,0:20:51:0,51,765
Lachesis_group0	35709	.	G	C	7593.59	PASS	AC=8;AF=0.095;AN=84;DP=1114;ExcessHet=0.0000;FS=0.000;MLEAC=8;MLEAF=0.095;MQ=60.00;QD=26.80;SNPEFF_EFFECT=DOWNSTREAM;SNPEFF_IMPACT=MODIFIER;SNPEFF_FUNCTIONAL_CLASS=NONE;SNPEFF_CODON_CHANGE=848;SNPEFF_GENE_NAME=EVM0010890;SNPEFF_TRANSCRIPT_ID=EVM0010890.1;SOR=0.857	GT:AD:DP:GQ:PL	0/0:25,0:25:72:0,72,896	0/0:39,0:39:99:0,111,1665	0/0:22,0:22:24:0,24,767	0/0:16,0:16:48:0,48,610	0/0:20,0:20:18:0,18,657	0/0:10,0:10:30:0,30,372	0/0:18,0:18:54:0,54,706	0/0:20,0:20:60:0,60,665	0/0:27,0:27:81:0,81,961	0/0:14,0:14:39:0,39,585	1/1:0,27:27:81:959,81,0	0/0:7,0:7:21:0,21,258	0/0:11,0:11:33:0,33,459	0/0:10,0:10:27:0,27,405	1/1:0,144:144:99:5479,432,0	0/0:16,0:16:48:0,48,588	1/1:0,26:26:78:847,78,0	0/0:26,0:26:75:0,75,960	0/0:34,0:34:99:0,102,1457	0/0:23,0:23:60:0,60,900	0/0:12,0:12:36:0,36,441	0/0:11,0:11:33:0,33,423	0/0:10,0:10:30:0,30,384	0/0:11,0:11:33:0,33,413	0/0:9,0:9:27:0,27,376	1/1:0,11:11:33:391,33,0	0/0:20,0:20:57:0,57,855	0/0:13,0:13:39:0,39,505	0/0:97,0:97:99:0,101,1800	0/0:25,0:25:72:0,72,955	0/0:10,0:10:30:0,30,418	0/0:17,0:17:51:0,51,562	0/0:21,0:21:60:0,60,710	0/0:23,0:23:69:0,69,828	0/0:25,0:25:72:0,72,889	0/0:23,0:23:63:0,63,945	0/0:23,0:23:66:0,66,990	0/0:18,0:18:48:0,48,720	0/0:22,0:22:60:0,60,798	0/0:31,0:31:81:0,81,1215
Lachesis_group0	36440	.	G	T	5213.98	PASS	AC=18;AF=0.214;AN=84;DP=1083;ExcessHet=0.0000;FS=0.000;MLEAC=18;MLEAF=0.214;MQ=60.00;QD=31.41;SNPEFF_EFFECT=DOWNSTREAM;SNPEFF_IMPACT=MODIFIER;SNPEFF_FUNCTIONAL_CLASS=NONE;SNPEFF_CODON_CHANGE=117;SNPEFF_GENE_NAME=EVM0010890;SNPEFF_TRANSCRIPT_ID=EVM0010890.1;SOR=0.764	GT:AD:DP:GQ:PL	0/0:30,0:30:90:0,90,1139	0/0:39,0:39:99:0,111,1665	0/0:16,0:16:45:0,45,675	0/0:20,0:20:60:0,60,755	1/1:0,17:17:51:608,51,0	0/0:18,0:18:45:0,45,675	0/0:26,0:26:72:0,72,1080	1/1:0,23:23:69:790,69,0	1/1:0,10:10:30:315,30,0	0/0:14,0:14:42:0,42,585	0/0:17,0:17:48:0,48,720	1/1:0,15:15:45:522,45,0	0/0:10,0:10:0:0,0,334	1/1:0,9:9:27:376,27,0	0/0:125,0:125:99:0,120,1800	0/0:18,0:18:42:0,42,630	0/0:22,0:22:57:0,57,855	0/0:19,0:19:54:0,54,810	0/0:34,0:34:99:0,102,1457	0/0:27,0:27:72:0,72,1080	1/1:0,19:19:57:751,57,0	0/0:13,0:13:36:0,36,540	1/1:0,18:18:54:684,54,0	1/1:0,15:15:45:592,45,0	0/0:13,0:13:39:0,39,483	0/0:14,0:14:33:0,33,495	0/0:25,0:25:72:0,72,908	0/0:14,0:14:36:0,36,540	0/0:97,0:97:99:0,101,1800	0/0:18,0:18:54:0,54,615	0/0:18,0:18:54:0,54,672	0/0:18,0:18:51:0,51,765	0/0:15,0:15:39:0,39,585	0/0:14,0:14:36:0,36,540	1/1:0,19:19:57:685,57,0	0/0:32,0:32:93:0,93,1018	0/0:11,0:11:33:0,33,401	0/0:21,0:21:21:0,21,657	0/0:9,0:9:24:0,24,360	0/0:21,0:21:21:0,21,623
Lachesis_group0	43711	.	C	T	13817.2	PASS	AC=24;AF=0.286;AN=84;DP=1161;ExcessHet=0.0000;FS=0.000;MLEAC=24;MLEAF=0.286;MQ=60.00;QD=26.58;SNPEFF_EFFECT=NON_SYNONYMOUS_CODING;SNPEFF_IMPACT=MODERATE;SNPEFF_FUNCTIONAL_CLASS=MISSENSE;SNPEFF_CODON_CHANGE=cCt/cTt;SNPEFF_AMINO_ACID_CHANGE=P308L;SNPEFF_GENE_NAME=EVM0015893;SNPEFF_TRANSCRIPT_ID=EVM0015893.1;SNPEFF_EXON_ID=2;SOR=0.727	GT:AD:DP:GQ:PL	0/0:10,0:10:30:0,30,372	0/0:39,0:39:99:0,111,1665	0/0:22,0:22:63:0,63,945	0/0:26,0:26:69:0,69,1035	1/1:0,15:15:45:558,45,0	0/0:18,0:18:54:0,54,684	0/0:19,0:19:51:0,51,765	1/1:0,22:22:66:784,66,0	1/1:0,19:19:57:748,57,0	0/0:25,0:25:75:0,75,938	0/0:16,0:16:48:0,48,625	1/1:0,16:16:48:600,48,0	0/0:12,0:12:0:0,0,391	1/1:0,15:15:45:615,45,0	0/0:125,0:125:99:0,120,1800	0/0:20,0:20:60:0,60,733	0/0:15,0:15:45:0,45,498	1/1:0,23:23:69:954,69,0	0/0:34,0:34:99:0,102,1457	0/0:21,0:21:63:0,63,725	1/1:0,12:12:36:467,36,0	0/0:21,0:21:60:0,60,797	1/1:0,9:9:27:330,27,0	1/1:0,15:15:45:546,45,0	0/0:17,0:17:51:0,51,652	0/0:13,0:13:33:0,33,495	0/0:14,0:14:36:0,36,540	0/0:19,0:19:51:0,51,765	0/0:97,0:97:99:0,101,1800	0/0:13,0:13:36:0,36,540	0/0:20,0:20:48:0,48,720	0/0:19,0:19:51:0,51,765	0/0:8,0:8:24:0,24,300	0/0:22,0:22:60:0,60,900	1/1:0,22:22:66:875,66,0	1/1:0,27:27:81:1017,81,0	0/0:23,0:23:39:0,39,787	0/0:20,0:20:60:0,60,656	0/0:28,0:28:81:0,81,1215	0/0:23,0:23:60:0,60,871
Lachesis_group0	49592	.	G	A	13817.6	PASS	AC=24;AF=0.286;AN=84;DP=1205;ExcessHet=0.0000;FS=0.000;MLEAC=24;MLEAF=0.286;MQ=60.00;QD=30.13;SNPEFF_EFFECT=DOWNSTREAM;SNPEFF_IMPACT=MODIFIER;SNPEFF_FUNCTIONAL_CLASS=NONE;SNPEFF_CODON_CHANGE=1628;SNPEFF_GENE_NAME=EVM0015239;SNPEFF_TRANSCRIPT_ID=EVM0015239.1;SOR=0.704	GT:AD:DP:GQ:PL	0/0:21,0:21:57:0,57,855	0/0:39,0:39:99:0,111,1665	0/0:20,0:20:54:0,54,810	0/0:19,0:19:57:0,57,631	1/1:0,28:28:84:1033,84,0	0/0:21,0:21:60:0,60,717	0/0:13,0:13:39:0,39,371	1/1:0,19:19:57:646,57,0	1/1:0,24:24:72:866,72,0	0/0:20,0:20:57:0,57,855	0/0:21,0:21:57:0,57,855	1/1:0,15:15:45:558,45,0	0/0:14,0:14:42:0,42,517	1/1:0,20:20:60:767,60,0	0/0:125,0:125:99:0,120,1800	0/0:15,0:15:45:0,45,592	0/0:18,0:18:54:0,54,521	1/1:0,22:22:65:735,65,0	0/0:34,0:34:99:0,102,1457	0/0:28,0:28:81:0,81,1215	1/1:0,15:15:45:512,45,0	0/0:6,0:6:18:0,18,224	1/1:0,12:12:36:433,36,0	1/1:0,24:24:72:815,72,0	0/0:11,0:11:33:0,33,413	0/0:19,0:19:57:0,57,691	0/0:16,0:16:48:0,48,596	0/0:27,0:27:72:0,72,1080	0/0:97,0:97:99:0,101,1800	0/0:22,0:22:63:0,63,945	0/0:17,0:17:51:0,51,608	0/0:18,0:18:54:0,54,645	0/0:20,0:20:60:0,60,707	0/0:18,0:18:51:0,51,765	1/1:0,16:16:48:562,48,0	1/1:0,25:25:75:896,75,0	0/0:20,0:20:60:0,60,767	0/0:21,0:21:60:0,60,900	0/0:33,0:33:90:0,90,1350	0/0:20,0:20:60:0,60,675
Lachesis_group0	56531	.	T	C	6148.44	PASS	AC=18;AF=0.214;AN=84;DP=1179;ExcessHet=0.0000;FS=0.000;MLEAC=18;MLEAF=0.214;MQ=60.00;QD=25.13;SNPEFF_EFFECT=DOWNSTREAM;SNPEFF_IMPACT=MODIFIER;SNPEFF_FUNCTIONAL_CLASS=NONE;SNPEFF_CODON_CHANGE=2430;SNPEFF_GENE_NAME=EVM0012613;SNPEFF_TRANSCRIPT_ID=EVM0012613.1;SOR=1.246	GT:AD:DP:GQ:PL	0/0:21,0:21:60:0,60,741	0/0:39,0:39:99:0,111,1665	0/0:27,0:27:39:0,39,828	0/0:20,0:20:60:0,60,707	1/1:0,18:18:54:683,54,0	0/0:17,0:17:45:0,45,675	0/0:31,0:31:90:0,90,1166	1/1:0,27:27:81:991,81,0	1/1:0,29:29:87:1071,87,0	0/0:22,0:22:36:0,36,779	0/0:16,0:16:39:0,39,585	1/1:0,17:17:51:698,51,0	0/0:32,0:32:54:0,54,1002	1/1:0,19:19:57:713,57,0	0/0:125,0:125:99:0,120,1800	0/0:20,0:20:57:0,57,855	0/0:20,0:20:54:0,54,810	0/0:16,0:16:48:0,48,550	0/0:34,0:34:99:0,102,1457	0/0:20,0:20:60:0,60,737	1/1:0,13:13:39:407,39,0	0/0:14,0:14:36:0,36,540	1/1:0,10:10:30:384,30,0	1/1:0,12:12:36:399,36,0	0/0:17,0:17:51:0,51,618	0/0:18,0:18:54:0,54,638	0/0:17,0:17:48:0,48,720	0/0:17,0:17:51:0,51,616	0/0:97,0:97:99:0,101,1800	0/0:14,0:14:42:0,42,505	0/0:18,0:18:45:0,45,675	0/0:20,0:20:54:0,54,810	0/0:24,0:24:63:0,63,945	0/0:19,0:19:51:0,51,765	1/1:0,28:28:84:915,84,0	0/0:20,0:20:60:0,60,755	0/0:20,0:20:54:0,54,810	0/0:21,0:21:60:0,60,751	0/0:20,0:20:60:0,60,695	0/0:25,0:25:72:0,72,1080
Lachesis_group0	57332	.	A	G	11728.8	PASS	AC=24;AF=0.286;AN=84;DP=1086;ExcessHet=0.0000;FS=0.000;MLEAC=25;MLEAF=0.298;MQ=60.00;QD=27.11;SNPEFF_EFFECT=DOWNSTREAM;SNPEFF_IMPACT=MODIFIER;SNPEFF_FUNCTIONAL_CLASS=NONE;SNPEFF_CODON_CHANGE=1629;SNPEFF_GENE_NAME=EVM0012613;SNPEFF_TRANSCRIPT_ID=EVM0012613.1;SOR=0.765	GT:AD:DP:GQ:PL	0/0:20,0:20:51:0,51,765	0/0:39,0:39:99:0,111,1665	0/0:12,0:12:0:0,0,418	0/0:16,0:16:48:0,48,540	1/1:0,16:16:48:566,48,0	0/0:16,0:16:6:0,6,414	0/0:29,0:29:45:0,45,957	1/1:0,21:21:63:690,63,0	1/1:0,16:16:48:612,48,0	0/0:17,0:17:45:0,45,675	0/0:18,0:18:51:0,51,765	1/1:0,22:22:66:816,66,0	0/0:19,0:19:57:0,57,668	1/1:0,10:10:30:418,30,0	0/0:125,0:125:99:0,120,1800	0/0:17,0:17:51:0,51,676	0/0:11,0:11:33:0,33,413	1/1:0,13:13:39:543,39,0	0/0:34,0:34:99:0,102,1457	0/0:18,0:18:51:0,51,765	1/1:0,20:20:60:721,60,0	0/0:11,0:11:33:0,33,425	1/1:0,11:11:33:357,33,0	1/1:0,15:15:45:558,45,0	0/0:13,0:13:39:0,39,505	0/0:14,0:14:42:0,42,573	0/0:17,0:17:51:0,51,573	0/0:20,0:20:60:0,60,763	0/0:97,0:97:99:0,101,1800	0/0:13,0:13:39:0,39,475	0/0:9,0:9:27:0,27,330	0/0:16,0:16:45:0,45,675	0/0:17,0:17:51:0,51,621	0/0:22,0:22:60:0,60,770	1/1:0,10:10:30:349,30,0	1/1:0,25:25:75:874,75,0	0/0:21,0:21:60:0,60,883	0/0:18,0:18:51:0,51,765	0/0:20,0:20:57:0,57,855	0/0:19,0:19:51:0,51,765
Lachesis_group0	68494	.	T	C	11924.4	PASS	AC=24;AF=0.286;AN=84;BaseQRankSum=-0.714;DP=1124;ExcessHet=0.0000;FS=0.000;MLEAC=24;MLEAF=0.286;MQ=60.00;MQRankSum=0;QD=36.21;ReadPosRankSum=1.39;SNPEFF_EFFECT=DOWNSTREAM;SNPEFF_IMPACT=MODIFIER;SNPEFF_FUNCTIONAL_CLASS=NONE;SNPEFF_CODON_CHANGE=2787;SNPEFF_GENE_NAME=EVM0005587;SNPEFF_TRANSCRIPT_ID=EVM0005587.1;SOR=0.231	GT:AD:DP:GQ:PL	0/0:17,0:17:51:0,51,604	0/0:39,0:39:99:0,111,1665	0/0:24,0:24:72:0,72,820	0/0:24,0:24:72:0,72,779	1/1:0,21:21:63:773,63,0	0/0:22,0:22:60:0,60,900	0/0:24,0:24:60:0,60,900	1/1:0,16:16:48:599,48,0	1/1:0,19:19:57:611,57,0	0/0:25,0:25:72:0,72,1080	0/0:17,0:17:48:0,48,720	1/1:0,21:21:63:774,63,0	0/0:16,0:16:48:0,48,588	1/1:0,16:16:48:520,48,0	0/0:125,0:125:99:0,120,1800	0/0:20,0:20:60:0,60,706	0/0:26,0:26:75:0,75,1125	1/1:0,14:14:42:483,42,0	0/0:34,0:34:99:0,102,1457	0/0:22,0:22:60:0,60,846	1/1:0,14:14:42:467,42,0	0/0:23,0:23:54:0,54,835	1/1:0,6:6:18:251,18,0	1/1:0,11:11:33:425,33,0	0/0:8,0:8:24:0,24,334	0/0:9,0:9:21:0,21,315	0/0:20,0:20:60:0,60,729	0/0:11,0:11:33:0,33,365	0/0:97,0:97:99:0,101,1800	0/0:15,0:15:45:0,45,580	0/0:10,0:10:30:0,30,372	0/0:11,0:11:33:0,33,447	0/0:21,0:21:60:0,60,718	0/0:13,0:13:36:0,36,540	1/1:1,19:20:18:615,18,0	1/1:0,19:19:57:657,57,0	0/0:17,0:17:45:0,45,675	0/0:24,0:24:66:0,66,990	0/0:10,0:10:30:0,30,372	0/0:21,0:21:60:0,60,707
Lachesis_group0	71347	.	C	A	22352.5	PASS	AC=32;AF=0.381;AN=84;BaseQRankSum=2.83;DP=1318;ExcessHet=0.0000;FS=0.000;MLEAC=32;MLEAF=0.381;MQ=60.00;MQRankSum=0;QD=24.00;ReadPosRankSum=0.211;SNPEFF_EFFECT=UPSTREAM;SNPEFF_IMPACT=MODIFIER;SNPEFF_FUNCTIONAL_CLASS=NONE;SNPEFF_CODON_CHANGE=718;SNPEFF_GENE_NAME=EVM0015620;SNPEFF_TRANSCRIPT_ID=EVM0015620.1;SOR=0.503	GT:AD:DP:GQ:PL	0/0:21,0:21:60:0,60,900	0/0:39,0:39:99:0,111,1665	0/0:18,0:18:51:0,51,765	0/0:19,0:19:57:0,57,699	1/1:0,19:19:57:623,57,0	0/0:15,0:15:3:0,3,431	0/0:30,0:30:48:0,48,939	1/1:0,22:22:66:783,66,0	1/1:0,18:18:54:694,54,0	0/0:17,0:17:51:0,51,598	1/1:0,23:23:68:760,68,0	1/1:0,11:11:33:447,33,0	0/0:12,0:12:36:0,36,414	1/1:0,11:11:33:391,33,0	1/1:1,191:192:99:7477,528,0	0/0:28,0:28:81:0,81,1215	1/1:0,15:15:45:524,45,0	1/1:0,29:29:87:1143,87,0	0/0:34,0:34:99:0,102,1457	0/0:23,0:23:66:0,66,866	1/1:0,17:17:51:539,51,0	0/0:29,0:29:81:0,81,1215	1/1:0,15:15:45:580,45,0	1/1:0,9:9:27:330,27,0	0/0:9,0:9:0:0,0,258	1/1:0,19:19:57:584,57,0	0/0:21,0:21:60:0,60,893	0/0:24,0:24:69:0,69,1035	0/0:97,0:97:99:0,101,1800	0/0:21,0:21:63:0,63,749	0/0:25,0:25:72:0,72,1080	0/0:21,0:21:60:0,60,729	0/0:29,0:29:84:0,84,1260	0/0:14,0:14:42:0,42,478	1/1:2,16:18:5:585,5,0	1/1:0,27:27:81:1001,81,0	0/0:23,0:23:63:0,63,945	0/0:34,0:34:99:0,99,1036	0/0:24,0:24:69:0,69,1035	0/0:28,0:28:81:0,81,980
Lachesis_group0	75071	.	A	C	22378.2	PASS	AC=32;AF=0.381;AN=84;DP=1186;ExcessHet=0.0000;FS=0.000;MLEAC=33;MLEAF=0.393;MQ=60.00;QD=29.85;SNPEFF_EFFECT=DOWNSTREAM;SNPEFF_IMPACT=MODIFIER;SNPEFF_FUNCTIONAL_CLASS=NONE;SNPEFF_CODON_CHANGE=2515;SNPEFF_GENE_NAME=EVM0015620;SNPEFF_TRANSCRIPT_ID=EVM0015620.1;SOR=0.760	GT:AD:DP:GQ:PL	0/0:21,0:21:60:0,60,900	0/0:39,0:39:99:0,111,1665	0/0:19,0:19:57:0,57,750	0/0:20,0:20:60:0,60,709	1/1:0,22:22:66:817,66,0	0/0:20,0:20:57:0,57,855	0/0:23,0:23:0:0,0,607	1/1:0,21:21:63:650,63,0	1/1:0,26:26:78:911,78,0	0/0:15,0:15:45:0,45,537	1/1:0,24:24:72:934,72,0	1/1:0,15:15:45:576,45,0	0/0:17,0:17:48:0,48,720	1/1:0,22:22:66:779,66,0	1/1:0,176:176:99:7298,529,0	0/0:13,0:13:39:0,39,483	1/1:0,19:19:57:619,57,0	1/1:0,18:18:54:718,54,0	0/0:34,0:34:99:0,102,1457	0/0:21,0:21:60:0,60,900	1/1:0,19:19:57:766,57,0	0/0:13,0:13:39:0,39,509	1/1:0,17:17:51:676,51,0	1/1:0,14:14:42:551,42,0	0/0:12,0:12:36:0,36,467	1/1:0,20:20:60:763,60,0	0/0:8,0:8:15:0,15,225	0/0:9,0:9:24:0,24,360	0/0:97,0:97:99:0,101,1800	0/0:17,0:17:21:0,21,570	0/0:11,0:11:33:0,33,353	0/0:11,0:11:33:0,33,379	0/0:26,0:26:72:0,72,1080	0/0:24,0:24:72:0,72,872	1/1:0,21:21:63:706,63,0	1/1:0,17:17:51:595,51,0	0/0:20,0:20:60:0,60,743	0/0:21,0:21:57:0,57,855	0/0:21,0:21:60:0,60,778	0/0:15,0:15:45:0,45,558
Lachesis_group0	76411	.	G	C	13588	PASS	AC=24;AF=0.286;AN=84;DP=1195;ExcessHet=0.0000;FS=0.000;MLEAC=24;MLEAF=0.286;MQ=60.00;QD=24.18;SNPEFF_EFFECT=DOWNSTREAM;SNPEFF_IMPACT=MODIFIER;SNPEFF_FUNCTIONAL_CLASS=NONE;SNPEFF_CODON_CHANGE=3855;SNPEFF_GENE_NAME=EVM0015620;SNPEFF_TRANSCRIPT_ID=EVM0015620.1;SOR=1.062	GT:AD:DP:GQ:PL	0/0:22,0:22:60:0,60,795	0/0:39,0:39:99:0,111,1665	0/0:22,0:22:60:0,60,820	0/0:24,0:24:60:0,60,900	1/1:0,21:21:63:809,63,0	0/0:11,0:11:0:0,0,315	0/0:19,0:19:57:0,57,645	1/1:0,25:25:75:938,75,0	1/1:0,19:19:57:713,57,0	0/0:20,0:20:48:0,48,720	0/0:21,0:21:60:0,60,764	1/1:0,19:19:57:759,57,0	0/0:15,0:15:42:0,42,630	1/1:0,11:11:33:367,33,0	0/0:135,0:135:99:0,120,1800	0/0:20,0:20:60:0,60,789	0/0:19,0:19:48:0,48,720	1/1:0,19:19:57:747,57,0	0/0:34,0:34:99:0,102,1457	0/0:22,0:22:57:0,57,855	1/1:0,19:19:57:713,57,0	0/0:13,0:13:39:0,39,517	1/1:0,6:6:18:251,18,0	1/1:0,12:12:36:399,36,0	0/0:15,0:15:45:0,45,590	0/0:12,0:12:36:0,36,421	0/0:17,0:17:51:0,51,577	0/0:16,0:16:33:0,33,495	0/0:97,0:97:99:0,101,1800	0/0:21,0:21:60:0,60,698	0/0:20,0:20:60:0,60,763	0/0:25,0:25:72:0,72,1080	0/0:17,0:17:51:0,51,626	0/0:18,0:18:51:0,51,765	1/1:0,19:19:57:657,57,0	1/1:0,19:19:57:679,57,0	0/0:16,0:16:45:0,45,675	0/0:24,0:24:66:0,66,990	0/0:17,0:17:51:0,51,642	0/0:20,0:20:48:0,48,720
Lachesis_group0	85955	.	A	G	25506.2	PASS	AC=32;AF=0.381;AN=84;DP=1401;ExcessHet=0.0000;FS=0.000;MLEAC=32;MLEAF=0.381;MQ=60.00;QD=34.34;SNPEFF_EFFECT=UPSTREAM;SNPEFF_IMPACT=MODIFIER;SNPEFF_FUNCTIONAL_CLASS=NONE;SNPEFF_CODON_CHANGE=124;SNPEFF_GENE_NAME=EVM0004739;SNPEFF_TRANSCRIPT_ID=EVM0004739.1;SOR=0.732	GT:AD:DP:GQ:PL	0/0:25,0:25:72:0,72,852	0/0:39,0:39:99:0,111,1665	0/0:20,0:20:60:0,60,755	0/0:20,0:20:60:0,60,777	1/1:0,30:30:90:1109,90,0	0/0:27,0:27:81:0,81,880	0/0:20,0:20:60:0,60,687	1/1:0,31:31:93:1076,93,0	1/1:0,17:17:51:673,51,0	0/0:25,0:25:66:0,66,990	1/1:0,15:15:45:546,45,0	1/1:0,17:17:51:634,51,0	0/0:18,0:18:54:0,54,623	1/1:0,22:22:66:809,66,0	1/1:0,215:215:99:8358,645,0	0/0:36,0:36:99:0,99,1485	1/1:0,22:22:66:800,66,0	1/1:0,20:20:60:795,60,0	0/0:34,0:34:99:0,102,1457	0/0:21,0:21:60:0,60,817	1/1:0,24:24:72:762,72,0	0/0:16,0:16:45:0,45,675	1/1:0,12:12:36:433,36,0	1/1:0,15:15:45:548,45,0	0/0:7,0:7:21:0,21,268	1/1:0,18:18:54:615,54,0	0/0:14,0:14:39:0,39,585	0/0:19,0:19:57:0,57,743	0/0:97,0:97:99:0,101,1800	0/0:12,0:12:36:0,36,441	0/0:19,0:19:54:0,54,810	0/0:21,0:21:60:0,60,797	0/0:27,0:27:75:0,75,1125	0/0:31,0:31:90:0,90,1010	1/1:0,26:26:78:813,78,0	1/1:0,26:26:78:874,78,0	0/0:18,0:18:54:0,54,611	0/0:30,0:30:90:0,90,1004	0/0:21,0:21:60:0,60,729	0/0:31,0:31:90:0,90,1158
Lachesis_group0	87596	.	G	A	5212.8	PASS	AC=2;AF=0.024;AN=84;DP=1134;ExcessHet=0.0262;FS=0.000;MLEAC=2;MLEAF=0.024;MQ=60.00;QD=34.21;SNPEFF_EFFECT=NON_SYNONYMOUS_CODING;SNPEFF_IMPACT=MODERATE;SNPEFF_FUNCTIONAL_CLASS=MISSENSE;SNPEFF_CODON_CHANGE=Gtg/Atg;SNPEFF_AMINO_ACID_CHANGE=V430M;SNPEFF_GENE_NAME=EVM0007789;SNPEFF_TRANSCRIPT_ID=EVM0007789.1;SNPEFF_EXON_ID=1;SOR=0.962	GT:AD:DP:GQ:PL	0/0:35,0:35:99:0,99,1485	0/0:39,0:39:99:0,111,1665	0/0:21,0:21:21:0,21,679	0/0:18,0:18:48:0,48,720	0/0:21,0:21:60:0,60,900	0/0:20,0:20:57:0,57,855	0/0:20,0:20:57:0,57,855	0/0:16,0:16:45:0,45,675	0/0:18,0:18:48:0,48,720	0/0:12,0:12:33:0,33,495	0/0:24,0:24:60:0,60,885	0/0:17,0:17:42:0,42,630	0/0:12,0:12:33:0,33,495	0/0:10,0:10:30:0,30,303	0/0:128,0:128:99:0,120,1800	0/0:21,0:21:60:0,60,858	0/0:12,0:12:36:0,36,407	0/0:20,0:20:60:0,60,695	0/0:34,0:34:99:0,102,1457	0/0:22,0:22:60:0,60,900	0/0:21,0:21:60:0,60,741	0/0:12,0:12:36:0,36,501	0/0:9,0:9:27:0,27,281	0/0:10,0:10:24:0,24,360	0/0:15,0:15:33:0,33,495	0/0:10,0:10:27:0,27,405	0/0:12,0:12:36:0,36,467	0/0:12,0:12:27:0,27,405	0/0:97,0:97:99:0,101,1800	0/0:21,0:21:54:0,54,810	0/0:16,0:16:48:0,48,554	0/0:21,0:21:60:0,60,797	0/0:23,0:23:60:0,60,893	0/0:19,0:19:54:0,54,810	0/0:31,0:31:51:0,51,1075	0/0:18,0:18:54:0,54,650	0/0:20,0:20:57:0,57,855	0/0:26,0:26:72:0,72,881	0/0:20,0:20:60:0,60,777	0/0:19,0:19:57:0,57,679
Lachesis_group0	90175	.	C	G	392.37	PASS	AC=2;AF=0.024;AN=84;DP=1118;ExcessHet=0.0262;FS=0.000;MLEAC=2;MLEAF=0.024;MQ=60.00;QD=32.50;SNPEFF_EFFECT=DOWNSTREAM;SNPEFF_IMPACT=MODIFIER;SNPEFF_FUNCTIONAL_CLASS=NONE;SNPEFF_CODON_CHANGE=1569;SNPEFF_GENE_NAME=EVM0007789;SNPEFF_TRANSCRIPT_ID=EVM0007789.1;SOR=0.859	GT:AD:DP:GQ:PL	0/0:33,0:33:90:0,90,1350	0/0:39,0:39:99:0,111,1665	0/0:21,0:21:60:0,60,763	0/0:25,0:25:60:0,60,817	0/0:14,0:14:42:0,42,505	0/0:16,0:16:48:0,48,634	0/0:19,0:19:54:0,54,810	0/0:20,0:20:51:0,51,765	0/0:25,0:25:72:0,72,874	0/0:25,0:25:72:0,72,840	0/0:12,0:12:36:0,36,475	0/0:16,0:16:48:0,48,528	0/0:19,0:19:48:0,48,720	0/0:13,0:13:39:0,39,483	0/0:128,0:128:99:0,120,1800	0/0:15,0:15:3:0,3,509	0/0:21,0:21:60:0,60,656	0/0:17,0:17:51:0,51,630	0/0:34,0:34:99:0,102,1457	0/0:22,0:22:60:0,60,858	0/0:11,0:11:30:0,30,450	0/0:17,0:17:51:0,51,664	0/0:13,0:13:36:0,36,540	0/0:11,0:11:0:0,0,376	0/0:11,0:11:33:0,33,447	0/0:17,0:17:51:0,51,569	0/0:14,0:14:42:0,42,500	1/1:0,11:11:33:425,33,0	0/0:97,0:97:99:0,101,1800	0/0:24,0:24:72:0,72,832	0/0:20,0:20:60:0,60,741	0/0:14,0:14:42:0,42,470	0/0:17,0:17:51:0,51,562	0/0:19,0:19:57:0,57,695	0/0:20,0:20:60:0,60,687	0/0:25,0:25:75:0,75,916	0/0:13,0:13:36:0,36,540	0/0:17,0:17:48:0,48,720	0/0:18,0:18:51:0,51,765	0/0:36,0:36:99:0,99,1341
Lachesis_group0	94146	.	G	A	13078.5	PASS	AC=24;AF=0.286;AN=84;DP=1155;ExcessHet=0.0000;FS=0.000;MLEAC=24;MLEAF=0.286;MQ=60.00;QD=28.10;SNPEFF_EFFECT=SYNONYMOUS_CODING;SNPEFF_IMPACT=LOW;SNPEFF_FUNCTIONAL_CLASS=SILENT;SNPEFF_CODON_CHANGE=agG/agA;SNPEFF_AMINO_ACID_CHANGE=R46;SNPEFF_GENE_NAME=EVM0011505;SNPEFF_TRANSCRIPT_ID=EVM0011505.1;SNPEFF_EXON_ID=1;SOR=1.044	GT:AD:DP:GQ:PL	0/0:21,0:21:60:0,60,785	0/0:39,0:39:99:0,111,1665	0/0:21,0:21:60:0,60,900	0/0:19,0:19:54:0,54,810	1/1:0,16:16:48:634,48,0	0/0:17,0:17:51:0,51,608	0/0:29,0:29:81:0,81,1215	1/1:0,19:19:57:782,57,0	1/1:0,18:18:54:650,54,0	0/0:15,0:15:42:0,42,630	0/0:20,0:20:57:0,57,855	1/1:0,24:24:72:934,72,0	0/0:20,0:20:60:0,60,746	1/1:0,14:14:42:515,42,0	0/0:128,0:128:99:0,120,1800	0/0:17,0:17:51:0,51,623	0/0:16,0:16:48:0,48,574	1/1:0,21:21:63:843,63,0	0/0:34,0:34:99:0,102,1457	0/0:21,0:21:47:0,47,742	1/1:0,17:17:51:676,51,0	0/0:8,0:8:24:0,24,308	1/1:0,18:18:54:752,54,0	1/1:0,15:15:45:592,45,0	0/0:15,0:15:42:0,42,630	0/0:12,0:12:36:0,36,475	0/0:17,0:17:51:0,51,618	0/0:17,0:17:51:0,51,650	0/0:97,0:97:99:0,101,1800	0/0:20,0:20:60:0,60,767	0/0:17,0:17:51:0,51,618	0/0:13,0:13:36:0,36,540	0/0:18,0:18:54:0,54,684	0/0:28,0:28:81:0,81,1215	1/1:0,22:22:66:850,66,0	1/1:0,17:17:51:710,51,0	0/0:13,0:13:39:0,39,448	0/0:26,0:26:72:0,72,1080	0/0:16,0:16:45:0,45,675	0/0:26,0:26:72:0,72,1080
Lachesis_group0	97594	.	T	C	26568.6	PASS	AC=34;AF=0.405;AN=84;BaseQRankSum=-0.749;DP=1539;ExcessHet=0.0000;FS=0.000;MLEAC=34;MLEAF=0.405;MQ=60.00;MQRankSum=0;QD=23.19;ReadPosRankSum=-0.321;SNPEFF_EFFECT=DOWNSTREAM;SNPEFF_IMPACT=MODIFIER;SNPEFF_FUNCTIONAL_CLASS=NONE;SNPEFF_CODON_CHANGE=1643;SNPEFF_GENE_NAME=EVM0011505;SNPEFF_TRANSCRIPT_ID=EVM0011505.1;SOR=0.253	GT:AD:DP:GQ:PL	0/0:23,0:23:63:0,63,866	0/0:65,0:65:99:0,120,1800	0/0:27,0:27:81:0,81,885	0/0:28,0:28:81:0,81,1063	1/1:0,23:23:69:926,69,0	0/0:24,0:24:30:0,30,783	0/0:17,0:17:45:0,45,675	1/1:0,18:18:54:650,54,0	1/1:0,24:24:72:860,72,0	0/0:24,0:24:72:0,72,922	1/1:0,14:14:42:483,42,0	1/1:0,17:17:51:610,51,0	1/1:0,20:20:60:698,60,0	1/1:0,18:18:54:616,54,0	1/1:1,231:232:99:9112,652,0	0/0:26,0:26:65:0,65,925	1/1:0,18:18:54:616,54,0	1/1:0,22:22:66:850,66,0	0/0:73,0:73:99:0,120,1800	0/0:21,0:21:60:0,60,809	1/1:0,19:19:57:748,57,0	0/0:19,0:19:57:0,57,680	1/1:0,10:10:30:350,30,0	1/1:0,9:9:27:308,27,0	0/0:10,0:10:15:0,15,326	1/1:0,14:14:42:551,42,0	0/0:12,0:12:33:0,33,495	0/0:25,0:25:72:0,72,1080	0/0:106,0:106:99:0,120,1800	0/0:16,0:16:48:0,48,600	0/0:21,0:21:60:0,60,756	0/0:21,0:21:60:0,60,900	0/0:18,0:18:51:0,51,765	0/0:24,0:24:72:0,72,840	1/1:0,32:32:96:1188,96,0	1/1:0,24:24:72:860,72,0	0/0:24,0:24:72:0,72,854	0/0:30,0:30:84:0,84,1260	0/0:20,0:20:60:0,60,733	0/0:27,0:27:81:0,81,991
Lachesis_group0	99281	.	C	T	6541.46	PASS	AC=18;AF=0.214;AN=84;DP=1428;ExcessHet=0.0000;FS=0.000;MLEAC=18;MLEAF=0.214;MQ=60.00;QD=29.74;SNPEFF_EFFECT=UPSTREAM;SNPEFF_IMPACT=MODIFIER;SNPEFF_FUNCTIONAL_CLASS=NONE;SNPEFF_CODON_CHANGE=2198;SNPEFF_GENE_NAME=EVM0002994;SNPEFF_TRANSCRIPT_ID=EVM0002994.1;SOR=0.932	GT:AD:DP:GQ:PL	0/0:30,0:30:90:0,90,1071	0/0:65,0:65:99:0,120,1800	0/0:20,0:20:60:0,60,733	0/0:22,0:22:60:0,60,788	1/1:0,25:25:75:908,75,0	0/0:34,0:34:99:0,99,1008	0/0:25,0:25:69:0,69,1035	1/1:0,28:28:84:1018,84,0	1/1:0,25:25:75:942,75,0	0/0:22,0:22:60:0,60,854	0/0:12,0:12:30:0,30,450	1/1:0,19:19:57:719,57,0	0/0:16,0:16:48:0,48,588	1/1:0,17:17:51:709,51,0	0/0:150,0:150:99:0,120,1800	0/0:25,0:25:72:0,72,964	0/0:31,0:31:84:0,84,1260	0/0:10,0:10:27:0,27,405	0/0:73,0:73:99:0,120,1800	0/0:25,0:25:72:0,72,1080	1/1:0,14:14:42:428,42,0	0/0:21,0:21:63:0,63,831	1/1:0,12:12:36:399,36,0	1/1:0,13:13:39:475,39,0	0/0:10,0:10:30:0,30,384	0/0:14,0:14:42:0,42,524	0/0:16,0:16:42:0,42,630	0/0:22,0:22:60:0,60,822	0/0:106,0:106:99:0,120,1800	0/0:20,0:20:60:0,60,665	0/0:23,0:23:57:0,57,855	0/0:27,0:27:81:0,81,931	0/0:34,0:34:99:0,99,1148	0/0:15,0:15:42:0,42,630	1/1:0,31:31:93:1056,93,0	0/0:20,0:20:60:0,60,721	0/0:25,0:25:72:0,72,889	0/0:34,0:34:99:0,99,1079	0/0:14,0:14:42:0,42,490	0/0:30,0:30:90:0,90,1112
Lachesis_group0	100635	.	T	C	23529.2	PASS	AC=34;AF=0.405;AN=84;BaseQRankSum=2.13;DP=1435;ExcessHet=0.0000;FS=0.000;MLEAC=34;MLEAF=0.405;MQ=60.00;MQRankSum=0;QD=27.65;ReadPosRankSum=-0.239;SNPEFF_EFFECT=UPSTREAM;SNPEFF_IMPACT=MODIFIER;SNPEFF_FUNCTIONAL_CLASS=NONE;SNPEFF_CODON_CHANGE=844;SNPEFF_GENE_NAME=EVM0002994;SNPEFF_TRANSCRIPT_ID=EVM0002994.1;SOR=0.848	GT:AD:DP:GQ:PL	0/0:42,0:42:99:0,116,1313	0/0:65,0:65:99:0,120,1800	0/0:26,0:26:75:0,75,911	0/0:17,0:17:51:0,51,684	1/1:0,14:14:42:583,42,0	0/0:27,0:27:81:0,81,841	0/0:29,0:29:84:0,84,1017	1/1:0,23:23:69:812,69,0	1/1:0,18:18:54:718,54,0	0/0:18,0:18:51:0,51,765	1/1:0,20:20:60:801,60,0	1/1:0,16:16:48:596,48,0	1/1:0,15:15:45:546,45,0	1/1:0,17:17:51:608,51,0	1/1:2,188:190:99:7551,522,0	0/0:16,0:16:48:0,48,574	1/1:0,27:27:81:889,81,0	1/1:0,18:18:54:684,54,0	0/0:73,0:73:99:0,120,1800	0/0:22,0:22:60:0,60,900	1/1:0,18:18:54:634,54,0	0/0:14,0:14:42:0,42,551	1/1:0,13:13:39:463,39,0	1/1:0,15:15:45:627,45,0	0/0:11,0:11:33:0,33,399	1/1:0,15:15:45:554,45,0	0/0:15,0:15:45:0,45,588	0/0:20,0:20:60:0,60,775	0/0:106,0:106:99:0,120,1800	0/0:20,0:20:57:0,57,855	0/0:20,0:20:60:0,60,673	0/0:16,0:16:45:0,45,675	0/0:19,0:19:54:0,54,810	0/0:20,0:20:60:0,60,687	1/1:1,26:27:39:874,39,0	1/1:0,16:16:48:644,48,0	0/0:25,0:25:66:0,66,990	0/0:17,0:17:48:0,48,720	0/0:18,0:18:51:0,51,765	0/0:30,0:30:90:0,90,968
Lachesis_group0	100738	.	C	T	9173.95	PASS	AC=8;AF=0.095;AN=84;BaseQRankSum=-0.712;DP=1328;ExcessHet=0.0000;FS=3.388;MLEAC=8;MLEAF=0.095;MQ=60.00;MQRankSum=0;QD=31.52;ReadPosRankSum=0.135;SNPEFF_EFFECT=UPSTREAM;SNPEFF_IMPACT=MODIFIER;SNPEFF_FUNCTIONAL_CLASS=NONE;SNPEFF_CODON_CHANGE=741;SNPEFF_GENE_NAME=EVM0002994;SNPEFF_TRANSCRIPT_ID=EVM0002994.1;SOR=0.512	GT:AD:DP:GQ:PL	0/0:23,0:23:63:0,63,945	0/0:65,0:65:99:0,120,1800	0/0:24,0:24:63:0,63,945	0/0:27,0:27:72:0,72,1080	0/0:16,0:16:6:0,6,573	0/0:26,0:26:36:0,36,798	0/0:29,0:29:81:0,81,1215	0/0:21,0:21:60:0,60,845	0/0:16,0:16:45:0,45,675	0/0:14,0:14:42:0,42,517	1/1:0,16:16:48:630,48,0	0/0:14,0:14:39:0,39,585	0/0:12,0:12:36:0,36,402	0/0:13,0:13:39:0,39,475	1/1:1,191:192:99:7472,532,0	0/0:10,0:10:27:0,27,405	1/1:0,15:15:45:524,45,0	0/0:19,0:19:54:0,54,810	0/0:73,0:73:99:0,120,1800	0/0:21,0:21:60:0,60,900	0/0:22,0:22:54:0,54,810	0/0:14,0:14:42:0,42,561	0/0:9,0:9:27:0,27,342	0/0:16,0:16:45:0,45,675	0/0:12,0:12:30:0,30,450	1/1:0,17:17:51:630,51,0	0/0:13,0:13:39:0,39,463	0/0:20,0:20:57:0,57,855	0/0:106,0:106:99:0,120,1800	0/0:18,0:18:54:0,54,579	0/0:24,0:24:63:0,63,945	0/0:13,0:13:36:0,36,540	0/0:23,0:23:63:0,63,945	0/0:15,0:15:42:0,42,630	0/0:21,0:21:60:0,60,900	0/0:24,0:24:72:0,72,900	0/0:19,0:19:57:0,57,631	0/0:19,0:19:51:0,51,765	0/0:18,0:18:48:0,48,720	0/0:23,0:23:54:0,54,810
Lachesis_group0	100797	.	C	T	4831.94	PASS	AC=19;AF=0.226;AN=84;BaseQRankSum=0;DP=1272;ExcessHet=0.0000;FS=0.000;MLEAC=18;MLEAF=0.214;MQ=60.00;MQRankSum=0;QD=32.65;ReadPosRankSum=0;SNPEFF_EFFECT=UPSTREAM;SNPEFF_IMPACT=MODIFIER;SNPEFF_FUNCTIONAL_CLASS=NONE;SNPEFF_CODON_CHANGE=682;SNPEFF_GENE_NAME=EVM0002994;SNPEFF_TRANSCRIPT_ID=EVM0002994.1;SOR=0.588	GT:AD:DP:GQ:PL	0/0:23,0:23:63:0,63,945	0/0:65,0:65:99:0,120,1800	0/0:25,0:25:72:0,72,918	0/0:28,0:28:81:0,81,1215	1/1:1,15:16:6:540,6,0	0/0:25,0:25:72:0,72,1080	0/0:31,0:31:81:0,81,1215	1/1:0,22:22:66:748,66,0	1/1:0,13:13:39:475,39,0	0/0:18,0:18:54:0,54,538	0/0:15,0:15:42:0,42,630	1/1:0,10:10:30:418,30,0	0/1:10,2:12:47:47,0,376	1/1:0,16:16:48:560,48,0	0/0:136,0:136:99:0,120,1800	0/0:14,0:14:39:0,39,585	0/0:15,0:15:39:0,39,585	0/0:20,0:20:60:0,60,714	0/0:73,0:73:99:0,120,1800	0/0:19,0:19:54:0,54,810	1/1:0,17:17:51:637,51,0	0/0:13,0:13:36:0,36,540	1/1:0,11:11:33:424,33,0	1/1:0,12:12:36:467,36,0	0/0:17,0:17:45:0,45,675	0/0:14,0:14:42:0,42,478	0/0:17,0:17:51:0,51,614	0/0:14,0:14:42:0,42,524	0/0:106,0:106:99:0,120,1800	0/0:18,0:18:45:0,45,675	0/0:16,0:16:42:0,42,630	0/0:12,0:12:36:0,36,455	0/0:29,0:29:72:0,72,1080	0/0:16,0:16:45:0,45,675	1/1:0,19:19:57:625,57,0	0/0:25,0:25:72:0,72,931	0/0:21,0:21:60:0,60,777	0/0:21,0:21:21:0,21,713	0/0:17,0:17:51:0,51,676	0/0:24,0:24:72:0,72,798
Lachesis_group0	103002	.	C	G	5769.74	PASS	AC=18;AF=0.214;AN=84;DP=1279;ExcessHet=0.0000;FS=0.000;MLEAC=18;MLEAF=0.214;MQ=60.00;QD=32.71;SNPEFF_EFFECT=DOWNSTREAM;SNPEFF_IMPACT=MODIFIER;SNPEFF_FUNCTIONAL_CLASS=NONE;SNPEFF_CODON_CHANGE=36;SNPEFF_GENE_NAME=EVM0002994;SNPEFF_TRANSCRIPT_ID=EVM0002994.1;SOR=0.830	GT:AD:DP:GQ:PL	0/0:42,0:42:84:0,84,1398	0/0:65,0:65:99:0,120,1800	0/0:39,0:39:99:0,108,1620	0/0:18,0:18:48:0,48,720	1/1:0,18:18:54:752,54,0	0/0:10,0:10:30:0,30,350	0/0:23,0:23:27:0,27,749	1/1:0,14:14:42:475,42,0	1/1:0,23:23:69:880,69,0	0/0:17,0:17:45:0,45,675	0/0:10,0:10:15:0,15,326	1/1:0,22:22:66:868,66,0	0/0:12,0:12:36:0,36,433	1/1:0,9:9:27:372,27,0	0/0:136,0:136:99:0,120,1800	0/0:27,0:27:81:0,81,991	0/0:21,0:21:63:0,63,771	0/0:12,0:12:30:0,30,450	0/0:73,0:73:99:0,120,1800	0/0:21,0:21:57:0,57,855	1/1:0,20:20:60:733,60,0	0/0:11,0:11:30:0,30,450	1/1:0,11:11:33:459,33,0	1/1:0,15:15:45:524,45,0	0/0:5,0:5:15:0,15,182	0/0:13,0:13:39:0,39,483	0/0:16,0:16:48:0,48,584	0/0:17,0:17:45:0,45,675	0/0:106,0:106:99:0,120,1800	0/0:14,0:14:42:0,42,490	0/0:21,0:21:60:0,60,900	0/0:12,0:12:33:0,33,495	0/0:20,0:20:60:0,60,685	0/0:25,0:25:72:0,72,1080	1/1:0,22:22:66:819,66,0	0/0:19,0:19:57:0,57,735	0/0:16,0:16:48:0,48,600	0/0:23,0:23:60:0,60,900	0/0:23,0:23:60:0,60,900	0/0:20,0:20:60:0,60,710
Lachesis_group0	103277	.	T	C	767.79	PASS	AC=2;AF=0.024;AN=84;DP=1285;ExcessHet=0.0262;FS=0.000;MLEAC=2;MLEAF=0.024;MQ=60.00;QD=33.44;SNPEFF_EFFECT=UPSTREAM;SNPEFF_IMPACT=MODIFIER;SNPEFF_FUNCTIONAL_CLASS=NONE;SNPEFF_CODON_CHANGE=277;SNPEFF_GENE_NAME=EVM0004964;SNPEFF_TRANSCRIPT_ID=EVM0004964.1;SOR=0.693	GT:AD:DP:GQ:PL	0/0:21,0:21:57:0,57,855	0/0:65,0:65:99:0,120,1800	0/0:20,0:20:60:0,60,767	0/0:26,0:26:72:0,72,1080	0/0:27,0:27:81:0,81,991	0/0:21,0:21:60:0,60,764	0/0:29,0:29:81:0,81,1215	0/0:21,0:21:57:0,57,855	0/0:24,0:24:60:0,60,900	0/0:25,0:25:69:0,69,1035	0/0:24,0:24:72:0,72,900	0/0:21,0:21:60:0,60,759	0/0:10,0:10:30:0,30,379	0/0:9,0:9:27:0,27,376	0/0:136,0:136:99:0,120,1800	0/0:25,0:25:72:0,72,862	0/0:32,0:32:65:0,65,991	0/0:17,0:17:51:0,51,664	0/0:73,0:73:99:0,120,1800	0/0:14,0:14:42:0,42,470	0/0:24,0:24:72:0,72,840	0/0:9,0:9:27:0,27,350	0/0:12,0:12:33:0,33,495	0/0:15,0:15:45:0,45,600	0/0:10,0:10:30:0,30,357	0/0:8,0:8:24:0,24,334	0/0:14,0:14:39:0,39,585	0/0:17,0:17:51:0,51,676	0/0:106,0:106:99:0,120,1800	0/0:12,0:12:27:0,27,405	0/0:15,0:15:45:0,45,546	0/0:11,0:11:33:0,33,433	0/0:16,0:16:42:0,42,630	0/0:20,0:20:60:0,60,801	0/0:20,0:20:57:0,57,855	1/1:0,20:20:60:801,60,0	0/0:28,0:28:78:0,78,1170	0/0:19,0:19:51:0,51,765	0/0:21,0:21:60:0,60,900	0/0:19,0:19:57:0,57,631
Lachesis_group0	105871	.	A	G	16236.9	PASS	AC=12;AF=0.143;AN=84;DP=1446;ExcessHet=0.0000;FS=0.000;MLEAC=12;MLEAF=0.143;MQ=60.00;QD=29.74;SNPEFF_EFFECT=UTR_3_PRIME;SNPEFF_IMPACT=MODIFIER;SNPEFF_FUNCTIONAL_CLASS=NONE;SNPEFF_CODON_CHANGE=77;SNPEFF_GENE_NAME=EVM0004964;SNPEFF_TRANSCRIPT_ID=EVM0004964.1;SNPEFF_EXON_ID=2;SOR=0.893	GT:AD:DP:GQ:PL	0/0:36,0:36:99:0,99,1261	0/0:65,0:65:99:0,120,1800	0/0:33,0:33:87:0,87,1305	0/0:20,0:20:51:0,51,765	0/0:18,0:18:51:0,51,765	0/0:27,0:27:72:0,72,1080	0/0:28,0:28:78:0,78,1170	0/0:17,0:17:48:0,48,720	0/0:20,0:20:60:0,60,695	0/0:21,0:21:60:0,60,642	1/1:0,23:23:69:866,69,0	0/0:10,0:10:30:0,30,360	0/0:20,0:20:60:0,60,767	0/0:19,0:19:57:0,57,675	1/1:0,172:172:99:6774,515,0	0/0:20,0:20:60:0,60,699	1/1:0,24:24:72:884,72,0	1/1:0,17:17:51:670,51,0	0/0:73,0:73:99:0,120,1800	0/0:20,0:20:60:0,60,739	0/0:16,0:16:45:0,45,675	0/0:13,0:13:39:0,39,475	0/0:14,0:14:42:0,42,505	0/0:20,0:20:51:0,51,765	0/0:12,0:12:33:0,33,495	0/0:20,0:20:51:0,51,765	0/0:20,0:20:54:0,54,810	0/0:16,0:16:42:0,42,630	0/0:106,0:106:99:0,120,1800	0/0:11,0:11:33:0,33,379	0/0:17,0:17:51:0,51,652	0/0:18,0:18:54:0,54,589	0/0:9,0:9:27:0,27,286	0/0:27,0:27:75:0,75,1125	0/0:20,0:20:60:0,60,697	1/1:0,35:35:99:1191,105,0	0/0:18,0:18:51:0,51,765	0/0:15,0:15:36:0,36,540	0/0:24,0:24:23:0,23,823	0/0:34,0:34:99:0,99,1291
Lachesis_group0	108029	.	T	C	19086	PASS	AC=34;AF=0.405;AN=84;DP=1273;ExcessHet=0.0000;FS=0.000;MLEAC=35;MLEAF=0.417;MQ=60.00;QD=24.84;SNPEFF_EFFECT=NON_SYNONYMOUS_CODING;SNPEFF_IMPACT=MODERATE;SNPEFF_FUNCTIONAL_CLASS=MISSENSE;SNPEFF_CODON_CHANGE=gTa/gCa;SNPEFF_AMINO_ACID_CHANGE=V605A;SNPEFF_GENE_NAME=EVM0015088;SNPEFF_TRANSCRIPT_ID=EVM0015088.1;SNPEFF_EXON_ID=1;SOR=0.869	GT:AD:DP:GQ:PL	0/0:25,0:25:72:0,72,1080	0/0:65,0:65:99:0,120,1800	0/0:20,0:20:54:0,54,810	0/0:18,0:18:51:0,51,765	1/1:0,13:13:39:475,39,0	0/0:18,0:18:12:0,12,600	0/0:26,0:26:72:0,72,1080	1/1:0,20:20:60:701,60,0	1/1:0,22:22:66:817,66,0	0/0:16,0:16:42:0,42,630	1/1:0,11:11:33:391,33,0	1/1:0,7:7:21:292,21,0	1/1:0,7:7:21:258,21,0	1/1:0,19:19:57:657,57,0	1/1:0,149:149:99:5976,448,0	0/0:23,0:23:69:0,69,866	1/1:0,27:27:81:923,81,0	1/1:0,14:14:42:517,42,0	0/0:73,0:73:99:0,120,1800	0/0:20,0:20:54:0,54,810	1/1:0,9:9:27:376,27,0	0/0:9,0:9:21:0,21,315	1/1:0,14:14:42:581,42,0	1/1:0,12:12:36:467,36,0	0/0:7,0:7:21:0,21,258	1/1:0,12:12:36:493,36,0	0/0:15,0:15:39:0,39,585	0/0:14,0:14:42:0,42,546	0/0:106,0:106:99:0,120,1800	0/0:11,0:11:30:0,30,450	0/0:8,0:8:0:0,0,181	0/0:12,0:12:33:0,33,495	0/0:36,0:36:99:0,99,1297	0/0:21,0:21:63:0,63,793	1/1:0,22:22:66:805,66,0	1/1:0,25:25:75:874,75,0	0/0:24,0:24:60:0,60,900	0/0:25,0:25:63:0,63,945	0/0:24,0:24:72:0,72,910	0/0:14,0:14:36:0,36,540
Lachesis_group0	108373	.	C	T	5246.36	PASS	AC=18;AF=0.214;AN=84;DP=1171;ExcessHet=0.0000;FS=0.000;MLEAC=18;MLEAF=0.214;MQ=60.00;QD=34.74;SNPEFF_EFFECT=NON_SYNONYMOUS_CODING;SNPEFF_IMPACT=MODERATE;SNPEFF_FUNCTIONAL_CLASS=MISSENSE;SNPEFF_CODON_CHANGE=Ctc/Ttc;SNPEFF_AMINO_ACID_CHANGE=L720F;SNPEFF_GENE_NAME=EVM0015088;SNPEFF_TRANSCRIPT_ID=EVM0015088.1;SNPEFF_EXON_ID=1;SOR=0.909	GT:AD:DP:GQ:PL	0/0:29,0:29:84:0,84,1260	0/0:65,0:65:99:0,120,1800	0/0:25,0:25:60:0,60,900	0/0:21,0:21:60:0,60,805	1/1:0,22:22:65:774,65,0	0/0:16,0:16:48:0,48,588	0/0:27,0:27:75:0,75,1125	1/1:0,28:28:82:907,82,0	1/1:0,25:25:75:896,75,0	0/0:28,0:28:78:0,78,1170	0/0:9,0:9:27:0,27,376	1/1:0,6:6:18:227,18,0	0/0:13,0:13:39:0,39,419	1/1:0,10:10:30:406,30,0	0/0:118,0:118:99:0,120,1800	0/0:17,0:17:45:0,45,675	0/0:23,0:23:69:0,69,755	0/0:11,0:11:33:0,33,459	0/0:73,0:73:99:0,120,1800	0/0:19,0:19:41:0,41,574	1/1:0,15:15:45:534,45,0	0/0:8,0:8:24:0,24,262	1/1:0,9:9:27:324,27,0	1/1:0,11:11:33:389,33,0	0/0:10,0:10:30:0,30,365	0/0:17,0:17:51:0,51,676	0/0:11,0:11:33:0,33,425	0/0:15,0:15:45:0,45,508	0/0:106,0:106:99:0,120,1800	0/0:21,0:21:60:0,60,805	0/0:18,0:18:54:0,54,500	0/0:13,0:13:39:0,39,466	0/0:12,0:12:36:0,36,467	0/0:16,0:16:48:0,48,596	1/1:0,25:25:75:902,75,0	0/0:22,0:22:63:0,63,945	0/0:20,0:20:60:0,60,698	0/0:29,0:29:66:0,66,990	0/0:22,0:22:60:0,60,900	0/0:16,0:16:48:0,48,630
Lachesis_group0	114682	.	C	T	4146.39	PASS	AC=14;AF=0.167;AN=84;DP=1336;ExcessHet=0.0000;FS=0.000;MLEAC=14;MLEAF=0.167;MQ=60.00;QD=27.91;SNPEFF_EFFECT=INTERGENIC;SNPEFF_IMPACT=MODIFIER;SNPEFF_FUNCTIONAL_CLASS=NONE;SOR=0.881	GT:AD:DP:GQ:PL	0/0:16,0:16:42:0,42,630	0/0:149,0:149:99:0,110,1800	0/0:21,0:21:60:0,60,744	0/0:21,0:21:60:0,60,900	1/1:0,17:17:51:638,51,0	0/0:21,0:21:60:0,60,627	0/0:21,0:21:60:0,60,652	1/1:0,30:30:90:1046,90,0	0/0:21,0:21:60:0,60,824	0/0:24,0:24:72:0,72,835	0/0:16,0:16:42:0,42,630	1/1:0,12:12:36:497,36,0	0/0:21,0:21:60:0,60,730	1/1:0,9:9:27:372,27,0	0/0:126,0:126:99:0,120,1800	0/0:24,0:24:72:0,72,820	0/0:26,0:26:72:0,72,938	0/0:13,0:13:39:0,39,509	0/0:141,0:141:99:0,103,1800	0/0:21,0:21:60:0,60,900	1/1:0,19:19:57:693,57,0	0/0:10,0:10:14:0,14,300	1/1:0,14:14:42:512,42,0	1/1:0,13:13:39:494,39,0	0/0:4,0:4:12:0,12,155	0/0:10,0:10:30:0,30,418	0/0:16,0:16:48:0,48,574	0/0:16,0:16:39:0,39,585	0/0:89,0:89:99:0,109,1800	0/0:13,0:13:39:0,39,519	0/0:20,0:20:60:0,60,755	0/0:18,0:18:54:0,54,718	0/0:22,0:22:60:0,60,761	0/0:20,0:20:57:0,57,855	0/0:16,0:16:48:0,48,562	0/0:19,0:19:54:0,54,810	0/0:22,0:22:60:0,60,900	0/0:19,0:19:57:0,57,645	0/0:25,0:25:72:0,72,916	0/0:19,0:19:54:0,54,810
Lachesis_group0	116684	.	G	A	3354.04	PASS	AC=14;AF=0.167;AN=84;DP=1339;ExcessHet=0.0000;FS=0.000;MLEAC=14;MLEAF=0.167;MQ=60.00;QD=29.26;SNPEFF_EFFECT=INTERGENIC;SNPEFF_IMPACT=MODIFIER;SNPEFF_FUNCTIONAL_CLASS=NONE;SOR=0.782	GT:AD:DP:GQ:PL	0/0:16,0:16:48:0,48,545	0/0:149,0:149:99:0,110,1800	0/0:23,0:23:66:0,66,990	0/0:25,0:25:72:0,72,1080	1/1:0,25:25:75:908,75,0	0/0:18,0:18:54:0,54,569	0/0:23,0:23:60:0,60,900	1/1:0,13:13:39:475,39,0	0/0:15,0:15:45:0,45,546	0/0:28,0:28:81:0,81,1029	0/0:19,0:19:57:0,57,619	1/1:0,10:10:30:417,30,0	0/0:16,0:16:42:0,42,630	1/1:0,9:9:27:363,27,0	0/0:126,0:126:99:0,120,1800	0/0:21,0:21:60:0,60,778	0/0:18,0:18:51:0,51,765	0/0:20,0:20:48:0,48,720	0/0:141,0:141:99:0,103,1800	0/0:20,0:20:60:0,60,687	1/1:0,14:14:42:535,42,0	0/0:11,0:11:33:0,33,399	1/1:0,9:9:27:344,27,0	1/1:0,12:12:36:418,36,0	0/0:21,0:21:60:0,60,797	0/0:13,0:13:39:0,39,485	0/0:13,0:13:36:0,36,540	0/0:10,0:10:30:0,30,406	0/0:89,0:89:99:0,109,1800	0/0:20,0:20:60:0,60,685	0/0:19,0:19:57:0,57,713	0/0:19,0:19:57:0,57,725	0/0:21,0:21:60:0,60,781	0/0:15,0:15:45:0,45,568	0/0:9,0:9:27:0,27,255	0/0:26,0:26:72:0,72,933	0/0:21,0:21:60:0,60,900	0/0:32,0:32:87:0,87,1305	0/0:20,0:20:60:0,60,733	0/0:26,0:26:72:0,72,1080
Lachesis_group0	117237	.	T	C	4338.75	PASS	AC=14;AF=0.167;AN=84;DP=1405;ExcessHet=0.0000;FS=0.000;MLEAC=14;MLEAF=0.167;MQ=60.00;QD=25.62;SNPEFF_EFFECT=SPLICE_SITE_REGION;SNPEFF_IMPACT=LOW;SNPEFF_FUNCTIONAL_CLASS=NONE;SNPEFF_GENE_NAME=EVM0010646;SNPEFF_TRANSCRIPT_ID=EVM0010646.1;SNPEFF_EXON_ID=3;SOR=0.802	GT:AD:DP:GQ:PL	0/0:35,0:35:90:0,90,1350	0/0:149,0:149:99:0,110,1800	0/0:24,0:24:72:0,72,786	0/0:30,0:30:75:0,75,991	1/1:0,24:24:72:968,72,0	0/0:25,0:25:33:0,33,764	0/0:17,0:17:51:0,51,616	1/1:0,25:25:75:944,75,0	0/0:22,0:22:60:0,60,805	0/0:16,0:16:45:0,45,675	0/0:14,0:14:42:0,42,512	1/1:0,17:17:51:610,51,0	0/0:9,0:9:27:0,27,376	1/1:0,11:11:33:425,33,0	0/0:126,0:126:99:0,120,1800	0/0:15,0:15:45:0,45,615	0/0:16,0:16:48:0,48,576	0/0:19,0:19:57:0,57,782	0/0:141,0:141:99:0,103,1800	0/0:27,0:27:75:0,75,1125	1/1:0,18:18:54:749,54,0	0/0:17,0:17:51:0,51,618	1/1:0,4:4:12:167,12,0	1/1:0,15:15:45:580,45,0	0/0:12,0:12:36:0,36,467	0/0:17,0:17:51:0,51,569	0/0:9,0:9:24:0,24,360	0/0:22,0:22:57:0,57,855	0/0:89,0:89:99:0,109,1800	0/0:13,0:13:39:0,39,483	0/0:13,0:13:39:0,39,463	0/0:26,0:26:72:0,72,926	0/0:32,0:32:90:0,90,1350	0/0:27,0:27:72:0,72,1080	0/0:22,0:22:57:0,57,855	0/0:25,0:25:69:0,69,1035	0/0:25,0:25:72:0,72,1080	0/0:15,0:15:3:0,3,451	0/0:29,0:29:78:0,78,1170	0/0:30,0:30:81:0,81,1215
Lachesis_group0	118958	.	G	A	3996.29	PASS	AC=14;AF=0.167;AN=84;BaseQRankSum=-0.741;DP=1379;ExcessHet=0.0000;FS=0.000;MLEAC=13;MLEAF=0.155;MQ=60.00;MQRankSum=0;QD=26.85;ReadPosRankSum=1.09;SNPEFF_EFFECT=UPSTREAM;SNPEFF_IMPACT=MODIFIER;SNPEFF_FUNCTIONAL_CLASS=NONE;SNPEFF_CODON_CHANGE=4741;SNPEFF_GENE_NAME=EVM0001187;SNPEFF_TRANSCRIPT_ID=EVM0001187.1;SOR=0.269	GT:AD:DP:GQ:PL	0/0:33,0:33:99:0,99,1208	0/0:149,0:149:99:0,110,1800	0/0:23,0:23:60:0,60,900	0/0:19,0:19:57:0,57,760	1/1:0,29:29:87:1133,87,0	0/0:23,0:23:63:0,63,945	0/0:20,0:20:54:0,54,810	1/1:0,16:16:48:633,48,0	0/0:21,0:21:60:0,60,717	0/0:30,0:30:84:0,84,1260	0/0:20,0:20:57:0,57,855	1/1:0,12:12:36:411,36,0	0/0:11,0:11:33:0,33,357	1/1:1,15:16:6:471,6,0	0/0:126,0:126:99:0,120,1800	0/0:22,0:22:60:0,60,900	0/0:17,0:17:51:0,51,676	0/0:11,0:11:33:0,33,433	0/0:141,0:141:99:0,103,1800	0/0:29,0:29:81:0,81,1215	1/1:0,19:19:57:621,57,0	0/0:18,0:18:48:0,48,720	1/1:0,10:10:30:406,30,0	1/1:0,11:11:33:425,33,0	0/0:6,0:6:18:0,18,224	0/0:7,0:7:21:0,21,254	0/0:13,0:13:36:0,36,540	0/0:24,0:24:72:0,72,942	0/0:89,0:89:99:0,109,1800	0/0:16,0:16:48:0,48,599	0/0:15,0:15:45:0,45,534	0/0:18,0:18:51:0,51,765	0/0:21,0:21:60:0,60,900	0/0:21,0:21:60:0,60,884	0/0:25,0:25:33:0,33,756	0/0:30,0:30:81:0,81,1215	0/0:23,0:23:63:0,63,945	0/0:24,0:24:72:0,72,798	0/0:20,0:20:60:0,60,801	0/0:18,0:18:51:0,51,765
Lachesis_group0	126219	.	C	T	11727.7	PASS	AC=22;AF=0.262;AN=84;DP=1437;ExcessHet=0.0000;FS=0.000;MLEAC=22;MLEAF=0.262;MQ=60.00;QD=29.23;SNPEFF_EFFECT=SYNONYMOUS_CODING;SNPEFF_IMPACT=LOW;SNPEFF_FUNCTIONAL_CLASS=SILENT;SNPEFF_CODON_CHANGE=ttC/ttT;SNPEFF_AMINO_ACID_CHANGE=F456;SNPEFF_GENE_NAME=EVM0005318;SNPEFF_TRANSCRIPT_ID=EVM0005318.1;SNPEFF_EXON_ID=1;SOR=0.888	GT:AD:DP:GQ:PL	0/0:29,0:29:81:0,81,1215	0/0:149,0:149:99:0,110,1800	0/0:12,0:12:36:0,36,455	0/0:31,0:31:84:0,84,1260	1/1:0,23:23:69:858,69,0	0/0:21,0:21:60:0,60,707	0/0:28,0:28:75:0,75,1125	1/1:0,26:26:78:813,78,0	0/0:20,0:20:51:0,51,765	0/0:14,0:14:39:0,39,585	0/0:16,0:16:48:0,48,588	1/1:0,8:8:24:327,24,0	1/1:0,18:18:54:581,54,0	1/1:0,15:15:45:546,45,0	0/0:126,0:126:99:0,120,1800	0/0:18,0:18:48:0,48,720	0/0:34,0:34:90:0,90,1350	1/1:0,17:17:51:642,51,0	0/0:133,0:133:99:0,120,1800	0/0:28,0:28:72:0,72,1080	1/1:0,24:24:72:922,72,0	0/0:13,0:13:36:0,36,540	1/1:0,8:8:24:300,24,0	1/1:0,16:16:48:600,48,0	0/0:10,0:10:30:0,30,338	0/0:9,0:9:27:0,27,323	0/0:17,0:17:45:0,45,675	0/0:27,0:27:81:0,81,1060	0/0:89,0:89:99:0,109,1800	0/0:19,0:19:57:0,57,614	0/0:18,0:18:54:0,54,568	0/0:20,0:20:54:0,54,810	0/0:18,0:18:51:0,51,765	0/0:30,0:30:81:0,81,1215	0/0:22,0:22:60:0,60,900	1/1:0,10:10:30:377,30,0	0/0:12,0:12:30:0,30,450	0/0:36,0:36:99:0,99,1485	0/0:8,0:8:24:0,24,288	0/0:21,0:21:60:0,60,741
Lachesis_group0	126340	.	C	T	8561.55	PASS	AC=8;AF=0.095;AN=84;DP=1384;ExcessHet=0.0000;FS=0.000;MLEAC=8;MLEAF=0.095;MQ=60.00;QD=31.36;SNPEFF_EFFECT=NON_SYNONYMOUS_CODING;SNPEFF_IMPACT=MODERATE;SNPEFF_FUNCTIONAL_CLASS=MISSENSE;SNPEFF_CODON_CHANGE=Cct/Tct;SNPEFF_AMINO_ACID_CHANGE=P497S;SNPEFF_GENE_NAME=EVM0005318;SNPEFF_TRANSCRIPT_ID=EVM0005318.1;SNPEFF_EXON_ID=1;SOR=1.241	GT:AD:DP:GQ:PL	0/0:29,0:29:81:0,81,1215	0/0:149,0:149:99:0,110,1800	0/0:33,0:33:99:0,99,1106	0/0:32,0:32:81:0,81,1143	0/0:20,0:20:60:0,60,733	0/0:26,0:26:78:0,78,795	0/0:27,0:27:81:0,81,956	0/0:21,0:21:60:0,60,900	1/1:0,18:18:54:634,54,0	0/0:15,0:15:39:0,39,585	0/0:16,0:16:45:0,45,675	0/0:8,0:8:24:0,24,296	0/0:9,0:9:21:0,21,315	0/0:21,0:21:54:0,54,810	1/1:0,169:169:99:6754,508,0	0/0:19,0:19:57:0,57,657	1/1:0,28:28:84:965,84,0	0/0:12,0:12:36:0,36,475	0/0:133,0:133:99:0,120,1800	0/0:26,0:26:75:0,75,888	0/0:17,0:17:51:0,51,572	0/0:14,0:14:39:0,39,585	0/0:8,0:8:24:0,24,288	0/0:13,0:13:36:0,36,540	0/0:10,0:10:27:0,27,405	1/1:0,9:9:27:291,27,0	0/0:12,0:12:33:0,33,495	0/0:23,0:23:63:0,63,850	0/0:89,0:89:99:0,109,1800	0/0:18,0:18:54:0,54,641	0/0:21,0:21:63:0,63,705	0/0:27,0:27:81:0,81,920	0/0:20,0:20:60:0,60,733	0/0:28,0:28:81:0,81,1064	0/0:17,0:17:45:0,45,675	0/0:17,0:17:51:0,51,598	0/0:19,0:19:51:0,51,765	0/0:19,0:19:57:0,57,713	0/0:27,0:27:81:0,81,865	0/0:17,0:17:48:0,48,720
Lachesis_group0	141011	.	T	C	3966.86	PASS	AC=14;AF=0.167;AN=84;BaseQRankSum=1.77;DP=1156;ExcessHet=0.0000;FS=0.000;MLEAC=13;MLEAF=0.155;MQ=60.00;MQRankSum=0;QD=34.49;ReadPosRankSum=1.72;SNPEFF_EFFECT=DOWNSTREAM;SNPEFF_IMPACT=MODIFIER;SNPEFF_FUNCTIONAL_CLASS=NONE;SNPEFF_CODON_CHANGE=2204;SNPEFF_GENE_NAME=EVM0002276;SNPEFF_TRANSCRIPT_ID=EVM0002276.1;SOR=0.822	GT:AD:DP:GQ:PL	0/0:25,0:25:72:0,72,942	0/0:46,0:46:99:0,108,1800	0/0:33,0:33:99:0,99,1155	0/0:32,0:32:90:0,90,1350	1/1:0,25:25:75:924,75,0	0/0:22,0:22:60:0,60,783	0/0:22,0:22:66:0,66,771	1/1:2,15:17:2:474,2,0	0/0:19,0:19:54:0,54,810	0/0:16,0:16:33:0,33,543	0/0:17,0:17:51:0,51,698	1/1:0,19:19:57:691,57,0	0/0:12,0:12:36:0,36,390	1/1:0,13:13:39:443,39,0	0/0:131,0:131:99:0,120,1800	0/0:32,0:32:90:0,90,1350	0/0:28,0:28:84:0,84,932	0/0:16,0:16:48:0,48,462	0/0:37,0:37:99:0,102,1530	0/0:18,0:18:51:0,51,765	1/1:0,20:20:60:727,60,0	0/0:10,0:10:27:0,27,405	1/1:0,11:11:33:391,33,0	1/1:0,10:10:30:418,30,0	0/0:10,0:10:27:0,27,405	0/0:20,0:20:60:0,60,729	0/0:12,0:12:33:0,33,495	0/0:15,0:15:42:0,42,630	0/0:35,0:35:99:0,99,1485	0/0:21,0:21:48:0,48,706	0/0:23,0:23:66:0,66,990	0/0:18,0:18:38:0,38,542	0/0:20,0:20:60:0,60,758	0/0:28,0:28:81:0,81,1015	0/0:24,0:24:72:0,72,833	0/0:20,0:20:60:0,60,680	0/0:20,0:20:60:0,60,646	0/0:31,0:31:90:0,90,1010	0/0:28,0:28:81:0,81,1033	0/0:32,0:32:90:0,90,1350
Lachesis_group0	144348	.	A	G	3379.51	PASS	AC=14;AF=0.167;AN=84;BaseQRankSum=-0.657;DP=909;ExcessHet=0.0000;FS=0.000;MLEAC=13;MLEAF=0.155;MQ=60.00;MQRankSum=0;QD=34.48;ReadPosRankSum=1.04;SNPEFF_EFFECT=SYNONYMOUS_CODING;SNPEFF_IMPACT=LOW;SNPEFF_FUNCTIONAL_CLASS=SILENT;SNPEFF_CODON_CHANGE=gtT/gtC;SNPEFF_AMINO_ACID_CHANGE=V735;SNPEFF_GENE_NAME=EVM0006288;SNPEFF_TRANSCRIPT_ID=EVM0006288.1;SNPEFF_EXON_ID=1;SOR=0.330	GT:AD:DP:GQ:PL	0/0:18,0:18:51:0,51,765	0/0:46,0:46:99:0,108,1800	0/0:17,0:17:45:0,45,675	0/0:29,0:29:81:0,81,1215	1/1:0,17:17:51:611,51,0	0/0:14,0:14:39:0,39,585	0/0:17,0:17:48:0,48,720	1/1:0,15:15:45:495,45,0	0/0:10,0:10:30:0,30,350	0/0:22,0:22:57:0,57,855	0/0:9,0:9:27:0,27,350	1/1:0,17:17:51:627,51,0	0/0:15,0:15:3:0,3,531	1/1:0,12:12:36:484,36,0	0/0:68,0:68:99:0,120,1800	0/0:16,0:16:48:0,48,589	0/0:18,0:18:48:0,48,720	0/0:20,0:20:60:0,60,688	0/0:37,0:37:99:0,102,1530	0/0:24,0:24:62:0,62,838	1/1:1,14:15:3:441,3,0	0/0:14,0:14:36:0,36,540	1/1:0,11:11:33:421,33,0	1/1:0,11:11:33:401,33,0	0/0:16,0:16:45:0,45,675	0/0:14,0:14:42:0,42,512	0/0:15,0:15:42:0,42,630	0/0:21,0:21:54:0,54,810	0/0:35,0:35:99:0,99,1485	0/0:14,0:14:39:0,39,585	0/0:19,0:19:54:0,54,810	0/0:16,0:16:48:0,48,547	0/0:17,0:17:45:0,45,675	0/0:19,0:19:57:0,57,627	0/0:14,0:14:36:0,36,540	0/0:14,0:14:42:0,42,494	0/0:9,0:9:27:0,27,330	0/0:21,0:21:57:0,57,855	0/0:24,0:24:57:0,57,839	0/0:21,0:21:54:0,54,810
Lachesis_group0	159451	.	A	G	1798.99	PASS	AC=14;AF=0.167;AN=84;DP=846;ExcessHet=0.0000;FS=0.000;MLEAC=12;MLEAF=0.143;MQ=41.26;QD=31.52;SNPEFF_EFFECT=INTERGENIC;SNPEFF_IMPACT=MODIFIER;SNPEFF_FUNCTIONAL_CLASS=NONE;SOR=4.849	GT:AD:DP:GQ:PL	0/0:29,0:29:81:0,81,1029	0/0:39,0:39:99:0,101,1649	0/0:30,0:30:90:0,90,989	0/0:16,0:16:48:0,48,540	1/1:0,12:12:36:499,36,0	0/0:27,0:27:81:0,81,859	0/0:21,0:21:63:0,63,707	1/1:0,10:10:30:416,30,0	0/0:18,0:18:54:0,54,667	0/0:31,0:31:81:0,81,1215	0/0:13,0:13:39:0,39,439	1/1:0,7:7:21:286,21,0	0/0:13,0:13:39:0,39,412	1/1:0,2:2:6:72,6,0	0/0:36,0:36:99:0,105,1507	0/0:21,0:21:60:0,60,775	0/0:27,0:27:78:0,78,1170	0/0:15,0:15:45:0,45,592	0/0:33,0:33:99:0,99,1447	0/0:15,0:15:42:0,42,630	1/1:0,7:7:21:292,21,0	0/0:19,0:19:57:0,57,653	1/1:0,3:3:9:91,9,0	1/1:0,6:6:18:246,18,0	0/0:7,0:7:21:0,21,256	0/0:9,0:9:24:0,24,360	0/0:18,0:18:51:0,51,765	0/0:18,0:18:51:0,51,765	0/0:37,0:37:99:0,99,1485	0/0:14,0:14:42:0,42,558	0/0:18,0:18:54:0,54,580	0/0:18,0:18:54:0,54,657	0/0:19,0:19:54:0,54,810	0/0:17,0:17:51:0,51,609	0/0:27,0:27:78:0,78,1170	0/0:20,0:20:60:0,60,743	0/0:18,0:18:48:0,48,720	0/0:28,0:28:81:0,81,1215	0/0:22,0:22:63:0,63,759	0/0:30,0:30:81:0,81,1215
Lachesis_group0	163296	.	C	T	3677.05	PASS	AC=14;AF=0.167;AN=84;DP=916;ExcessHet=0.0000;FS=0.000;MLEAC=14;MLEAF=0.167;MQ=60.00;QD=34.36;SNPEFF_EFFECT=INTERGENIC;SNPEFF_IMPACT=MODIFIER;SNPEFF_FUNCTIONAL_CLASS=NONE;SOR=1.056	GT:AD:DP:GQ:PL	0/0:22,0:22:63:0,63,786	0/0:39,0:39:99:0,101,1649	0/0:18,0:18:51:0,51,765	0/0:24,0:24:72:0,72,854	1/1:0,23:23:68:792,68,0	0/0:23,0:23:27:0,27,797	0/0:21,0:21:60:0,60,795	1/1:0,24:24:72:805,72,0	0/0:24,0:24:66:0,66,990	0/0:23,0:23:53:0,53,724	0/0:15,0:15:45:0,45,558	1/1:0,10:10:30:360,30,0	0/0:16,0:16:39:0,39,585	1/1:0,9:9:27:342,27,0	0/0:36,0:36:99:0,105,1507	0/0:18,0:18:45:0,45,675	0/0:17,0:17:51:0,51,535	0/0:21,0:21:54:0,54,810	0/0:33,0:33:99:0,99,1447	0/0:29,0:29:81:0,81,1215	1/1:0,18:18:54:638,54,0	0/0:20,0:20:57:0,57,855	1/1:0,11:11:33:425,33,0	1/1:0,12:12:36:421,36,0	0/0:12,0:12:36:0,36,475	0/0:10,0:10:30:0,30,357	0/0:11,0:11:33:0,33,367	0/0:14,0:14:42:0,42,539	0/0:37,0:37:99:0,99,1485	0/0:22,0:22:60:0,60,900	0/0:20,0:20:60:0,60,699	0/0:13,0:13:33:0,33,495	0/0:25,0:25:72:0,72,1080	0/0:25,0:25:72:0,72,1018	0/0:15,0:15:39:0,39,585	0/0:22,0:22:54:0,54,810	0/0:20,0:20:57:0,57,855	0/0:37,0:37:99:0,99,1144	0/0:28,0:28:81:0,81,1101	0/0:19,0:19:54:0,54,810
Lachesis_group0	164174	.	G	A	3842.51	PASS	AC=14;AF=0.167;AN=84;DP=992;ExcessHet=0.0000;FS=0.000;MLEAC=14;MLEAF=0.167;MQ=60.00;QD=28.22;SNPEFF_EFFECT=NON_SYNONYMOUS_CODING;SNPEFF_IMPACT=MODERATE;SNPEFF_FUNCTIONAL_CLASS=MISSENSE;SNPEFF_CODON_CHANGE=Gtc/Atc;SNPEFF_AMINO_ACID_CHANGE=V99I;SNPEFF_GENE_NAME=EVM0006299;SNPEFF_TRANSCRIPT_ID=EVM0006299.1;SNPEFF_EXON_ID=3;SOR=0.787	GT:AD:DP:GQ:PL	0/0:28,0:28:81:0,81,1215	0/0:39,0:39:99:0,101,1649	0/0:29,0:29:81:0,81,1215	0/0:30,0:30:90:0,90,1021	1/1:0,25:25:75:908,75,0	0/0:15,0:15:3:0,3,388	0/0:38,0:38:72:0,72,1231	1/1:0,17:17:51:647,51,0	0/0:30,0:30:81:0,81,1215	0/0:21,0:21:60:0,60,752	0/0:19,0:19:51:0,51,765	1/1:0,16:16:48:610,48,0	0/0:17,0:17:51:0,51,608	1/1:0,8:8:24:302,24,0	0/0:36,0:36:99:0,105,1507	0/0:24,0:24:63:0,63,945	0/0:25,0:25:72:0,72,770	0/0:26,0:26:72:0,72,1080	0/0:33,0:33:99:0,99,1447	0/0:15,0:15:45:0,45,566	1/1:0,17:17:51:579,51,0	0/0:16,0:16:48:0,48,547	1/1:0,11:11:33:355,33,0	1/1:0,15:15:45:546,45,0	0/0:13,0:13:39:0,39,483	0/0:13,0:13:39:0,39,519	0/0:22,0:22:60:0,60,900	0/0:12,0:12:33:0,33,495	0/0:37,0:37:99:0,99,1485	0/0:20,0:20:57:0,57,855	0/0:18,0:18:38:0,38,549	0/0:23,0:23:63:0,63,945	0/0:30,0:30:74:0,74,836	0/0:27,0:27:81:0,81,1094	0/0:21,0:21:60:0,60,741	0/0:25,0:25:72:0,72,814	0/0:23,0:23:66:0,66,881	0/0:29,0:29:81:0,81,1215	0/0:24,0:24:72:0,72,876	0/0:24,0:24:72:0,72,884
Lachesis_group0	167894	.	T	C	3986.06	PASS	AC=14;AF=0.167;AN=84;DP=1158;ExcessHet=0.0000;FS=0.000;MLEAC=14;MLEAF=0.167;MQ=60.00;QD=30.10;SNPEFF_EFFECT=NON_SYNONYMOUS_CODING;SNPEFF_IMPACT=MODERATE;SNPEFF_FUNCTIONAL_CLASS=MISSENSE;SNPEFF_CODON_CHANGE=Tgg/Cgg;SNPEFF_AMINO_ACID_CHANGE=W523R;SNPEFF_GENE_NAME=EVM0013459;SNPEFF_TRANSCRIPT_ID=EVM0013459.1;SNPEFF_EXON_ID=4;SOR=0.784	GT:AD:DP:GQ:PL	0/0:8,0:8:24:0,24,322	0/0:128,0:128:99:0,104,1800	0/0:15,0:15:42:0,42,630	0/0:24,0:24:30:0,30,752	1/1:0,24:24:72:846,72,0	0/0:20,0:20:60:0,60,721	0/0:16,0:16:48:0,48,588	1/1:0,19:19:57:589,57,0	0/0:15,0:15:42:0,42,630	0/0:18,0:18:51:0,51,765	0/0:21,0:21:60:0,60,786	1/1:0,13:13:39:509,39,0	0/0:16,0:16:48:0,48,576	1/1:0,18:18:54:616,54,0	0/0:38,0:38:99:0,102,1575	0/0:18,0:18:51:0,51,765	0/0:20,0:20:60:0,60,586	0/0:21,0:21:60:0,60,756	0/0:151,0:151:99:0,120,1800	0/0:13,0:13:36:0,36,540	1/1:0,18:18:54:672,54,0	0/0:19,0:19:57:0,57,709	1/1:0,8:8:24:334,24,0	1/1:0,13:13:39:526,39,0	0/0:15,0:15:45:0,45,488	0/0:23,0:23:62:0,62,778	0/0:24,0:24:72:0,72,888	0/0:18,0:18:48:0,48,720	0/0:110,0:110:99:0,120,1800	0/0:9,0:9:27:0,27,330	0/0:19,0:19:48:0,48,720	0/0:18,0:18:51:0,51,765	0/0:21,0:21:60:0,60,900	0/0:19,0:19:57:0,57,748	0/0:22,0:22:60:0,60,900	0/0:27,0:27:72:0,72,1080	0/0:16,0:16:48:0,48,547	0/0:20,0:20:54:0,54,810	0/0:25,0:25:72:0,72,1080	0/0:22,0:22:60:0,60,748
Lachesis_group0	168831	.	G	A	3528.72	PASS	AC=14;AF=0.167;AN=84;DP=1138;ExcessHet=0.0000;FS=0.000;MLEAC=14;MLEAF=0.167;MQ=60.00;QD=29.00;SNPEFF_EFFECT=INTERGENIC;SNPEFF_IMPACT=MODIFIER;SNPEFF_FUNCTIONAL_CLASS=NONE;SOR=0.953	GT:AD:DP:GQ:PL	0/0:11,0:11:30:0,30,450	0/0:128,0:128:99:0,104,1800	0/0:8,0:8:24:0,24,284	0/0:32,0:32:78:0,78,1170	1/1:0,24:24:72:886,72,0	0/0:30,0:30:48:0,48,830	0/0:19,0:19:54:0,54,810	1/1:0,13:13:39:502,39,0	0/0:21,0:21:57:0,57,855	0/0:20,0:20:54:0,54,810	0/0:16,0:16:45:0,45,675	1/1:0,9:9:27:376,27,0	0/0:15,0:15:3:0,3,463	1/1:0,19:19:57:759,57,0	0/0:38,0:38:99:0,102,1575	0/0:15,0:15:42:0,42,630	0/0:16,0:16:48:0,48,557	0/0:18,0:18:51:0,51,765	0/0:151,0:151:99:0,120,1800	0/0:26,0:26:65:0,65,908	1/1:0,9:9:27:359,27,0	0/0:15,0:15:42:0,42,630	1/1:0,4:4:12:167,12,0	1/1:0,15:15:45:584,45,0	0/0:14,0:14:42:0,42,500	0/0:19,0:19:54:0,54,810	0/0:14,0:14:39:0,39,585	0/0:18,0:18:51:0,51,765	0/0:110,0:110:99:0,120,1800	0/0:20,0:20:57:0,57,855	0/0:19,0:19:57:0,57,760	0/0:13,0:13:33:0,33,495	0/0:20,0:20:54:0,54,810	0/0:21,0:21:60:0,60,707	0/0:11,0:11:33:0,33,425	0/0:33,0:33:93:0,93,1395	0/0:18,0:18:54:0,54,589	0/0:8,0:8:24:0,24,262	0/0:22,0:22:60:0,60,900	0/0:25,0:25:72:0,72,801
Lachesis_group0	169696	.	A	C	4324.03	PASS	AC=14;AF=0.167;AN=84;DP=1202;ExcessHet=0.0000;FS=0.000;MLEAC=14;MLEAF=0.167;MQ=60.00;QD=29.67;SNPEFF_EFFECT=INTERGENIC;SNPEFF_IMPACT=MODIFIER;SNPEFF_FUNCTIONAL_CLASS=NONE;SOR=0.726	GT:AD:DP:GQ:PL	0/0:24,0:24:72:0,72,820	0/0:128,0:128:99:0,104,1800	0/0:20,0:20:51:0,51,765	0/0:17,0:17:39:0,39,585	1/1:0,25:25:75:793,75,0	0/0:24,0:24:72:0,72,786	0/0:20,0:20:60:0,60,653	1/1:0,22:22:66:782,66,0	0/0:25,0:25:72:0,72,962	0/0:28,0:28:75:0,75,1125	0/0:26,0:26:72:0,72,1080	1/1:0,16:16:48:594,48,0	0/0:21,0:21:60:0,60,680	1/1:0,17:17:51:642,51,0	0/0:38,0:38:99:0,102,1575	0/0:19,0:19:54:0,54,810	0/0:10,0:10:30:0,30,338	0/0:22,0:22:60:0,60,817	0/0:151,0:151:99:0,120,1800	0/0:15,0:15:39:0,39,585	1/1:0,23:23:69:892,69,0	0/0:17,0:17:39:0,39,585	1/1:0,7:7:21:258,21,0	1/1:0,12:12:36:469,36,0	0/0:16,0:16:48:0,48,600	0/0:11,0:11:33:0,33,421	0/0:19,0:19:57:0,57,665	0/0:16,0:16:45:0,45,675	0/0:110,0:110:99:0,120,1800	0/0:17,0:17:45:0,45,675	0/0:19,0:19:54:0,54,810	0/0:15,0:15:45:0,45,600	0/0:31,0:31:90:0,90,1350	0/0:20,0:20:60:0,60,755	0/0:16,0:16:45:0,45,675	0/0:25,0:25:60:0,60,900	0/0:10,0:10:30:0,30,406	0/0:31,0:31:84:0,84,1260	0/0:16,0:16:48:0,48,656	0/0:16,0:16:48:0,48,588
Lachesis_group0	171817	.	T	A	3782.45	PASS	AC=13;AF=0.155;AN=84;BaseQRankSum=-0.224;DP=1168;ExcessHet=0.0000;FS=3.174;MLEAC=13;MLEAF=0.155;MQ=60.00;MQRankSum=0;QD=30.46;ReadPosRankSum=-0.724;SNPEFF_EFFECT=INTERGENIC;SNPEFF_IMPACT=MODIFIER;SNPEFF_FUNCTIONAL_CLASS=NONE;SOR=0.373	GT:AD:DP:GQ:PL	0/0:24,0:24:66:0,66,990	0/0:128,0:128:99:0,104,1800	0/0:12,0:12:27:0,27,405	0/0:28,0:28:81:0,81,999	1/1:0,23:23:69:824,69,0	0/0:18,0:18:54:0,54,577	0/0:21,0:21:60:0,60,736	0/1:1,11:12:6:389,0,6	0/0:28,0:28:81:0,81,1007	0/0:16,0:16:42:0,42,630	0/0:4,0:4:12:0,12,155	1/1:0,19:19:57:688,57,0	0/0:12,0:12:36:0,36,390	1/1:0,20:20:60:699,60,0	0/0:38,0:38:99:0,102,1575	0/0:28,0:28:81:0,81,1041	0/0:9,0:9:24:0,24,360	0/0:13,0:13:39:0,39,429	0/0:151,0:151:99:0,120,1800	0/0:28,0:28:81:0,81,1085	1/1:0,15:15:45:603,45,0	0/0:17,0:17:51:0,51,710	1/1:0,4:4:12:167,12,0	1/1:0,15:15:45:512,45,0	0/0:15,0:15:45:0,45,615	0/0:25,0:25:72:0,72,923	0/0:20,0:20:60:0,60,668	0/0:9,0:9:27:0,27,350	0/0:110,0:110:99:0,120,1800	0/0:12,0:12:36:0,36,421	0/0:24,0:24:60:0,60,934	0/0:10,0:10:30:0,30,372	0/0:20,0:20:57:0,57,855	0/0:25,0:25:72:0,72,874	0/0:15,0:15:33:0,33,495	0/0:21,0:21:54:0,54,810	0/0:24,0:24:60:0,60,900	0/0:28,0:28:42:0,42,779	0/0:20,0:20:60:0,60,746	0/0:27,0:27:81:0,81,876
Lachesis_group0	172610	.	T	C	3879.07	PASS	AC=14;AF=0.167;AN=84;DP=1207;ExcessHet=0.0000;FS=0.000;MLEAC=14;MLEAF=0.167;MQ=60.00;QD=27.62;SNPEFF_EFFECT=INTERGENIC;SNPEFF_IMPACT=MODIFIER;SNPEFF_FUNCTIONAL_CLASS=NONE;SOR=1.028	GT:AD:DP:GQ:PL	0/0:22,0:22:60:0,60,702	0/0:128,0:128:99:0,104,1800	0/0:18,0:18:51:0,51,759	0/0:14,0:14:42:0,42,490	1/1:0,13:13:39:538,39,0	0/0:28,0:28:42:0,42,801	0/0:19,0:19:51:0,51,765	1/1:0,18:18:54:649,54,0	0/0:25,0:25:69:0,69,1035	0/0:18,0:18:51:0,51,765	0/0:20,0:20:54:0,54,810	1/1:0,13:13:39:475,39,0	0/0:23,0:23:63:0,63,756	1/1:0,20:20:60:733,60,0	0/0:38,0:38:99:0,102,1575	0/0:15,0:15:42:0,42,630	0/0:18,0:18:54:0,54,645	0/0:18,0:18:54:0,54,718	0/0:151,0:151:99:0,120,1800	0/0:20,0:20:60:0,60,767	1/1:0,21:21:63:743,63,0	0/0:16,0:16:48:0,48,542	1/1:0,10:10:30:384,30,0	1/1:0,13:13:39:463,39,0	0/0:9,0:9:27:0,27,376	0/0:13,0:13:39:0,39,543	0/0:21,0:21:57:0,57,855	0/0:15,0:15:42:0,42,630	0/0:110,0:110:99:0,120,1800	0/0:23,0:23:60:0,60,817	0/0:15,0:15:42:0,42,630	0/0:15,0:15:45:0,45,546	0/0:16,0:16:45:0,45,675	0/0:28,0:28:84:0,84,999	0/0:21,0:21:60:0,60,729	0/0:33,0:33:99:0,99,1079	0/0:30,0:30:90:0,90,1071	0/0:20,0:20:60:0,60,695	0/0:22,0:22:60:0,60,900	0/0:34,0:34:93:0,93,1395
Lachesis_group0	174275	.	C	T	152.65	PASS	AC=2;AF=0.059;AN=34;DP=97;ExcessHet=0.0663;FS=0.000;MLEAC=3;MLEAF=0.088;MQ=40.00;QD=28.32;SNPEFF_EFFECT=INTERGENIC;SNPEFF_IMPACT=MODIFIER;SNPEFF_FUNCTIONAL_CLASS=NONE;SOR=3.258	GT:AD:DP:GQ:PL	0/0:2,0:2:6:0,6,45	0/0:14,0:14:42:0,42,630	./.:0,0:0:0:0,0,0	0/0:1,0:1:3:0,3,15	./.:0,0:0:0:0,0,0	./.:0,0:0:0:0,0,0	./.:0,0:0:0:0,0,0	./.:0,0:0:0:0,0,0	./.:0,0:0:0:0,0,0	./.:0,0:0:0:0,0,0	0/0:2,0:2:6:0,6,72	./.:0,0:0:0:0,0,0	0/0:2,0:2:6:0,6,72	./.:0,0:0:0:0,0,0	0/0:13,0:13:39:0,39,540	./.:0,0:0:0:0,0,0	./.:0,0:0:0:0,0,0	./.:0,0:0:0:0,0,0	0/0:9,0:9:27:0,27,390	./.:0,0:0:0:0,0,0	./.:0,0:0:0:0,0,0	0/0:1,0:1:3:0,3,30	./.:0,0:0:0:0,0,0	./.:0,0:0:0:0,0,0	1/1:0,4:4:12:167,12,0	0/0:4,0:4:12:0,12,141	0/0:4,0:4:12:0,12,114	0/0:5,0:5:15:0,15,182	0/0:13,0:13:39:0,39,566	./.:0,0:0:0:0,0,0	./.:0,0:0:0:0,0,0	./.:0,0:0:0:0,0,0	./.:0,0:0:0:0,0,0	./.:0,0:0:0:0,0,0	./.:0,0:0:0:0,0,0	0/0:1,0:1:3:0,3,42	0/0:1,0:1:3:0,3,15	./.:0,0:0:0:0,0,0	./.:0,0:0:0:0,0,0	./.:0,0:0:0:0,0,0
Lachesis_group0	179465	.	T	C	3498.44	PASS	AC=14;AF=0.167;AN=84;DP=922;ExcessHet=0.0000;FS=0.000;MLEAC=14;MLEAF=0.167;MQ=60.00;QD=34.64;SNPEFF_EFFECT=DOWNSTREAM;SNPEFF_IMPACT=MODIFIER;SNPEFF_FUNCTIONAL_CLASS=NONE;SNPEFF_CODON_CHANGE=2781;SNPEFF_GENE_NAME=EVM0005140;SNPEFF_TRANSCRIPT_ID=EVM0005140.1;SOR=0.713	GT:AD:DP:GQ:PL	0/0:24,0:24:72:0,72,820	0/0:34,0:34:99:0,102,1401	0/0:22,0:22:60:0,60,656	0/0:21,0:21:57:0,57,855	1/1:0,15:15:45:524,45,0	0/0:19,0:19:57:0,57,611	0/0:14,0:14:39:0,39,585	1/1:0,15:15:45:558,45,0	0/0:20,0:20:60:0,60,783	0/0:17,0:17:51:0,51,569	0/0:24,0:24:66:0,66,990	1/1:0,19:19:57:691,57,0	0/0:27,0:27:72:0,72,1080	1/1:0,19:19:57:623,57,0	0/0:39,0:39:99:0,101,1665	0/0:22,0:22:63:0,63,839	0/0:18,0:18:54:0,54,504	0/0:19,0:19:42:0,42,690	0/0:48,0:48:99:0,120,1800	0/0:26,0:26:72:0,72,1080	1/1:0,16:16:48:532,48,0	0/0:17,0:17:45:0,45,675	1/1:0,8:8:24:334,24,0	1/1:0,9:9:27:342,27,0	0/0:17,0:17:9:0,9,566	0/0:12,0:12:36:0,36,467	0/0:15,0:15:45:0,45,486	0/0:11,0:11:33:0,33,413	0/0:41,0:41:99:0,101,1697	0/0:17,0:17:48:0,48,720	0/0:20,0:20:60:0,60,649	0/0:9,0:9:27:0,27,376	0/0:23,0:23:60:0,60,900	0/0:30,0:30:81:0,81,1215	0/0:19,0:19:54:0,54,810	0/0:23,0:23:60:0,60,900	0/0:22,0:22:60:0,60,900	0/0:23,0:23:63:0,63,945	0/0:25,0:25:63:0,63,945	0/0:30,0:30:90:0,90,1103
Lachesis_group0	187116	.	C	T	33.37	PASS	AC=1;AF=0.012;AN=84;BaseQRankSum=0.447;DP=1237;ExcessHet=3.0103;FS=3.424;MLEAC=1;MLEAF=0.012;MQ=60.00;MQRankSum=0;QD=3.03;ReadPosRankSum=-0.875;SNPEFF_EFFECT=NON_SYNONYMOUS_CODING;SNPEFF_IMPACT=MODERATE;SNPEFF_FUNCTIONAL_CLASS=MISSENSE;SNPEFF_CODON_CHANGE=Cgc/Tgc;SNPEFF_AMINO_ACID_CHANGE=R68C;SNPEFF_GENE_NAME=EVM0016100;SNPEFF_TRANSCRIPT_ID=EVM0016100.1;SNPEFF_EXON_ID=1;SOR=2.272	GT:AD:DP:GQ:PL	0/0:27,0:27:75:0,75,1125	0/0:71,0:71:99:0,116,1800	0/0:30,0:30:81:0,81,1215	0/0:14,0:14:42:0,42,470	0/0:24,0:24:60:0,60,900	0/0:27,0:27:78:0,78,1170	0/0:38,0:38:72:0,72,1355	0/0:20,0:20:54:0,54,810	0/0:21,0:21:57:0,57,855	0/0:31,0:31:90:0,90,1350	0/0:19,0:19:54:0,54,810	0/0:15,0:15:45:0,45,467	0/0:8,0:8:24:0,24,262	0/0:11,0:11:33:0,33,425	0/0:99,0:99:99:0,120,1800	0/0:19,0:19:57:0,57,725	0/0:27,0:27:81:0,81,923	0/0:14,0:14:42:0,42,539	0/0:84,0:84:99:0,120,1800	0/0:19,0:19:54:0,54,810	0/0:16,0:16:42:0,42,630	0/0:21,0:21:60:0,60,771	0/0:7,0:7:21:0,21,292	0/0:11,0:11:33:0,33,379	0/0:11,0:11:33:0,33,413	0/0:12,0:12:36:0,36,501	0/1:9,2:11:50:50,0,309	0/0:18,0:18:54:0,54,728	0/0:72,0:72:99:0,120,1800	0/0:18,0:18:51:0,51,765	0/0:10,0:10:30:0,30,350	0/0:19,0:19:57:0,57,748	0/0:22,0:22:63:0,63,736	0/0:19,0:19:54:0,54,810	0/0:29,0:29:84:0,84,1260	0/0:11,0:11:33:0,33,413	0/0:29,0:29:57:0,57,867	0/0:30,0:30:84:0,84,1260	0/0:20,0:20:54:0,54,810	0/0:30,0:30:81:0,81,1117
Lachesis_group0	191681	.	T	C	13401	PASS	AC=22;AF=0.262;AN=84;DP=1267;ExcessHet=0.0000;FS=0.000;MLEAC=22;MLEAF=0.262;MQ=60.00;QD=25.82;SNPEFF_EFFECT=DOWNSTREAM;SNPEFF_IMPACT=MODIFIER;SNPEFF_FUNCTIONAL_CLASS=NONE;SNPEFF_CODON_CHANGE=2570;SNPEFF_GENE_NAME=EVM0016100;SNPEFF_TRANSCRIPT_ID=EVM0016100.1;SOR=0.832	GT:AD:DP:GQ:PL	0/0:9,0:9:18:0,18,270	0/0:71,0:71:99:0,116,1800	0/0:16,0:16:48:0,48,600	0/0:17,0:17:48:0,48,720	1/1:0,22:22:66:748,66,0	0/0:27,0:27:81:0,81,800	0/0:21,0:21:21:0,21,691	1/1:0,26:26:78:1018,78,0	1/1:0,27:27:81:1002,81,0	0/0:16,0:16:45:0,45,675	0/0:19,0:19:51:0,51,765	1/1:0,16:16:48:600,48,0	1/1:0,16:16:48:622,48,0	1/1:0,9:9:27:376,27,0	0/0:99,0:99:99:0,120,1800	0/0:15,0:15:42:0,42,630	0/0:11,0:11:33:0,33,401	1/1:0,23:23:69:888,69,0	0/0:84,0:84:99:0,120,1800	0/0:19,0:19:51:0,51,765	0/0:12,0:12:36:0,36,455	0/0:14,0:14:42:0,42,558	1/1:0,12:12:36:433,36,0	0/0:8,0:8:24:0,24,288	0/0:19,0:19:51:0,51,765	1/1:0,19:19:57:720,57,0	0/0:14,0:14:36:0,36,540	0/0:25,0:25:75:0,75,918	0/0:72,0:72:99:0,120,1800	0/0:17,0:17:45:0,45,675	0/0:14,0:14:42:0,42,585	0/0:19,0:19:57:0,57,691	0/0:22,0:22:51:0,51,725	0/0:27,0:27:78:0,78,1170	0/0:20,0:20:60:0,60,801	1/1:0,15:15:45:627,45,0	0/0:15,0:15:42:0,42,630	0/0:20,0:20:18:0,18,615	0/0:24,0:24:69:0,69,1035	0/0:30,0:30:90:0,90,1048
Lachesis_group0	202579	.	C	T	3452.85	PASS	AC=16;AF=0.190;AN=84;DP=1144;ExcessHet=0.0000;FS=0.000;MLEAC=16;MLEAF=0.190;MQ=60.00;QD=34.53;SNPEFF_EFFECT=NON_SYNONYMOUS_CODING;SNPEFF_IMPACT=MODERATE;SNPEFF_FUNCTIONAL_CLASS=MISSENSE;SNPEFF_CODON_CHANGE=gGt/gAt;SNPEFF_AMINO_ACID_CHANGE=G524D;SNPEFF_GENE_NAME=EVM0001687;SNPEFF_TRANSCRIPT_ID=EVM0001687.1;SNPEFF_EXON_ID=2;SOR=0.818	GT:AD:DP:GQ:PL	0/0:28,0:28:83:0,83,856	0/0:71,0:71:99:0,116,1800	0/0:22,0:22:66:0,66,665	0/0:16,0:16:48:0,48,608	1/1:0,13:13:39:533,39,0	0/0:19,0:19:41:0,41,495	0/0:22,0:22:60:0,60,900	1/1:0,16:16:48:544,48,0	1/1:0,22:22:64:698,64,0	0/0:21,0:21:62:0,62,619	0/0:15,0:15:45:0,45,479	1/1:0,13:13:39:492,39,0	1/1:0,12:12:35:408,35,0	1/1:0,11:11:32:361,32,0	0/0:99,0:99:99:0,120,1800	0/0:20,0:20:54:0,54,810	0/0:20,0:20:60:0,60,683	0/0:9,0:9:27:0,27,323	0/0:84,0:84:99:0,120,1800	0/0:17,0:17:51:0,51,630	0/0:17,0:17:45:0,45,675	0/0:15,0:15:45:0,45,566	1/1:0,7:7:21:280,21,0	0/0:8,0:8:24:0,24,310	0/0:11,0:11:33:0,33,421	1/1:0,6:6:18:247,18,0	0/0:14,0:14:33:0,33,495	0/0:16,0:16:42:0,42,630	0/0:72,0:72:99:0,120,1800	0/0:16,0:16:48:0,48,554	0/0:15,0:15:45:0,45,513	0/0:18,0:18:54:0,54,566	0/0:24,0:24:72:0,72,848	0/0:23,0:23:63:0,63,945	0/0:22,0:22:63:0,63,752	0/0:32,0:32:93:0,93,1395	0/0:17,0:17:48:0,48,720	0/0:18,0:18:54:0,54,558	0/0:19,0:19:54:0,54,810	0/0:21,0:21:60:0,60,730
Lachesis_group0	203917	.	A	G	5479.38	PASS	AC=18;AF=0.214;AN=84;DP=1231;ExcessHet=0.0000;FS=0.000;MLEAC=18;MLEAF=0.214;MQ=60.00;QD=30.46;SNPEFF_EFFECT=NON_SYNONYMOUS_CODING;SNPEFF_IMPACT=MODERATE;SNPEFF_FUNCTIONAL_CLASS=MISSENSE;SNPEFF_CODON_CHANGE=aTc/aCc;SNPEFF_AMINO_ACID_CHANGE=I78T;SNPEFF_GENE_NAME=EVM0001687;SNPEFF_TRANSCRIPT_ID=EVM0001687.1;SNPEFF_EXON_ID=2;SOR=0.706	GT:AD:DP:GQ:PL	0/0:35,0:35:99:0,99,1232	0/0:71,0:71:99:0,116,1800	0/0:25,0:25:72:0,72,839	0/0:28,0:28:75:0,75,1101	1/1:0,31:31:93:1146,93,0	0/0:18,0:18:12:0,12,486	0/0:25,0:25:72:0,72,928	1/1:0,26:26:78:898,78,0	1/1:0,23:23:69:792,69,0	0/0:18,0:18:45:0,45,675	0/0:19,0:19:57:0,57,733	1/1:0,14:14:42:544,42,0	1/1:0,17:17:51:574,51,0	1/1:0,11:11:33:391,33,0	0/0:99,0:99:99:0,120,1800	0/0:26,0:26:72:0,72,982	0/0:32,0:32:90:0,90,1040	1/1:0,10:10:30:377,30,0	0/0:84,0:84:99:0,120,1800	0/0:14,0:14:42:0,42,585	0/0:9,0:9:27:0,27,364	0/0:18,0:18:54:0,54,626	1/1:0,9:9:27:342,27,0	0/0:8,0:8:24:0,24,257	0/0:9,0:9:27:0,27,330	1/1:0,14:14:42:527,42,0	0/0:17,0:17:51:0,51,650	0/0:19,0:19:57:0,57,663	0/0:72,0:72:99:0,120,1800	0/0:17,0:17:9:0,9,580	0/0:10,0:10:27:0,27,405	0/0:7,0:7:18:0,18,270	0/0:21,0:21:60:0,60,851	0/0:19,0:19:57:0,57,633	0/0:27,0:27:78:0,78,1170	0/0:18,0:18:51:0,51,765	0/0:26,0:26:72:0,72,869	0/0:29,0:29:81:0,81,1215	0/0:25,0:25:60:0,60,783	0/0:28,0:28:81:0,81,871
Lachesis_group0	205309	.	T	C	4443.85	PASS	AC=15;AF=0.179;AN=84;BaseQRankSum=2.2;DP=1145;ExcessHet=0.0000;FS=0.000;MLEAC=15;MLEAF=0.179;MQ=60.00;MQRankSum=0;QD=31.28;ReadPosRankSum=-0.967;SNPEFF_EFFECT=UPSTREAM;SNPEFF_IMPACT=MODIFIER;SNPEFF_FUNCTIONAL_CLASS=NONE;SNPEFF_CODON_CHANGE=1080;SNPEFF_GENE_NAME=EVM0001687;SNPEFF_TRANSCRIPT_ID=EVM0001687.1;SOR=0.850	GT:AD:DP:GQ:PL	0/0:21,0:21:60:0,60,652	0/0:71,0:71:99:0,116,1800	0/0:24,0:24:72:0,72,866	0/0:21,0:21:60:0,60,754	1/1:0,27:27:81:1026,81,0	0/0:21,0:21:48:0,48,720	0/0:15,0:15:42:0,42,630	1/1:0,21:21:63:740,63,0	1/1:0,22:22:66:817,66,0	0/0:31,0:31:90:0,90,1100	0/0:11,0:11:30:0,30,450	1/1:0,12:12:36:467,36,0	1/1:0,9:9:27:342,27,0	1/1:0,10:10:30:384,30,0	0/0:99,0:99:99:0,120,1800	0/0:21,0:21:60:0,60,797	0/0:23,0:23:66:0,66,893	0/0:10,0:10:27:0,27,405	0/0:84,0:84:99:0,120,1800	0/0:26,0:26:72:0,72,960	0/0:20,0:20:60:0,60,709	0/0:14,0:14:42:0,42,585	0/1:2,7:9:22:265,0,22	0/0:9,0:9:21:0,21,315	0/0:10,0:10:30:0,30,406	1/1:0,13:13:39:508,39,0	0/0:11,0:11:30:0,30,450	0/0:15,0:15:39:0,39,585	0/0:72,0:72:99:0,120,1800	0/0:12,0:12:36:0,36,405	0/0:19,0:19:54:0,54,810	0/0:17,0:17:51:0,51,650	0/0:14,0:14:36:0,36,540	0/0:21,0:21:60:0,60,824	0/0:20,0:20:60:0,60,763	0/0:14,0:14:36:0,36,540	0/0:22,0:22:60:0,60,783	0/0:27,0:27:81:0,81,837	0/0:11,0:11:33:0,33,399	0/0:14,0:14:39:0,39,585
Lachesis_group0	209147	.	C	T	16641.8	PASS	AC=32;AF=0.381;AN=84;BaseQRankSum=1.5;DP=980;ExcessHet=0.0000;FS=6.087;MLEAC=33;MLEAF=0.393;MQ=60.00;MQRankSum=0;QD=33.96;ReadPosRankSum=-1.24;SNPEFF_EFFECT=SYNONYMOUS_CODING;SNPEFF_IMPACT=LOW;SNPEFF_FUNCTIONAL_CLASS=SILENT;SNPEFF_CODON_CHANGE=gcC/gcT;SNPEFF_AMINO_ACID_CHANGE=A236;SNPEFF_GENE_NAME=EVM0001683;SNPEFF_TRANSCRIPT_ID=EVM0001683.1;SNPEFF_EXON_ID=1;SOR=2.253	GT:AD:DP:GQ:PL	1/1:0,13:13:39:464,39,0	1/1:2,92:94:99:3011,254,0	1/1:0,12:12:36:501,36,0	0/0:15,0:15:42:0,42,630	0/0:13,0:13:36:0,36,540	0/0:15,0:15:3:0,3,367	0/0:14,0:14:39:0,39,585	0/0:11,0:11:17:0,17,350	0/0:17,0:17:45:0,45,675	1/1:0,9:9:27:315,27,0	0/0:18,0:18:51:0,51,765	0/0:11,0:11:33:0,33,327	0/0:10,0:10:30:0,30,316	0/0:3,0:3:9:0,9,99	1/1:1,105:106:99:3631,304,0	1/1:0,5:5:15:159,15,0	0/0:17,0:17:35:0,35,523	0/0:14,0:14:27:0,27,494	1/1:0,96:96:99:3227,281,0	1/1:0,9:9:27:309,27,0	0/0:16,0:16:32:0,32,520	0/0:17,0:17:20:0,20,504	0/0:8,0:8:24:0,24,281	0/0:7,0:7:21:0,21,242	1/1:0,5:5:15:163,15,0	0/0:8,0:8:12:0,12,180	1/1:0,8:8:24:285,24,0	1/1:0,7:7:21:280,21,0	1/1:0,92:92:99:3197,269,0	0/0:7,0:7:18:0,18,270	0/0:11,0:11:30:0,30,450	0/0:11,0:11:30:0,30,450	0/0:14,0:14:42:0,42,445	0/0:20,0:20:44:0,44,600	1/1:0,13:13:39:432,39,0	0/0:9,0:9:0:0,0,223	1/1:0,5:5:15:209,15,0	0/0:17,0:17:21:0,21,490	1/1:0,6:6:18:222,18,0	1/1:0,10:10:30:316,30,0
Lachesis_group0	211405	.	C	G	5663.74	PASS	AC=4;AF=0.048;AN=84;DP=1129;ExcessHet=0.0010;FS=0.000;MLEAC=4;MLEAF=0.048;MQ=60.00;QD=22.70;SNPEFF_EFFECT=UPSTREAM;SNPEFF_IMPACT=MODIFIER;SNPEFF_FUNCTIONAL_CLASS=NONE;SNPEFF_CODON_CHANGE=6;SNPEFF_GENE_NAME=EVM0007987;SNPEFF_TRANSCRIPT_ID=EVM0007987.1;SOR=0.973	GT:AD:DP:GQ:PL	0/0:26,0:26:72:0,72,1080	0/0:76,0:76:99:0,120,1800	0/0:18,0:18:51:0,51,765	0/0:13,0:13:33:0,33,495	0/0:21,0:21:60:0,60,900	0/0:20,0:20:48:0,48,720	0/0:27,0:27:75:0,75,1125	0/0:21,0:21:60:0,60,775	0/0:18,0:18:54:0,54,672	0/0:14,0:14:0:0,0,409	0/0:28,0:28:81:0,81,1215	0/0:19,0:19:51:0,51,765	0/0:16,0:16:45:0,45,675	0/0:12,0:12:36:0,36,477	0/0:81,0:81:99:0,120,1800	0/0:26,0:26:69:0,69,1035	0/0:21,0:21:57:0,57,855	0/0:21,0:21:60:0,60,807	0/0:69,0:69:99:0,120,1800	0/0:32,0:32:93:0,93,1120	0/0:9,0:9:27:0,27,364	0/0:12,0:12:27:0,27,405	0/0:8,0:8:21:0,21,315	0/0:16,0:16:42:0,42,630	0/0:7,0:7:18:0,18,270	0/0:9,0:9:27:0,27,296	0/0:15,0:15:45:0,45,588	0/0:15,0:15:42:0,42,630	1/1:0,119:119:99:5087,358,0	0/0:8,0:8:24:0,24,310	0/0:15,0:15:39:0,39,585	0/0:15,0:15:45:0,45,537	0/0:17,0:17:48:0,48,720	0/0:27,0:27:78:0,78,1170	0/0:10,0:10:27:0,27,405	0/0:12,0:12:33:0,33,495	0/0:21,0:21:57:0,57,855	0/0:27,0:27:72:0,72,1080	1/1:0,16:16:48:630,48,0	0/0:16,0:16:42:0,42,630
Lachesis_group0	232005	.	G	A	20071.4	PASS	AC=24;AF=0.286;AN=84;BaseQRankSum=2.11;DP=1179;ExcessHet=0.0000;FS=0.000;MLEAC=24;MLEAF=0.286;MQ=60.00;MQRankSum=0;QD=31.78;ReadPosRankSum=1.12;SNPEFF_EFFECT=SYNONYMOUS_CODING;SNPEFF_IMPACT=LOW;SNPEFF_FUNCTIONAL_CLASS=SILENT;SNPEFF_CODON_CHANGE=atC/atT;SNPEFF_AMINO_ACID_CHANGE=I102;SNPEFF_GENE_NAME=EVM0013711;SNPEFF_TRANSCRIPT_ID=EVM0013711.1;SNPEFF_EXON_ID=1;SOR=0.299	GT:AD:DP:GQ:PL	0/0:25,0:25:72:0,72,926	0/0:56,0:56:99:0,112,1800	0/0:11,0:11:33:0,33,379	0/0:30,0:30:90:0,90,1020	1/1:0,21:21:63:831,63,0	0/0:20,0:20:60:0,60,690	0/0:17,0:17:48:0,48,720	1/1:0,17:17:51:642,51,0	0/0:21,0:21:60:0,60,900	0/0:17,0:17:51:0,51,604	0/0:15,0:15:45:0,45,532	1/1:0,22:22:66:878,66,0	1/1:1,16:17:9:592,9,0	1/1:0,10:10:30:384,30,0	0/0:35,0:35:99:0,99,1383	0/0:18,0:18:54:0,54,694	0/0:13,0:13:39:0,39,448	1/1:0,21:21:63:792,63,0	0/0:39,0:39:99:0,99,1485	0/0:24,0:24:72:0,72,896	0/0:17,0:17:51:0,51,562	0/0:11,0:11:33:0,33,413	1/1:0,14:14:42:483,42,0	0/0:13,0:13:39:0,39,463	0/0:14,0:14:42:0,42,483	1/1:0,16:16:48:668,48,0	0/0:14,0:14:39:0,39,585	0/0:17,0:17:51:0,51,616	1/1:1,159:160:99:6305,469,0	0/0:17,0:17:51:0,51,596	0/0:21,0:21:60:0,60,627	0/0:19,0:19:51:0,51,765	0/0:19,0:19:54:0,54,810	0/0:17,0:17:45:0,45,675	0/0:22,0:22:60:0,60,778	1/1:0,33:33:99:1106,99,0	0/0:14,0:14:36:0,36,540	0/0:33,0:33:99:0,99,965	1/1:0,26:26:78:1018,78,0	0/0:12,0:12:36:0,36,429
Lachesis_group0	237705	.	A	G	18157.5	PASS	AC=24;AF=0.286;AN=84;DP=1149;ExcessHet=0.0000;FS=0.000;MLEAC=24;MLEAF=0.286;MQ=60.00;QD=32.26;SNPEFF_EFFECT=UPSTREAM;SNPEFF_IMPACT=MODIFIER;SNPEFF_FUNCTIONAL_CLASS=NONE;SNPEFF_CODON_CHANGE=117;SNPEFF_GENE_NAME=EVM0006731;SNPEFF_TRANSCRIPT_ID=EVM0006731.1;SOR=0.702	GT:AD:DP:GQ:PL	0/0:22,0:22:63:0,63,945	0/0:56,0:56:99:0,112,1800	0/0:11,0:11:33:0,33,333	0/0:14,0:14:42:0,42,573	1/1:0,17:17:51:574,51,0	0/0:28,0:28:42:0,42,835	0/0:21,0:21:60:0,60,817	1/1:0,17:17:51:642,51,0	0/0:20,0:20:60:0,60,656	0/0:15,0:15:42:0,42,630	0/0:24,0:24:72:0,72,864	1/1:0,10:10:30:384,30,0	1/1:0,18:18:54:611,54,0	1/1:0,10:10:30:351,30,0	0/0:40,0:40:99:0,102,1530	0/0:21,0:21:60:0,60,719	0/0:19,0:19:54:0,54,810	1/1:0,23:23:68:782,68,0	0/0:38,0:38:99:0,99,1485	0/0:18,0:18:54:0,54,740	0/0:17,0:17:42:0,42,630	0/0:15,0:15:45:0,45,600	1/1:0,12:12:36:501,36,0	0/0:7,0:7:18:0,18,270	0/0:15,0:15:39:0,39,585	1/1:0,9:9:27:376,27,0	0/0:16,0:16:45:0,45,675	0/0:20,0:20:60:0,60,697	1/1:0,133:133:99:5574,400,0	0/0:17,0:17:45:0,45,675	0/0:17,0:17:51:0,51,589	0/0:19,0:19:57:0,57,691	0/0:23,0:23:63:0,63,803	0/0:20,0:20:54:0,54,810	0/0:16,0:16:36:0,36,540	1/1:0,12:12:36:467,36,0	0/0:17,0:17:36:0,36,619	0/0:16,0:16:48:0,48,520	1/1:0,32:32:96:1162,96,0	0/0:29,0:29:78:0,78,1170
Lachesis_group0	238198	.	T	C	1294.22	PASS	AC=4;AF=0.048;AN=84;DP=776;ExcessHet=0.0010;FS=0.000;MLEAC=4;MLEAF=0.048;MQ=60.00;QD=32.36;SNPEFF_EFFECT=DOWNSTREAM;SNPEFF_IMPACT=MODIFIER;SNPEFF_FUNCTIONAL_CLASS=NONE;SNPEFF_CODON_CHANGE=269;SNPEFF_GENE_NAME=EVM0002400;SNPEFF_TRANSCRIPT_ID=EVM0002400.1;SOR=0.902	GT:AD:DP:GQ:PL	0/0:9,0:9:27:0,27,342	0/0:56,0:56:99:0,112,1800	1/1:0,21:21:63:706,63,0	0/0:8,0:8:24:0,24,308	0/0:9,0:9:24:0,24,360	0/0:29,0:29:3:0,3,882	0/0:14,0:14:42:0,42,490	0/0:21,0:21:63:0,63,666	0/0:28,0:28:81:0,81,1215	1/1:0,19:19:57:641,57,0	0/0:21,0:21:54:0,54,810	0/0:19,0:19:57:0,57,748	0/0:15,0:15:30:0,30,467	0/0:13,0:13:39:0,39,517	0/0:36,0:36:99:0,99,1485	0/0:17,0:17:45:0,45,675	0/0:19,0:19:57:0,57,558	0/0:4,0:4:12:0,12,107	0/0:33,0:33:81:0,81,1215	0/0:12,0:12:36:0,36,407	0/0:8,0:8:24:0,24,308	0/0:11,0:11:27:0,27,405	0/0:14,0:14:42:0,42,517	0/0:13,0:13:36:0,36,540	0/0:12,0:12:27:0,27,405	0/0:17,0:17:51:0,51,581	0/0:15,0:15:42:0,42,630	0/0:15,0:15:42:0,42,630	0/0:15,0:15:45:0,45,660	0/0:13,0:13:0:0,0,387	0/0:15,0:15:45:0,45,532	0/0:18,0:18:54:0,54,568	0/0:18,0:18:54:0,54,582	0/0:22,0:22:63:0,63,732	0/0:7,0:7:21:0,21,206	0/0:20,0:20:60:0,60,615	0/0:27,0:27:81:0,81,766	0/0:21,0:21:60:0,60,673	0/0:16,0:16:48:0,48,588	0/0:17,0:17:51:0,51,616
Lachesis_group0	242771	.	G	A	760.79	PASS	AC=2;AF=0.024;AN=84;DP=941;ExcessHet=0.0262;FS=0.000;MLEAC=2;MLEAF=0.024;MQ=60.00;QD=29.22;SNPEFF_EFFECT=DOWNSTREAM;SNPEFF_IMPACT=MODIFIER;SNPEFF_FUNCTIONAL_CLASS=NONE;SNPEFF_CODON_CHANGE=137;SNPEFF_GENE_NAME=EVM0000733;SNPEFF_TRANSCRIPT_ID=EVM0000733.1;SOR=1.828	GT:AD:DP:GQ:PL	0/0:9,0:9:24:0,24,360	0/0:56,0:56:99:0,112,1800	0/0:20,0:20:57:0,57,855	0/0:22,0:22:63:0,63,817	0/0:10,0:10:27:0,27,405	0/0:15,0:15:45:0,45,464	0/0:29,0:29:81:0,81,1215	0/0:24,0:24:72:0,72,853	0/0:34,0:34:93:0,93,1395	0/0:20,0:20:60:0,60,688	0/0:21,0:21:60:0,60,751	0/0:16,0:16:48:0,48,579	0/0:9,0:9:21:0,21,315	0/0:17,0:17:45:0,45,675	0/0:36,0:36:99:0,99,1485	0/0:20,0:20:54:0,54,810	0/0:20,0:20:60:0,60,733	1/1:0,21:21:63:794,63,0	0/0:53,0:53:99:0,113,1800	0/0:22,0:22:63:0,63,822	0/0:21,0:21:48:0,48,720	0/0:14,0:14:42:0,42,490	0/0:15,0:15:45:0,45,498	0/0:14,0:14:42:0,42,524	0/0:14,0:14:42:0,42,551	0/0:20,0:20:57:0,57,855	0/0:16,0:16:45:0,45,675	0/0:24,0:24:72:0,72,879	0/0:38,0:38:99:0,101,1477	0/0:21,0:21:60:0,60,843	0/0:12,0:12:30:0,30,450	0/0:14,0:14:42:0,42,558	0/0:21,0:21:57:0,57,855	0/0:19,0:19:57:0,57,760	0/0:20,0:20:60:0,60,717	0/0:30,0:30:84:0,84,1260	0/0:22,0:22:60:0,60,723	0/0:20,0:20:60:0,60,641	0/0:19,0:19:54:0,54,810	0/0:18,0:18:48:0,48,720
Lachesis_group0	244221	.	G	C	17357.5	PASS	AC=24;AF=0.286;AN=84;DP=1080;ExcessHet=0.0000;FS=0.000;MLEAC=24;MLEAF=0.286;MQ=60.00;QD=31.26;SNPEFF_EFFECT=UPSTREAM;SNPEFF_IMPACT=MODIFIER;SNPEFF_FUNCTIONAL_CLASS=NONE;SNPEFF_CODON_CHANGE=333;SNPEFF_GENE_NAME=EVM0000733;SNPEFF_TRANSCRIPT_ID=EVM0000733.1;SOR=0.793	GT:AD:DP:GQ:PL	0/0:26,0:26:72:0,72,1080	0/0:56,0:56:99:0,112,1800	0/0:20,0:20:57:0,57,855	0/0:15,0:15:42:0,42,630	1/1:0,15:15:45:558,45,0	0/0:12,0:12:36:0,36,441	0/0:14,0:14:39:0,39,585	1/1:0,8:8:24:333,24,0	0/0:11,0:11:33:0,33,295	0/0:11,0:11:30:0,30,450	0/0:22,0:22:60:0,60,881	1/1:0,14:14:42:448,42,0	1/1:0,10:10:30:384,30,0	1/1:0,9:9:27:376,27,0	0/0:36,0:36:99:0,99,1485	0/0:14,0:14:39:0,39,585	0/0:15,0:15:45:0,45,490	1/1:0,20:20:60:694,60,0	0/0:53,0:53:99:0,113,1800	0/0:20,0:20:57:0,57,855	0/0:17,0:17:48:0,48,720	0/0:11,0:11:33:0,33,425	1/1:0,12:12:36:467,36,0	0/0:20,0:20:48:0,48,720	0/0:11,0:11:30:0,30,450	1/1:0,14:14:42:551,42,0	0/0:16,0:16:48:0,48,588	0/0:20,0:20:57:0,57,855	1/1:0,151:151:99:6202,454,0	0/0:14,0:14:42:0,42,478	0/0:17,0:17:45:0,45,675	0/0:10,0:10:27:0,27,405	0/0:21,0:21:63:0,63,797	0/0:23,0:23:60:0,60,900	0/0:13,0:13:39:0,39,448	1/1:0,16:16:48:566,48,0	0/0:21,0:21:60:0,60,783	0/0:21,0:21:60:0,60,639	1/1:0,24:24:72:832,72,0	0/0:25,0:25:66:0,66,990
Lachesis_group0	253785	.	C	G	18206.5	PASS	AC=24;AF=0.286;AN=84;DP=1150;ExcessHet=0.0000;FS=0.000;MLEAC=24;MLEAF=0.286;MQ=60.00;QD=32.39;SNPEFF_EFFECT=DOWNSTREAM;SNPEFF_IMPACT=MODIFIER;SNPEFF_FUNCTIONAL_CLASS=NONE;SNPEFF_CODON_CHANGE=1508;SNPEFF_GENE_NAME=EVM0003824;SNPEFF_TRANSCRIPT_ID=EVM0003824.1;SOR=0.715	GT:AD:DP:GQ:PL	0/0:25,0:25:60:0,60,885	0/0:56,0:56:99:0,112,1800	0/0:29,0:29:78:0,78,1170	0/0:14,0:14:39:0,39,585	1/1:0,21:21:63:811,63,0	0/0:22,0:22:60:0,60,900	0/0:26,0:26:66:0,66,990	1/1:0,16:16:48:594,48,0	0/0:27,0:27:72:0,72,1080	0/0:18,0:18:51:0,51,765	0/0:15,0:15:45:0,45,558	1/1:0,17:17:51:642,51,0	1/1:0,13:13:39:509,39,0	1/1:0,10:10:30:351,30,0	0/0:36,0:36:99:0,99,1485	0/0:18,0:18:54:0,54,706	0/0:25,0:25:72:0,72,828	1/1:0,19:19:57:725,57,0	0/0:53,0:53:99:0,113,1800	0/0:17,0:17:51:0,51,581	0/0:14,0:14:39:0,39,585	0/0:15,0:15:45:0,45,566	1/1:0,11:11:33:425,33,0	0/0:19,0:19:54:0,54,810	0/0:13,0:13:39:0,39,483	1/1:0,9:9:27:307,27,0	0/0:17,0:17:51:0,51,562	0/0:19,0:19:54:0,54,810	1/1:0,148:148:99:6139,445,0	0/0:14,0:14:27:0,27,425	0/0:15,0:15:42:0,42,630	0/0:11,0:11:33:0,33,447	0/0:19,0:19:48:0,48,720	0/0:25,0:25:66:0,66,990	0/0:22,0:22:60:0,60,817	1/1:0,23:23:69:824,69,0	0/0:13,0:13:39:0,39,444	0/0:20,0:20:57:0,57,855	1/1:0,25:25:75:910,75,0	0/0:16,0:16:42:0,42,630
Lachesis_group0	259403	.	C	G	21511.4	PASS	AC=24;AF=0.286;AN=84;DP=1261;ExcessHet=0.0000;FS=0.000;MLEAC=24;MLEAF=0.286;MQ=60.00;QD=31.28;SNPEFF_EFFECT=UPSTREAM;SNPEFF_IMPACT=MODIFIER;SNPEFF_FUNCTIONAL_CLASS=NONE;SNPEFF_CODON_CHANGE=330;SNPEFF_GENE_NAME=EVM0006267;SNPEFF_TRANSCRIPT_ID=EVM0006267.1;SOR=0.771	GT:AD:DP:GQ:PL	0/0:26,0:26:66:0,66,990	0/0:56,0:56:99:0,112,1800	0/0:16,0:16:42:0,42,630	0/0:15,0:15:45:0,45,588	1/1:0,23:23:69:912,69,0	0/0:34,0:34:60:0,60,984	0/0:16,0:16:42:0,42,630	1/1:0,19:19:57:645,57,0	0/0:24,0:24:69:0,69,1035	0/0:21,0:21:60:0,60,676	0/0:20,0:20:57:0,57,855	1/1:0,21:21:63:843,63,0	1/1:0,11:11:33:459,33,0	1/1:0,27:27:81:996,81,0	0/0:36,0:36:99:0,99,1485	0/0:16,0:16:36:0,36,540	0/0:16,0:16:48:0,48,566	1/1:0,22:22:66:817,66,0	0/0:53,0:53:99:0,113,1800	0/0:25,0:25:66:0,66,956	0/0:23,0:23:66:0,66,864	0/0:18,0:18:48:0,48,720	1/1:0,7:7:21:292,21,0	0/0:16,0:16:39:0,39,585	0/0:15,0:15:45:0,45,580	1/1:0,26:26:78:938,78,0	0/0:24,0:24:72:0,72,888	0/0:20,0:20:60:0,60,809	1/1:0,164:164:99:6752,492,0	0/0:18,0:18:48:0,48,720	0/0:22,0:22:51:0,51,765	0/0:23,0:23:66:0,66,990	0/0:15,0:15:42:0,42,630	0/0:19,0:19:57:0,57,634	0/0:16,0:16:45:0,45,675	1/1:0,18:18:54:718,54,0	0/0:16,0:16:42:0,42,630	0/0:16,0:16:45:0,45,675	1/1:0,18:18:54:718,54,0	0/0:21,0:21:60:0,60,900
Lachesis_group0	264633	.	G	T	16329.8	PASS	AC=24;AF=0.286;AN=84;BaseQRankSum=2.38;DP=1272;ExcessHet=0.0000;FS=0.000;MLEAC=24;MLEAF=0.286;MQ=60.00;MQRankSum=0;QD=34.97;ReadPosRankSum=0.373;SNPEFF_EFFECT=DOWNSTREAM;SNPEFF_IMPACT=MODIFIER;SNPEFF_FUNCTIONAL_CLASS=NONE;SNPEFF_CODON_CHANGE=1908;SNPEFF_GENE_NAME=EVM0006267;SNPEFF_TRANSCRIPT_ID=EVM0006267.1;SOR=0.284	GT:AD:DP:GQ:PL	0/0:20,0:20:54:0,54,810	0/0:56,0:56:99:0,112,1800	0/0:16,0:16:48:0,48,574	0/0:21,0:21:60:0,60,775	1/1:0,14:14:42:540,42,0	0/0:24,0:24:72:0,72,772	0/0:27,0:27:81:0,81,931	1/1:0,23:23:68:704,68,0	0/0:21,0:21:60:0,60,817	0/0:18,0:18:54:0,54,691	0/0:19,0:19:57:0,57,748	1/1:0,16:16:48:522,48,0	1/1:0,7:7:21:263,21,0	1/1:0,14:14:42:506,42,0	0/0:36,0:36:99:0,99,1485	0/0:20,0:20:60:0,60,775	0/0:30,0:30:90:0,90,930	1/1:0,26:26:78:918,78,0	0/0:53,0:53:99:0,113,1800	0/0:17,0:17:51:0,51,664	0/0:20,0:20:60:0,60,652	0/0:17,0:17:48:0,48,720	1/1:0,12:12:36:467,36,0	0/0:4,0:4:12:0,12,155	0/0:9,0:9:27:0,27,296	1/1:2,15:17:30:496,30,0	0/0:20,0:20:54:0,54,810	0/0:20,0:20:60:0,60,729	1/1:0,142:142:99:5145,421,0	0/0:12,0:12:36:0,36,477	0/0:16,0:16:48:0,48,562	0/0:18,0:18:54:0,54,706	0/0:20,0:20:60:0,60,699	0/0:22,0:22:63:0,63,761	0/0:30,0:30:84:0,84,1260	1/1:0,21:21:63:683,63,0	0/0:21,0:21:60:0,60,900	0/0:25,0:25:72:0,72,847	1/1:0,23:23:69:778,69,0	0/0:25,0:25:72:0,72,906
Lachesis_group0	268487	.	G	A	836.79	PASS	AC=2;AF=0.024;AN=84;DP=1275;ExcessHet=0.0262;FS=0.000;MLEAC=2;MLEAF=0.024;MQ=60.00;QD=34.87;SNPEFF_EFFECT=SYNONYMOUS_CODING;SNPEFF_IMPACT=LOW;SNPEFF_FUNCTIONAL_CLASS=SILENT;SNPEFF_CODON_CHANGE=gaG/gaA;SNPEFF_AMINO_ACID_CHANGE=E352;SNPEFF_GENE_NAME=EVM0007056;SNPEFF_TRANSCRIPT_ID=EVM0007056.1;SNPEFF_EXON_ID=2;SOR=1.051	GT:AD:DP:GQ:PL	0/0:39,0:39:99:0,104,1315	0/0:56,0:56:99:0,112,1800	0/0:29,0:29:81:0,81,1215	0/0:20,0:20:57:0,57,855	0/0:27,0:27:72:0,72,1080	0/0:34,0:34:60:0,60,974	0/0:35,0:35:90:0,90,1200	0/0:27,0:27:81:0,81,979	0/0:28,0:28:49:0,49,957	0/0:20,0:20:48:0,48,720	0/0:19,0:19:51:0,51,765	0/0:9,0:9:27:0,27,333	0/0:14,0:14:39:0,39,585	0/0:16,0:16:45:0,45,675	0/0:36,0:36:99:0,99,1485	0/0:24,0:24:63:0,63,961	0/0:20,0:20:51:0,51,765	0/0:21,0:21:60:0,60,763	0/0:53,0:53:99:0,113,1800	0/0:29,0:29:81:0,81,1029	0/0:13,0:13:39:0,39,488	0/0:25,0:25:72:0,72,1080	0/0:9,0:9:27:0,27,308	0/0:15,0:15:39:0,39,585	0/0:14,0:14:33:0,33,495	0/0:20,0:20:60:0,60,721	0/0:13,0:13:39:0,39,471	0/0:17,0:17:51:0,51,642	0/0:106,0:106:99:0,120,1800	0/0:15,0:15:42:0,42,630	0/0:16,0:16:48:0,48,566	0/0:24,0:24:72:0,72,900	0/0:30,0:30:48:0,48,973	1/1:0,24:24:72:870,72,0	0/0:24,0:24:69:0,69,1035	0/0:13,0:13:39:0,39,475	0/0:23,0:23:63:0,63,945	0/0:35,0:35:99:0,102,1530	0/0:25,0:25:72:0,72,933	0/0:23,0:23:27:0,27,797
Lachesis_group0	272694	.	C	A	669.79	PASS	AC=2;AF=0.024;AN=84;DP=1236;ExcessHet=0.0262;FS=0.000;MLEAC=2;MLEAF=0.024;MQ=60.00;QD=33.49;SNPEFF_EFFECT=NON_SYNONYMOUS_CODING;SNPEFF_IMPACT=MODERATE;SNPEFF_FUNCTIONAL_CLASS=MISSENSE;SNPEFF_CODON_CHANGE=cGg/cTg;SNPEFF_AMINO_ACID_CHANGE=R287L;SNPEFF_GENE_NAME=EVM0015545;SNPEFF_TRANSCRIPT_ID=EVM0015545.1;SNPEFF_EXON_ID=5;SOR=0.693	GT:AD:DP:GQ:PL	0/0:31,0:31:90:0,90,1350	0/0:56,0:56:99:0,112,1800	0/0:21,0:21:60:0,60,831	0/0:29,0:29:81:0,81,1215	0/0:21,0:21:60:0,60,763	0/0:20,0:20:60:0,60,673	0/0:23,0:23:66:0,66,812	0/0:16,0:16:45:0,45,675	0/0:12,0:12:36:0,36,475	0/0:25,0:25:54:0,54,810	0/0:11,0:11:27:0,27,405	0/0:22,0:22:60:0,60,851	0/0:21,0:21:60:0,60,732	0/0:13,0:13:39:0,39,497	0/0:36,0:36:99:0,99,1485	0/0:29,0:29:81:0,81,1215	0/0:26,0:26:72:0,72,1080	0/0:21,0:21:60:0,60,775	0/0:53,0:53:99:0,113,1800	0/0:27,0:27:75:0,75,1125	0/0:13,0:13:36:0,36,540	0/0:19,0:19:48:0,48,720	0/0:14,0:14:42:0,42,505	0/0:15,0:15:42:0,42,630	0/0:15,0:15:45:0,45,592	0/0:10,0:10:30:0,30,391	0/0:17,0:17:48:0,48,720	0/0:16,0:16:39:0,39,585	0/0:106,0:106:99:0,120,1800	0/0:13,0:13:33:0,33,495	0/0:24,0:24:72:0,72,728	0/0:20,0:20:60:0,60,801	0/0:22,0:22:57:0,57,855	0/0:21,0:21:60:0,60,766	0/0:31,0:31:87:0,87,1305	0/0:25,0:25:75:0,75,938	1/1:0,20:20:59:703,59,0	0/0:35,0:35:84:0,84,1260	0/0:20,0:20:60:0,60,680	0/0:28,0:28:42:0,42,916
Lachesis_group0	284849	.	T	C	12196.5	PASS	AC=18;AF=0.214;AN=84;DP=1416;ExcessHet=0.0000;FS=0.000;MLEAC=18;MLEAF=0.214;MQ=60.00;QD=32.84;SNPEFF_EFFECT=SYNONYMOUS_CODING;SNPEFF_IMPACT=LOW;SNPEFF_FUNCTIONAL_CLASS=SILENT;SNPEFF_CODON_CHANGE=aaT/aaC;SNPEFF_AMINO_ACID_CHANGE=N332;SNPEFF_GENE_NAME=EVM0007361;SNPEFF_TRANSCRIPT_ID=EVM0007361.1;SNPEFF_EXON_ID=2;SOR=0.806	GT:AD:DP:GQ:PL	0/0:29,0:29:81:0,81,1215	0/0:129,0:129:99:0,120,1800	0/0:19,0:19:42:0,42,656	0/0:17,0:17:48:0,48,720	1/1:0,23:23:69:844,69,0	0/0:17,0:17:51:0,51,596	0/0:15,0:15:39:0,39,585	0/0:18,0:18:48:0,48,720	0/0:19,0:19:57:0,57,760	0/0:20,0:20:60:0,60,775	0/0:30,0:30:90:0,90,1022	1/1:0,21:21:63:865,63,0	1/1:0,17:17:51:606,51,0	1/1:0,14:14:42:551,42,0	0/0:130,0:130:99:0,120,1800	0/0:19,0:19:42:0,42,656	0/0:21,0:21:21:0,21,645	1/1:0,25:25:75:897,75,0	0/0:133,0:133:99:0,120,1800	0/0:21,0:21:57:0,57,855	0/0:20,0:20:48:0,48,720	0/0:14,0:14:42:0,42,573	1/1:0,13:13:39:475,39,0	0/0:10,0:10:30:0,30,357	0/0:14,0:14:39:0,39,585	1/1:0,14:14:42:582,42,0	0/0:17,0:17:36:0,36,595	0/0:12,0:12:33:0,33,495	0/0:44,0:44:99:0,102,1530	0/0:11,0:11:33:0,33,373	0/0:10,0:10:30:0,30,372	0/0:29,0:29:81:0,81,978	0/0:22,0:22:60:0,60,817	0/0:14,0:14:39:0,39,585	0/0:31,0:31:87:0,87,1305	1/1:0,22:22:66:805,66,0	0/0:13,0:13:39:0,39,517	0/0:21,0:21:57:0,57,855	0/0:26,0:26:66:0,66,990	0/0:22,0:22:60:0,60,798
Lachesis_group0	290353	.	C	T	9841.49	PASS	AC=18;AF=0.214;AN=84;DP=1412;ExcessHet=0.0000;FS=0.000;MLEAC=18;MLEAF=0.214;MQ=60.00;QD=33.42;SNPEFF_EFFECT=NON_SYNONYMOUS_CODING;SNPEFF_IMPACT=MODERATE;SNPEFF_FUNCTIONAL_CLASS=MISSENSE;SNPEFF_CODON_CHANGE=gGc/gAc;SNPEFF_AMINO_ACID_CHANGE=G73D;SNPEFF_GENE_NAME=EVM0014527;SNPEFF_TRANSCRIPT_ID=EVM0014527.1;SNPEFF_EXON_ID=1;SOR=0.754	GT:AD:DP:GQ:PL	0/0:21,0:21:60:0,60,744	0/0:129,0:129:99:0,120,1800	0/0:33,0:33:99:0,99,1094	0/0:22,0:22:63:0,63,800	1/1:0,19:19:57:760,57,0	0/0:19,0:19:57:0,57,611	0/0:25,0:25:33:0,33,790	0/0:21,0:21:60:0,60,705	0/0:11,0:11:33:0,33,379	0/0:12,0:12:33:0,33,495	0/0:14,0:14:42:0,42,546	1/1:0,18:18:54:639,54,0	1/1:0,15:15:45:490,45,0	1/1:0,15:15:45:530,45,0	0/0:130,0:130:99:0,120,1800	0/0:25,0:25:72:0,72,1080	0/0:20,0:20:57:0,57,855	1/1:0,10:10:30:384,30,0	0/0:133,0:133:99:0,120,1800	0/0:15,0:15:45:0,45,557	0/0:19,0:19:27:0,27,676	0/0:16,0:16:45:0,45,675	1/1:0,10:10:30:384,30,0	0/0:8,0:8:21:0,21,315	0/0:16,0:16:48:0,48,622	1/1:0,14:14:42:547,42,0	0/0:19,0:19:57:0,57,691	0/0:17,0:17:51:0,51,556	0/0:97,0:97:99:0,111,1800	0/0:14,0:14:42:0,42,573	0/0:19,0:19:57:0,57,645	0/0:15,0:15:45:0,45,580	0/0:10,0:10:30:0,30,379	0/0:21,0:21:60:0,60,763	0/0:20,0:20:60:0,60,743	1/1:0,20:20:60:629,60,0	0/0:17,0:17:51:0,51,596	0/0:26,0:26:72:0,72,869	0/0:13,0:13:39:0,39,483	0/0:26,0:26:75:0,75,889
Lachesis_group0	294027	.	A	T	105.37	PASS	AC=1;AF=0.012;AN=84;BaseQRankSum=1.66;DP=1470;ExcessHet=3.0103;FS=8.158;MLEAC=1;MLEAF=0.012;MQ=60.00;MQRankSum=0;QD=3.63;ReadPosRankSum=1.91;SNPEFF_EFFECT=NON_SYNONYMOUS_CODING;SNPEFF_IMPACT=MODERATE;SNPEFF_FUNCTIONAL_CLASS=MISSENSE;SNPEFF_CODON_CHANGE=Aat/Tat;SNPEFF_AMINO_ACID_CHANGE=N574Y;SNPEFF_GENE_NAME=EVM0003863;SNPEFF_TRANSCRIPT_ID=EVM0003863.1;SNPEFF_EXON_ID=1;SOR=2.712	GT:AD:DP:GQ:PL	0/0:28,0:28:81:0,81,931	0/0:129,0:129:99:0,120,1800	0/0:21,0:21:63:0,63,744	0/0:19,0:19:57:0,57,665	0/0:21,0:21:60:0,60,839	0/0:24,0:24:63:0,63,945	0/0:29,0:29:81:0,81,1215	0/0:15,0:15:39:0,39,585	0/0:21,0:21:60:0,60,900	0/1:24,5:29:99:122,0,758	0/0:18,0:18:39:0,39,602	0/0:20,0:20:60:0,60,629	0/0:13,0:13:39:0,39,456	0/0:19,0:19:57:0,57,733	0/0:130,0:130:99:0,120,1800	0/0:21,0:21:57:0,57,855	0/0:22,0:22:63:0,63,945	0/0:25,0:25:72:0,72,896	0/0:133,0:133:99:0,120,1800	0/0:21,0:21:60:0,60,729	0/0:17,0:17:51:0,51,616	0/0:16,0:16:48:0,48,600	0/0:13,0:13:39:0,39,543	0/0:9,0:9:24:0,24,360	0/0:13,0:13:36:0,36,540	0/0:16,0:16:45:0,45,675	0/0:15,0:15:45:0,45,538	0/0:18,0:18:54:0,54,638	0/0:97,0:97:99:0,111,1800	0/0:19,0:19:54:0,54,810	0/0:28,0:28:81:0,81,933	0/0:19,0:19:54:0,54,810	0/0:25,0:25:72:0,72,1080	0/0:29,0:29:81:0,81,1215	0/0:21,0:21:60:0,60,900	0/0:25,0:25:72:0,72,930	0/0:20,0:20:54:0,54,810	0/0:24,0:24:72:0,72,737	0/0:26,0:26:75:0,75,906	0/0:17,0:17:51:0,51,642
Lachesis_group0	298918	.	G	A	9612.03	PASS	AC=18;AF=0.214;AN=84;DP=1260;ExcessHet=0.0000;FS=0.000;MLEAC=18;MLEAF=0.214;MQ=60.00;QD=27.35;SNPEFF_EFFECT=NON_SYNONYMOUS_CODING;SNPEFF_IMPACT=MODERATE;SNPEFF_FUNCTIONAL_CLASS=MISSENSE;SNPEFF_CODON_CHANGE=atG/atA;SNPEFF_AMINO_ACID_CHANGE=M2187I;SNPEFF_GENE_NAME=EVM0003863;SNPEFF_TRANSCRIPT_ID=EVM0003863.1;SNPEFF_EXON_ID=2;SOR=0.733	GT:AD:DP:GQ:PL	0/0:25,0:25:72:0,72,838	0/0:74,0:74:99:0,120,1800	0/0:32,0:32:87:0,87,1305	0/0:26,0:26:72:0,72,869	1/1:0,22:22:66:749,66,0	0/0:13,0:13:39:0,39,441	0/0:22,0:22:54:0,54,810	0/0:17,0:17:48:0,48,720	0/0:20,0:20:57:0,57,855	0/0:16,0:16:45:0,45,675	0/0:18,0:18:51:0,51,765	1/1:0,11:11:33:435,33,0	1/1:0,17:17:51:596,51,0	1/1:0,9:9:27:376,27,0	0/0:82,0:82:99:0,120,1800	0/0:26,0:26:72:0,72,1052	0/0:13,0:13:33:0,33,495	1/1:0,12:12:36:501,36,0	0/0:71,0:71:99:0,120,1800	0/0:26,0:26:72:0,72,1080	0/0:19,0:19:48:0,48,720	0/0:12,0:12:36:0,36,475	1/1:0,10:10:30:385,30,0	0/0:7,0:7:18:0,18,270	0/0:20,0:20:60:0,60,673	1/1:0,9:9:27:330,27,0	0/0:12,0:12:36:0,36,412	0/0:17,0:17:9:0,9,580	0/0:122,0:122:99:0,111,1800	0/0:15,0:15:45:0,45,512	0/0:21,0:21:48:0,48,720	0/0:22,0:22:63:0,63,705	0/0:25,0:25:72:0,72,840	0/0:17,0:17:48:0,48,720	0/0:27,0:27:81:0,81,836	1/1:0,22:22:66:767,66,0	0/0:20,0:20:60:0,60,687	0/0:18,0:18:48:0,48,720	0/0:24,0:24:72:0,72,874	0/0:25,0:25:66:0,66,990
Lachesis_group0	304416	.	T	G	11402.4	PASS	AC=17;AF=0.202;AN=84;BaseQRankSum=-0.53;DP=1289;ExcessHet=0.0000;FS=0.000;MLEAC=16;MLEAF=0.190;MQ=60.00;MQRankSum=0;QD=29.00;ReadPosRankSum=-0.435;SNPEFF_EFFECT=DOWNSTREAM;SNPEFF_IMPACT=MODIFIER;SNPEFF_FUNCTIONAL_CLASS=NONE;SNPEFF_CODON_CHANGE=2769;SNPEFF_GENE_NAME=EVM0003863;SNPEFF_TRANSCRIPT_ID=EVM0003863.1;SOR=0.300	GT:AD:DP:GQ:PL	0/0:21,0:21:54:0,54,810	0/0:138,0:138:99:0,120,1800	0/0:16,0:16:48:0,48,532	0/0:20,0:20:60:0,60,741	1/1:0,18:18:54:684,54,0	0/0:13,0:13:39:0,39,436	0/0:24,0:24:69:0,69,1035	0/0:27,0:27:81:0,81,970	0/0:15,0:15:45:0,45,498	0/0:25,0:25:72:0,72,1080	0/0:21,0:21:54:0,54,810	1/1:0,14:14:42:517,42,0	0/1:1,11:12:6:355,0,6	1/1:0,17:17:51:630,51,0	0/0:120,0:120:99:0,119,1800	0/0:15,0:15:45:0,45,627	0/0:21,0:21:60:0,60,900	1/1:0,18:18:54:634,54,0	0/0:38,0:38:99:0,99,1485	0/0:16,0:16:48:0,48,574	0/0:12,0:12:36:0,36,501	0/0:17,0:17:48:0,48,720	1/1:0,3:3:9:125,9,0	0/0:9,0:9:27:0,27,296	0/0:5,0:5:15:0,15,163	1/1:0,14:14:42:551,42,0	0/0:16,0:16:45:0,45,675	0/0:20,0:20:57:0,57,855	0/0:41,0:41:99:0,107,1568	0/0:18,0:18:54:0,54,611	0/0:20,0:20:60:0,60,654	0/0:12,0:12:36:0,36,441	0/0:21,0:21:57:0,57,855	0/0:27,0:27:72:0,72,1080	0/0:21,0:21:60:0,60,805	1/1:0,22:22:66:714,66,0	0/0:20,0:20:57:0,57,855	0/0:16,0:16:48:0,48,532	0/0:18,0:18:54:0,54,589	0/0:17,0:17:51:0,51,608
Lachesis_group0	311560	.	A	G	9671.77	PASS	AC=18;AF=0.214;AN=84;BaseQRankSum=-0.401;DP=1222;ExcessHet=0.0000;FS=0.000;MLEAC=18;MLEAF=0.214;MQ=60.00;MQRankSum=0;QD=27.51;ReadPosRankSum=1.45;SNPEFF_EFFECT=DOWNSTREAM;SNPEFF_IMPACT=MODIFIER;SNPEFF_FUNCTIONAL_CLASS=NONE;SNPEFF_CODON_CHANGE=4507;SNPEFF_GENE_NAME=EVM0014447;SNPEFF_TRANSCRIPT_ID=EVM0014447.1;SOR=0.701	GT:AD:DP:GQ:PL	0/0:22,0:22:63:0,63,945	0/0:138,0:138:99:0,120,1800	0/0:17,0:17:45:0,45,675	0/0:17,0:17:48:0,48,720	1/1:1,25:26:36:854,36,0	0/0:14,0:14:0:0,0,353	0/0:28,0:28:42:0,42,984	0/0:16,0:16:48:0,48,600	0/0:19,0:19:57:0,57,725	0/0:15,0:15:45:0,45,588	0/0:19,0:19:54:0,54,810	1/1:0,13:13:39:543,39,0	1/1:0,9:9:27:376,27,0	1/1:0,7:7:21:258,21,0	0/0:120,0:120:99:0,119,1800	0/0:18,0:18:51:0,51,765	0/0:19,0:19:57:0,57,691	1/1:0,9:9:27:364,27,0	0/0:38,0:38:99:0,99,1485	0/0:21,0:21:60:0,60,885	0/0:9,0:9:24:0,24,360	0/0:15,0:15:42:0,42,630	1/1:1,17:18:12:600,12,0	0/0:12,0:12:36:0,36,489	0/0:10,0:10:30:0,30,418	1/1:0,12:12:36:455,36,0	0/0:16,0:16:42:0,42,630	0/0:18,0:18:54:0,54,684	0/0:41,0:41:99:0,107,1568	0/0:18,0:18:54:0,54,569	0/0:21,0:21:60:0,60,843	0/0:33,0:33:99:0,99,1184	0/0:21,0:21:63:0,63,673	0/0:14,0:14:42:0,42,551	0/0:12,0:12:36:0,36,433	1/1:0,20:20:60:755,60,0	0/0:15,0:15:39:0,39,585	0/0:10,0:10:27:0,27,405	0/0:20,0:20:60:0,60,699	0/0:20,0:20:60:0,60,777
Lachesis_group0	314022	.	G	A	274.82	PASS	AC=2;AF=0.024;AN=84;DP=1229;ExcessHet=0.0262;FS=0.000;MLEAC=2;MLEAF=0.024;MQ=60.00;QD=30.54;SNPEFF_EFFECT=DOWNSTREAM;SNPEFF_IMPACT=MODIFIER;SNPEFF_FUNCTIONAL_CLASS=NONE;SNPEFF_CODON_CHANGE=2045;SNPEFF_GENE_NAME=EVM0014447;SNPEFF_TRANSCRIPT_ID=EVM0014447.1;SOR=0.892	GT:AD:DP:GQ:PL	0/0:22,0:22:60:0,60,900	0/0:138,0:138:99:0,120,1800	0/0:30,0:30:48:0,48,973	0/0:16,0:16:48:0,48,588	0/0:16,0:16:48:0,48,642	0/0:18,0:18:39:0,39,568	0/0:21,0:21:48:0,48,720	0/0:14,0:14:42:0,42,490	0/0:24,0:24:72:0,72,874	0/0:26,0:26:72:0,72,1080	0/0:15,0:15:45:0,45,566	0/0:16,0:16:48:0,48,566	0/0:18,0:18:54:0,54,691	0/0:17,0:17:48:0,48,720	0/0:120,0:120:99:0,119,1800	0/0:22,0:22:63:0,63,846	0/0:14,0:14:42:0,42,505	0/0:24,0:24:72:0,72,870	0/0:38,0:38:99:0,99,1485	0/0:18,0:18:39:0,39,626	0/0:23,0:23:69:0,69,871	0/0:16,0:16:45:0,45,675	0/0:16,0:16:45:0,45,675	1/1:0,9:9:27:308,27,0	0/0:10,0:10:30:0,30,345	0/0:12,0:12:36:0,36,455	0/0:11,0:11:30:0,30,450	0/0:20,0:20:45:0,45,744	0/0:41,0:41:99:0,107,1568	0/0:11,0:11:33:0,33,433	0/0:18,0:18:54:0,54,535	0/0:28,0:28:81:0,81,1041	0/0:19,0:19:51:0,51,765	0/0:11,0:11:33:0,33,433	0/0:21,0:21:60:0,60,756	0/0:16,0:16:45:0,45,675	0/0:13,0:13:33:0,33,495	0/0:24,0:24:57:0,57,855	0/0:18,0:18:51:0,51,765	0/0:9,0:9:24:0,24,360
Lachesis_group0	318397	.	T	C	11073	PASS	AC=16;AF=0.190;AN=84;BaseQRankSum=1.35;DP=1289;ExcessHet=0.0000;FS=1.451;MLEAC=16;MLEAF=0.190;MQ=60.00;MQRankSum=0;QD=33.96;ReadPosRankSum=0.371;SNPEFF_EFFECT=START_LOST;SNPEFF_IMPACT=HIGH;SNPEFF_FUNCTIONAL_CLASS=MISSENSE;SNPEFF_CODON_CHANGE=Atg/Gtg;SNPEFF_AMINO_ACID_CHANGE=M1V;SNPEFF_GENE_NAME=EVM0014447;SNPEFF_TRANSCRIPT_ID=EVM0014447.1;SNPEFF_EXON_ID=1;SOR=0.581	GT:AD:DP:GQ:PL	0/0:21,0:21:60:0,60,720	0/0:138,0:138:99:0,120,1800	0/0:19,0:19:57:0,57,687	0/0:20,0:20:60:0,60,683	1/1:0,13:13:39:504,39,0	0/0:27,0:27:81:0,81,843	0/0:22,0:22:24:0,24,707	0/0:12,0:12:36:0,36,409	0/0:13,0:13:30:0,30,450	0/0:18,0:18:45:0,45,675	0/0:19,0:19:57:0,57,631	1/1:0,15:15:45:592,45,0	0/1:3,16:19:34:509,0,34	1/1:0,14:14:42:482,42,0	0/0:120,0:120:99:0,119,1800	0/0:20,0:20:57:0,57,855	0/0:18,0:18:42:0,42,630	1/1:0,24:24:72:996,72,0	0/0:38,0:38:99:0,99,1485	0/0:33,0:33:99:0,99,1155	0/0:13,0:13:36:0,36,540	0/0:16,0:16:48:0,48,616	1/1:0,14:14:42:517,42,0	0/0:21,0:21:60:0,60,797	0/0:13,0:13:39:0,39,509	1/1:0,15:15:45:556,45,0	0/0:10,0:10:30:0,30,418	0/0:14,0:14:36:0,36,540	0/0:41,0:41:99:0,107,1568	0/0:13,0:13:36:0,36,540	0/0:15,0:15:45:0,45,512	0/0:22,0:22:66:0,66,812	0/0:24,0:24:72:0,72,832	0/0:16,0:16:48:0,48,588	0/0:21,0:21:57:0,57,855	0/1:4,21:25:58:733,0,58	0/0:18,0:18:51:0,51,765	0/0:13,0:13:39:0,39,483	0/0:18,0:18:51:0,51,765	0/0:21,0:21:60:0,60,759
Lachesis_group0	325179	.	C	T	466.79	PASS	AC=2;AF=0.024;AN=84;DP=1306;ExcessHet=0.0262;FS=0.000;MLEAC=2;MLEAF=0.024;MQ=60.00;QD=29.10;SNPEFF_EFFECT=DOWNSTREAM;SNPEFF_IMPACT=MODIFIER;SNPEFF_FUNCTIONAL_CLASS=NONE;SNPEFF_CODON_CHANGE=2641;SNPEFF_GENE_NAME=EVM0013182;SNPEFF_TRANSCRIPT_ID=EVM0013182.1;SOR=1.022	GT:AD:DP:GQ:PL	0/0:20,0:20:60:0,60,639	0/0:138,0:138:99:0,120,1800	0/0:16,0:16:48:0,48,566	0/0:36,0:36:99:0,99,1397	0/0:22,0:22:63:0,63,883	0/0:14,0:14:42:0,42,483	0/0:29,0:29:78:0,78,1170	0/0:20,0:20:57:0,57,855	0/0:31,0:31:90:0,90,1124	0/0:16,0:16:42:0,42,630	0/0:28,0:28:81:0,81,973	0/0:8,0:8:24:0,24,308	0/0:20,0:20:57:0,57,855	0/0:17,0:17:48:0,48,720	0/0:120,0:120:99:0,119,1800	0/0:22,0:22:57:0,57,855	0/0:27,0:27:81:0,81,995	0/0:20,0:20:60:0,60,665	0/0:38,0:38:99:0,99,1485	0/0:21,0:21:60:0,60,900	0/0:19,0:19:57:0,57,699	0/0:16,0:16:48:0,48,630	0/0:15,0:15:45:0,45,580	0/0:15,0:15:42:0,42,630	1/1:0,12:12:36:500,36,0	0/0:7,0:7:21:0,21,246	0/0:20,0:20:60:0,60,751	0/0:15,0:15:42:0,42,630	0/0:41,0:41:99:0,107,1568	0/0:14,0:14:42:0,42,539	0/0:31,0:31:87:0,87,1305	0/0:18,0:18:48:0,48,720	0/0:28,0:28:81:0,81,1215	0/0:33,0:33:99:0,99,1230	0/0:24,0:24:72:0,72,798	0/0:18,0:18:54:0,54,706	0/0:16,0:16:48:0,48,622	0/0:16,0:16:45:0,45,675	0/0:23,0:23:63:0,63,945	0/0:24,0:24:66:0,66,990
Lachesis_group0	326291	.	T	A	10804.6	PASS	AC=18;AF=0.214;AN=84;BaseQRankSum=-0.68;DP=1374;ExcessHet=0.0000;FS=0.000;MLEAC=17;MLEAF=0.202;MQ=60.00;MQRankSum=0;QD=29.73;ReadPosRankSum=-1.28;SNPEFF_EFFECT=DOWNSTREAM;SNPEFF_IMPACT=MODIFIER;SNPEFF_FUNCTIONAL_CLASS=NONE;SNPEFF_CODON_CHANGE=1529;SNPEFF_GENE_NAME=EVM0013182;SNPEFF_TRANSCRIPT_ID=EVM0013182.1;SOR=0.307	GT:AD:DP:GQ:PL	0/0:28,0:28:81:0,81,1215	0/0:138,0:138:99:0,120,1800	0/0:34,0:34:99:0,99,1485	0/0:15,0:15:42:0,42,630	1/1:0,24:24:72:868,72,0	0/0:16,0:16:45:0,45,675	0/0:21,0:21:14:0,14,710	0/0:29,0:29:81:0,81,1215	0/0:25,0:25:69:0,69,1035	0/0:34,0:34:93:0,93,1395	0/0:11,0:11:18:0,18,378	1/1:0,17:17:51:678,51,0	1/1:1,14:15:3:437,3,0	1/1:0,11:11:33:459,33,0	0/0:120,0:120:99:0,119,1800	0/0:19,0:19:57:0,57,680	0/0:23,0:23:60:0,60,900	1/1:0,13:13:39:427,39,0	0/0:38,0:38:99:0,99,1485	0/0:34,0:34:99:0,99,1131	0/0:8,0:8:24:0,24,284	0/0:13,0:13:39:0,39,466	1/1:0,20:20:60:767,60,0	0/0:11,0:11:33:0,33,459	0/0:9,0:9:24:0,24,360	1/1:0,16:16:48:584,48,0	0/0:15,0:15:45:0,45,576	0/0:24,0:24:72:0,72,791	0/0:41,0:41:99:0,107,1568	0/0:17,0:17:48:0,48,720	0/0:19,0:19:42:0,42,588	0/0:18,0:18:54:0,54,638	0/0:29,0:29:81:0,81,888	0/0:29,0:29:81:0,81,1215	0/0:20,0:20:44:0,44,650	1/1:0,19:19:57:653,57,0	0/0:24,0:24:56:0,56,805	0/0:19,0:19:57:0,57,623	0/0:22,0:22:54:0,54,810	0/0:22,0:22:60:0,60,845
Lachesis_group0	333983	.	G	A	39.38	PASS	AC=1;AF=0.012;AN=84;BaseQRankSum=0.549;DP=1294;ExcessHet=3.0103;FS=3.010;MLEAC=1;MLEAF=0.012;MQ=60.00;MQRankSum=0;QD=4.38;ReadPosRankSum=1.73;SNPEFF_EFFECT=UTR_5_PRIME;SNPEFF_IMPACT=MODIFIER;SNPEFF_FUNCTIONAL_CLASS=NONE;SNPEFF_CODON_CHANGE=6;SNPEFF_GENE_NAME=EVM0008046;SNPEFF_TRANSCRIPT_ID=EVM0008046.1;SNPEFF_EXON_ID=1;SOR=1.911	GT:AD:DP:GQ:PL	0/0:24,0:24:72:0,72,866	0/0:138,0:138:99:0,120,1800	0/0:29,0:29:81:0,81,1029	0/0:22,0:22:63:0,63,739	0/0:26,0:26:72:0,72,1080	0/0:27,0:27:75:0,75,1125	0/0:20,0:20:57:0,57,855	0/0:19,0:19:54:0,54,810	0/0:20,0:20:60:0,60,785	0/0:32,0:32:84:0,84,1260	0/0:12,0:12:33:0,33,495	0/0:15,0:15:42:0,42,630	0/0:20,0:20:57:0,57,855	0/0:17,0:17:51:0,51,606	0/0:120,0:120:99:0,119,1800	0/0:17,0:17:45:0,45,675	0/0:33,0:33:99:0,99,1000	0/0:20,0:20:60:0,60,737	0/0:38,0:38:99:0,99,1485	0/0:21,0:21:60:0,60,714	0/0:19,0:19:54:0,54,810	0/0:12,0:12:36:0,36,477	0/1:7,2:9:56:56,0,231	0/0:13,0:13:39:0,39,463	0/0:14,0:14:39:0,39,585	0/0:20,0:20:60:0,60,641	0/0:21,0:21:60:0,60,702	0/0:16,0:16:45:0,45,675	0/0:41,0:41:99:0,107,1568	0/0:12,0:12:36:0,36,501	0/0:10,0:10:27:0,27,405	0/0:17,0:17:48:0,48,720	0/0:21,0:21:60:0,60,724	0/0:20,0:20:60:0,60,632	0/0:32,0:32:13:0,13,953	0/0:12,0:12:33:0,33,495	0/0:26,0:26:66:0,66,990	0/0:28,0:28:81:0,81,897	0/0:23,0:23:66:0,66,990	0/0:13,0:13:36:0,36,540
Lachesis_group0	340338	.	C	A	13345.5	PASS	AC=18;AF=0.214;AN=84;DP=1085;ExcessHet=0.0000;FS=0.000;MLEAC=18;MLEAF=0.214;MQ=60.00;QD=29.87;SNPEFF_EFFECT=DOWNSTREAM;SNPEFF_IMPACT=MODIFIER;SNPEFF_FUNCTIONAL_CLASS=NONE;SNPEFF_CODON_CHANGE=3728;SNPEFF_GENE_NAME=EVM0008046;SNPEFF_TRANSCRIPT_ID=EVM0008046.1;SOR=0.733	GT:AD:DP:GQ:PL	0/0:34,0:34:90:0,90,1350	0/0:34,0:34:99:0,99,1485	0/0:10,0:10:30:0,30,384	0/0:26,0:26:72:0,72,972	1/1:0,37:37:99:1402,111,0	0/0:14,0:14:39:0,39,585	0/0:23,0:23:27:0,27,731	0/0:9,0:9:21:0,21,315	0/0:28,0:28:78:0,78,1170	0/0:20,0:20:60:0,60,735	0/0:17,0:17:39:0,39,585	1/1:0,23:23:69:885,69,0	1/1:0,19:19:57:623,57,0	1/1:0,17:17:51:664,51,0	0/0:36,0:36:99:0,99,1485	0/0:16,0:16:48:0,48,656	0/0:25,0:25:72:0,72,1080	1/1:0,25:25:75:932,75,0	0/0:36,0:36:99:0,105,1540	0/0:26,0:26:72:0,72,1080	0/0:20,0:20:51:0,51,765	0/0:13,0:13:39:0,39,475	1/1:0,18:18:54:684,54,0	0/0:7,0:7:21:0,21,266	0/0:15,0:15:45:0,45,627	1/1:0,12:12:36:489,36,0	0/0:13,0:13:39:0,39,497	0/0:15,0:15:45:0,45,580	0/0:34,0:34:99:0,99,1459	0/0:10,0:10:30:0,30,384	0/0:35,0:35:99:0,99,1274	0/0:17,0:17:51:0,51,596	0/0:13,0:13:39:0,39,531	0/0:20,0:20:60:0,60,721	0/0:27,0:27:81:0,81,836	1/1:0,23:23:69:880,69,0	0/0:18,0:18:51:0,51,765	0/0:23,0:23:60:0,60,900	0/0:19,0:19:57:0,57,645	0/0:28,0:28:84:0,84,1067
Lachesis_group0	340550	.	C	T	11760.5	PASS	AC=18;AF=0.214;AN=84;BaseQRankSum=-0.825;DP=1049;ExcessHet=0.0000;FS=3.210;MLEAC=18;MLEAF=0.214;MQ=60.00;MQRankSum=0;QD=33.55;ReadPosRankSum=1.74;SNPEFF_EFFECT=DOWNSTREAM;SNPEFF_IMPACT=MODIFIER;SNPEFF_FUNCTIONAL_CLASS=NONE;SNPEFF_CODON_CHANGE=3940;SNPEFF_GENE_NAME=EVM0008046;SNPEFF_TRANSCRIPT_ID=EVM0008046.1;SOR=0.379	GT:AD:DP:GQ:PL	0/0:28,0:28:75:0,75,1125	0/0:34,0:34:99:0,99,1485	0/0:22,0:22:24:0,24,631	0/0:11,0:11:30:0,30,450	1/1:0,23:23:69:881,69,0	0/0:23,0:23:27:0,27,763	0/0:22,0:22:60:0,60,756	0/0:19,0:19:54:0,54,810	0/0:19,0:19:51:0,51,765	0/0:22,0:22:54:0,54,810	0/0:16,0:16:42:0,42,630	1/1:0,27:27:81:1033,81,0	1/1:1,16:17:13:494,13,0	1/1:0,16:16:48:549,48,0	0/0:36,0:36:99:0,99,1485	0/0:26,0:26:72:0,72,972	0/0:15,0:15:42:0,42,630	1/1:0,21:21:63:773,63,0	0/0:36,0:36:99:0,105,1540	0/0:31,0:31:81:0,81,1215	0/0:21,0:21:60:0,60,900	0/0:15,0:15:45:0,45,566	1/1:0,12:12:36:501,36,0	0/0:17,0:17:45:0,45,675	0/0:13,0:13:39:0,39,451	1/1:0,15:15:45:592,45,0	0/0:15,0:15:39:0,39,585	0/0:13,0:13:27:0,27,405	0/0:34,0:34:99:0,99,1459	0/0:8,0:8:24:0,24,288	0/0:29,0:29:81:0,81,1215	0/0:20,0:20:18:0,18,684	0/0:17,0:17:51:0,51,630	0/0:19,0:19:54:0,54,810	0/0:20,0:20:57:0,57,855	1/1:0,27:27:81:1014,81,0	0/0:14,0:14:39:0,39,585	0/0:17,0:17:48:0,48,720	0/0:25,0:25:72:0,72,896	0/0:31,0:31:90:0,90,1350
Lachesis_group0	353036	.	C	T	11966.5	PASS	AC=17;AF=0.202;AN=84;BaseQRankSum=2.31;DP=1086;ExcessHet=0.0000;FS=0.000;MLEAC=17;MLEAF=0.202;MQ=60.00;MQRankSum=0;QD=29.71;ReadPosRankSum=-0.433;SNPEFF_EFFECT=UPSTREAM;SNPEFF_IMPACT=MODIFIER;SNPEFF_FUNCTIONAL_CLASS=NONE;SNPEFF_CODON_CHANGE=388;SNPEFF_GENE_NAME=EVM0012955;SNPEFF_TRANSCRIPT_ID=EVM0012955.1;SOR=0.770	GT:AD:DP:GQ:PL	0/0:21,0:21:63:0,63,797	0/0:33,0:33:99:0,99,1493	0/0:19,0:19:57:0,57,679	0/0:35,0:35:99:0,99,1342	1/1:0,20:20:60:727,60,0	0/0:28,0:28:78:0,78,1170	0/0:21,0:21:63:0,63,697	0/0:34,0:34:99:0,99,1250	0/0:22,0:22:60:0,60,834	0/0:33,0:33:90:0,90,1350	0/0:16,0:16:42:0,42,630	1/1:0,16:16:48:600,48,0	0/1:4,12:16:51:385,0,51	1/1:0,18:18:54:645,54,0	0/0:33,0:33:99:0,99,1435	0/0:19,0:19:57:0,57,725	0/0:14,0:14:42:0,42,585	1/1:0,19:19:57:657,57,0	0/0:42,0:42:99:0,120,1800	0/0:10,0:10:30:0,30,406	0/0:16,0:16:45:0,45,675	0/0:25,0:25:75:0,75,1036	1/1:0,9:9:27:342,27,0	0/0:15,0:15:45:0,45,580	0/0:18,0:18:51:0,51,765	1/1:0,24:24:72:854,72,0	0/0:21,0:21:60:0,60,858	0/0:15,0:15:45:0,45,615	0/0:40,0:40:99:0,114,1710	0/0:10,0:10:27:0,27,405	0/0:19,0:19:57:0,57,645	0/0:14,0:14:42:0,42,495	0/0:21,0:21:60:0,60,775	0/0:16,0:16:48:0,48,656	0/0:27,0:27:72:0,72,1080	1/1:2,24:26:29:811,29,0	0/0:13,0:13:36:0,36,540	0/0:22,0:22:60:0,60,790	0/0:20,0:20:57:0,57,855	0/0:20,0:20:60:0,60,733
Lachesis_group0	354333	.	G	A	1985.1	PASS	AC=8;AF=0.095;AN=84;DP=990;ExcessHet=0.0000;FS=0.000;MLEAC=8;MLEAF=0.095;MQ=60.00;QD=30.82;SNPEFF_EFFECT=DOWNSTREAM;SNPEFF_IMPACT=MODIFIER;SNPEFF_FUNCTIONAL_CLASS=NONE;SNPEFF_CODON_CHANGE=1137;SNPEFF_GENE_NAME=EVM0005410;SNPEFF_TRANSCRIPT_ID=EVM0005410.1;SOR=1.077	GT:AD:DP:GQ:PL	0/0:29,0:29:81:0,81,1083	0/0:33,0:33:99:0,99,1493	0/0:16,0:16:48:0,48,630	0/0:20,0:20:54:0,54,810	0/0:21,0:21:57:0,57,855	0/0:18,0:18:54:0,54,611	0/0:35,0:35:99:0,99,1219	0/0:13,0:13:36:0,36,540	0/0:32,0:32:93:0,93,1395	0/0:25,0:25:69:0,69,1035	1/1:0,17:17:51:630,51,0	0/0:10,0:10:30:0,30,384	0/0:13,0:13:39:0,39,380	0/0:13,0:13:39:0,39,463	0/0:33,0:33:99:0,99,1435	0/0:22,0:22:60:0,60,832	1/1:0,10:10:30:384,30,0	0/0:24,0:24:72:0,72,862	0/0:42,0:42:99:0,120,1800	0/0:25,0:25:72:0,72,1080	1/1:0,20:20:60:835,60,0	0/0:28,0:28:69:0,69,1066	0/0:6,0:6:18:0,18,239	1/1:0,6:6:18:217,18,0	0/0:15,0:15:45:0,45,532	0/0:13,0:13:36:0,36,540	0/0:15,0:15:45:0,45,562	0/0:28,0:28:81:0,81,1215	0/0:40,0:40:99:0,114,1710	0/0:12,0:12:0:0,0,391	0/0:14,0:14:42:0,42,539	0/0:12,0:12:33:0,33,495	0/0:24,0:24:72:0,72,956	0/0:25,0:25:72:0,72,914	0/0:16,0:16:48:0,48,486	0/0:24,0:24:72:0,72,900	0/0:18,0:18:54:0,54,615	0/0:27,0:27:81:0,81,868	0/0:11,0:11:33:0,33,425	0/0:22,0:22:60:0,60,839
Lachesis_group0	360214	.	A	G	10426.3	PASS	AC=18;AF=0.214;AN=84;DP=1020;ExcessHet=0.0000;FS=0.000;MLEAC=19;MLEAF=0.226;MQ=60.00;QD=27.76;SNPEFF_EFFECT=DOWNSTREAM;SNPEFF_IMPACT=MODIFIER;SNPEFF_FUNCTIONAL_CLASS=NONE;SNPEFF_CODON_CHANGE=1787;SNPEFF_GENE_NAME=EVM0015087;SNPEFF_TRANSCRIPT_ID=EVM0015087.1;SOR=0.708	GT:AD:DP:GQ:PL	0/0:31,0:31:84:0,84,1260	0/0:33,0:33:99:0,99,1493	0/0:18,0:18:51:0,51,765	0/0:16,0:16:48:0,48,634	1/1:0,18:18:54:638,54,0	0/0:16,0:16:6:0,6,436	0/0:31,0:31:90:0,90,1069	0/0:27,0:27:81:0,81,1060	0/0:27,0:27:81:0,81,931	0/0:17,0:17:51:0,51,616	0/0:16,0:16:48:0,48,600	1/1:0,9:9:27:371,27,0	1/1:0,15:15:45:557,45,0	1/1:0,9:9:27:364,27,0	0/0:33,0:33:99:0,99,1435	0/0:23,0:23:63:0,63,777	0/0:17,0:17:48:0,48,720	1/1:0,17:17:51:664,51,0	0/0:42,0:42:99:0,120,1800	0/0:25,0:25:72:0,72,1080	0/0:15,0:15:42:0,42,630	0/0:16,0:16:45:0,45,675	1/1:0,8:8:24:300,24,0	0/0:15,0:15:5:0,5,469	0/0:15,0:15:42:0,42,630	1/1:0,12:12:36:487,36,0	0/0:13,0:13:39:0,39,497	0/0:9,0:9:27:0,27,364	0/0:40,0:40:99:0,114,1710	0/0:20,0:20:60:0,60,758	0/0:25,0:25:72:0,72,896	0/0:17,0:17:48:0,48,720	0/0:22,0:22:48:0,48,720	0/0:14,0:14:0:0,0,463	0/0:31,0:31:87:0,87,1305	1/1:0,23:23:69:826,69,0	0/0:13,0:13:33:0,33,495	0/0:15,0:15:45:0,45,490	0/0:16,0:16:48:0,48,608	0/0:35,0:35:99:0,99,1485
Lachesis_group0	366210	.	C	T	512.84	PASS	AC=2;AF=0.024;AN=84;DP=1078;ExcessHet=0.0262;FS=0.000;MLEAC=2;MLEAF=0.024;MQ=60.00;QD=34.19;SNPEFF_EFFECT=UPSTREAM;SNPEFF_IMPACT=MODIFIER;SNPEFF_FUNCTIONAL_CLASS=NONE;SNPEFF_CODON_CHANGE=2686;SNPEFF_GENE_NAME=EVM0015087;SNPEFF_TRANSCRIPT_ID=EVM0015087.1;SOR=1.112	GT:AD:DP:GQ:PL	0/0:28,0:28:81:0,81,1041	0/0:56,0:56:99:0,120,1800	0/0:20,0:20:60:0,60,767	0/0:15,0:15:42:0,42,630	0/0:20,0:20:60:0,60,801	0/0:8,0:8:24:0,24,274	0/0:22,0:22:63:0,63,945	0/0:12,0:12:36:0,36,409	0/0:20,0:20:60:0,60,699	0/0:22,0:22:60:0,60,783	0/0:21,0:21:60:0,60,783	0/0:12,0:12:36:0,36,467	0/0:20,0:20:57:0,57,855	0/0:13,0:13:39:0,39,483	0/0:122,0:122:99:0,120,1800	0/0:28,0:28:81:0,81,1089	0/0:16,0:16:45:0,45,675	1/1:0,15:15:45:546,45,0	0/0:93,0:93:99:0,120,1800	0/0:35,0:35:99:0,99,1485	0/0:14,0:14:42:0,42,490	0/0:15,0:15:45:0,45,566	0/0:4,0:4:9:0,9,135	0/0:8,0:8:24:0,24,334	0/0:10,0:10:30:0,30,295	0/0:18,0:18:54:0,54,623	0/0:20,0:20:60:0,60,792	0/0:20,0:20:60:0,60,687	0/0:49,0:49:99:0,120,1800	0/0:18,0:18:42:0,42,630	0/0:15,0:15:45:0,45,464	0/0:27,0:27:81:0,81,953	0/0:25,0:25:72:0,72,1080	0/0:19,0:19:54:0,54,810	0/0:24,0:24:72:0,72,838	0/0:25,0:25:72:0,72,1080	0/0:20,0:20:54:0,54,810	0/0:26,0:26:36:0,36,820	0/0:18,0:18:48:0,48,720	0/0:28,0:28:81:0,81,1033
Lachesis_group0	369396	.	T	G	42.69	PASS	AC=1;AF=0.022;AN=46;BaseQRankSum=-1.65;DP=917;ExcessHet=3.0103;FS=3.522;MLEAC=5;MLEAF=0.109;MQ=60.00;MQRankSum=0;QD=10.67;ReadPosRankSum=1.65;SNPEFF_EFFECT=UPSTREAM;SNPEFF_IMPACT=MODIFIER;SNPEFF_FUNCTIONAL_CLASS=NONE;SNPEFF_CODON_CHANGE=4657;SNPEFF_GENE_NAME=EVM0004716;SNPEFF_TRANSCRIPT_ID=EVM0004716.1;SOR=3.056	GT:AD:DP:GQ:PL	0/0:13,0:13:0:0,0,104	0/0:97,0:97:0:0,0,1566	./.:6,0:6:0:0,0,0	0/1:2,2:5:31:31,0,82	0/0:4,0:4:12:0,12,114	0/0:6,0:6:2:0,2,88	./.:9,0:9:0:0,0,0	./.:13,0:13:0:0,0,0	./.:15,0:15:0:0,0,0	./.:6,0:6:0:0,0,0	./.:12,0:12:0:0,0,0	0/0:5,0:5:0:0,0,42	./.:8,0:8:0:0,0,0	./.:4,0:4:0:0,0,0	0/0:103,0:103:0:0,0,1871	0/0:12,0:12:0:0,0,122	./.:9,0:9:0:0,0,0	./.:12,0:12:0:0,0,0	0/0:103,0:103:0:0,0,1687	0/0:21,0:21:0:0,0,13	./.:8,0:8:0:0,0,0	0/0:12,0:12:0:0,0,291	0/0:17,0:17:0:0,0,278	./.:12,0:12:0:0,0,0	./.:7,0:7:0:0,0,0	./.:11,0:11:0:0,0,0	0/0:7,0:7:0:0,0,65	./.:7,0:7:0:0,0,0	0/0:79,0:79:0:0,0,1114	./.:10,0:10:0:0,0,0	0/0:8,0:8:0:0,0,84	0/0:9,0:9:0:0,0,108	0/0:15,0:15:0:0,0,68	0/0:12,0:12:0:0,0,10	./.:10,0:10:0:0,0,0	./.:8,0:8:0:0,0,0	0/0:19,0:19:0:0,0,332	0/0:3,0:5:9:0,9,125	0/0:7,0:7:0:0,0,26	./.:11,0:11:0:0,0,0
Lachesis_group0	373176	.	G	C	54.37	PASS	AC=1;AF=0.012;AN=84;BaseQRankSum=1.07;DP=1181;ExcessHet=3.0103;FS=11.635;MLEAC=1;MLEAF=0.012;MQ=60.00;MQRankSum=0;QD=3.02;ReadPosRankSum=0.238;SNPEFF_EFFECT=UPSTREAM;SNPEFF_IMPACT=MODIFIER;SNPEFF_FUNCTIONAL_CLASS=NONE;SNPEFF_CODON_CHANGE=877;SNPEFF_GENE_NAME=EVM0004716;SNPEFF_TRANSCRIPT_ID=EVM0004716.1;SOR=2.791	GT:AD:DP:GQ:PL	0/0:33,0:33:96:0,96,1440	0/0:82,0:82:99:0,120,1800	0/0:36,0:36:99:0,99,1246	0/0:18,0:18:54:0,54,670	0/0:25,0:25:72:0,72,940	0/0:19,0:19:51:0,51,765	0/0:36,0:36:99:0,99,1419	0/0:15,0:15:42:0,42,630	0/0:24,0:24:69:0,69,1035	0/0:18,0:18:39:0,39,592	0/0:22,0:22:63:0,63,945	0/0:10,0:10:30:0,30,372	0/0:10,0:10:30:0,30,350	0/0:16,0:16:42:0,42,630	0/0:109,0:109:99:0,120,1800	0/0:20,0:20:60:0,60,705	0/0:26,0:26:63:0,63,915	0/0:10,0:10:24:0,24,360	0/0:72,0:72:99:0,120,1800	0/0:25,0:25:72:0,72,1080	0/0:12,0:12:33:0,33,495	0/0:19,0:19:54:0,54,810	0/0:9,0:9:27:0,27,342	0/0:15,0:15:45:0,45,568	0/0:7,0:7:21:0,21,224	0/0:15,0:15:45:0,45,566	0/0:8,0:8:24:0,24,250	0/0:18,0:18:51:0,51,765	0/0:99,0:99:99:0,110,1800	0/0:24,0:24:72:0,72,796	0/1:15,3:18:71:71,0,504	0/0:20,0:20:57:0,57,855	0/0:18,0:18:48:0,48,720	0/0:20,0:20:60:0,60,835	0/0:32,0:32:90:0,90,1055	0/0:16,0:16:48:0,48,574	0/0:15,0:15:45:0,45,566	0/0:34,0:34:90:0,90,1350	0/0:20,0:20:60:0,60,775	0/0:23,0:23:69:0,69,799
Lachesis_group0	383240	.	A	G	22913.6	PASS	AC=26;AF=0.310;AN=84;DP=1418;ExcessHet=0.0000;FS=0.000;MLEAC=26;MLEAF=0.310;MQ=60.00;QD=31.49;SNPEFF_EFFECT=NON_SYNONYMOUS_CODING;SNPEFF_IMPACT=MODERATE;SNPEFF_FUNCTIONAL_CLASS=MISSENSE;SNPEFF_CODON_CHANGE=Aac/Gac;SNPEFF_AMINO_ACID_CHANGE=N73D;SNPEFF_GENE_NAME=EVM0002981;SNPEFF_TRANSCRIPT_ID=EVM0002981.1;SNPEFF_EXON_ID=1;SOR=0.786	GT:AD:DP:GQ:PL	0/0:34,0:34:99:0,99,1250	1/1:0,215:215:99:8261,645,0	1/1:0,21:21:63:639,63,0	0/0:17,0:17:51:0,51,664	0/0:19,0:19:57:0,57,755	0/0:31,0:31:84:0,84,1260	0/0:21,0:21:60:0,60,763	0/0:22,0:22:63:0,63,851	1/1:0,24:24:72:855,72,0	1/1:0,28:28:84:1019,84,0	0/0:20,0:20:60:0,60,678	1/1:0,16:16:48:598,48,0	1/1:0,7:7:21:292,21,0	1/1:0,15:15:45:508,45,0	0/0:62,0:62:99:0,120,1800	1/1:0,23:23:69:888,69,0	0/0:28,0:28:81:0,81,851	1/1:0,26:26:78:1054,78,0	0/0:65,0:65:99:0,120,1800	1/1:0,31:31:93:1176,93,0	0/0:14,0:14:39:0,39,585	0/0:20,0:20:60:0,60,785	1/1:0,7:7:21:258,21,0	0/0:5,0:5:15:0,15,185	0/0:13,0:13:33:0,33,495	0/0:20,0:20:57:0,57,855	0/0:25,0:25:72:0,72,950	0/0:17,0:17:51:0,51,616	0/0:64,0:64:99:0,120,1800	0/0:16,0:16:48:0,48,610	0/0:25,0:25:72:0,72,831	0/0:25,0:25:72:0,72,1080	0/0:25,0:25:72:0,72,855	0/0:16,0:16:45:0,45,675	0/0:25,0:25:72:0,72,822	1/1:0,12:12:36:467,36,0	0/0:20,0:20:54:0,54,810	0/0:21,0:21:63:0,63,663	0/0:25,0:25:72:0,72,1080	0/0:23,0:23:63:0,63,840
Lachesis_group0	383319	.	A	C	22388.6	PASS	AC=26;AF=0.310;AN=84;DP=1418;ExcessHet=0.0000;FS=0.000;MLEAC=26;MLEAF=0.310;MQ=60.00;QD=30.36;SNPEFF_EFFECT=NON_SYNONYMOUS_CODING;SNPEFF_IMPACT=MODERATE;SNPEFF_FUNCTIONAL_CLASS=MISSENSE;SNPEFF_CODON_CHANGE=tAt/tCt;SNPEFF_AMINO_ACID_CHANGE=Y99S;SNPEFF_GENE_NAME=EVM0002981;SNPEFF_TRANSCRIPT_ID=EVM0002981.1;SNPEFF_EXON_ID=1;SOR=0.856	GT:AD:DP:GQ:PL	0/0:34,0:34:99:0,99,1250	1/1:0,203:203:99:7901,609,0	1/1:0,19:19:57:611,57,0	0/0:16,0:16:48:0,48,604	0/0:21,0:21:54:0,54,810	0/0:34,0:34:99:0,99,1485	0/0:28,0:28:81:0,81,975	0/0:33,0:33:99:0,99,1118	1/1:0,28:28:84:1035,84,0	1/1:0,22:22:66:733,66,0	0/0:27,0:27:72:0,72,1080	1/1:0,14:14:42:573,42,0	1/1:0,7:7:21:258,21,0	1/1:0,11:11:33:424,33,0	0/0:62,0:62:99:0,120,1800	1/1:0,27:27:81:959,81,0	0/0:27,0:27:81:0,81,800	1/1:0,27:27:81:953,81,0	0/0:65,0:65:99:0,120,1800	1/1:0,31:31:93:1194,93,0	0/0:17,0:17:48:0,48,720	0/0:12,0:12:36:0,36,465	1/1:0,7:7:21:292,21,0	0/0:5,0:5:15:0,15,197	0/0:10,0:10:30:0,30,384	0/0:11,0:11:30:0,30,450	0/0:16,0:16:42:0,42,630	0/0:15,0:15:45:0,45,537	0/0:64,0:64:99:0,120,1800	0/0:17,0:17:48:0,48,720	0/0:18,0:18:54:0,54,599	0/0:25,0:25:72:0,72,838	0/0:24,0:24:72:0,72,892	0/0:13,0:13:36:0,36,540	0/0:27,0:27:81:0,81,883	1/1:0,12:12:36:435,36,0	0/0:24,0:24:72:0,72,832	0/0:34,0:34:60:0,60,1052	0/0:27,0:27:81:0,81,931	0/0:24,0:24:72:0,72,888
Lachesis_group0	387817	.	C	T	721.8	PASS	AC=2;AF=0.024;AN=84;DP=1177;ExcessHet=0.0262;FS=0.000;MLEAC=2;MLEAF=0.024;MQ=60.00;QD=31.44;SNPEFF_EFFECT=DOWNSTREAM;SNPEFF_IMPACT=MODIFIER;SNPEFF_FUNCTIONAL_CLASS=NONE;SNPEFF_CODON_CHANGE=40;SNPEFF_GENE_NAME=EVM0004052;SNPEFF_TRANSCRIPT_ID=EVM0004052.1;SOR=1.609	GT:AD:DP:GQ:PL	0/0:36,0:36:99:0,99,1263	0/0:142,0:142:99:0,120,1800	0/0:13,0:13:36:0,36,540	0/0:17,0:17:51:0,51,698	0/0:20,0:20:60:0,60,687	0/0:28,0:28:42:0,42,916	0/0:30,0:30:90:0,90,988	0/0:16,0:16:48:0,48,622	0/0:18,0:18:48:0,48,720	0/0:19,0:19:57:0,57,735	1/1:0,19:19:57:755,57,0	0/0:6,0:6:18:0,18,251	0/0:13,0:13:39:0,39,429	0/0:13,0:13:36:0,36,540	0/0:62,0:62:99:0,120,1800	0/0:20,0:20:60:0,60,717	0/0:25,0:25:72:0,72,862	0/0:21,0:21:63:0,63,805	0/0:65,0:65:99:0,120,1800	0/0:20,0:20:45:0,45,664	0/0:20,0:20:60:0,60,768	0/0:13,0:13:39:0,39,471	0/0:16,0:16:45:0,45,675	0/0:12,0:12:33:0,33,495	0/0:10,0:10:30:0,30,357	0/0:7,0:7:21:0,21,280	0/0:13,0:13:36:0,36,540	0/0:13,0:13:36:0,36,540	0/0:64,0:64:99:0,120,1800	0/0:12,0:12:36:0,36,433	0/0:19,0:19:57:0,57,760	0/0:18,0:18:54:0,54,691	0/0:19,0:19:57:0,57,687	0/0:22,0:22:60:0,60,817	0/0:21,0:21:60:0,60,729	0/0:19,0:19:57:0,57,645	0/0:20,0:20:60:0,60,733	0/0:27,0:27:72:0,72,1080	0/0:21,0:21:60:0,60,817	0/0:22,0:22:60:0,60,807
Lachesis_group0	388570	.	C	T	33.37	PASS	AC=1;AF=0.012;AN=84;BaseQRankSum=0.875;DP=1307;ExcessHet=3.0103;FS=0.000;MLEAC=1;MLEAF=0.012;MQ=60.00;MQRankSum=0;QD=3.03;ReadPosRankSum=0.114;SNPEFF_EFFECT=DOWNSTREAM;SNPEFF_IMPACT=MODIFIER;SNPEFF_FUNCTIONAL_CLASS=NONE;SNPEFF_CODON_CHANGE=793;SNPEFF_GENE_NAME=EVM0004052;SNPEFF_TRANSCRIPT_ID=EVM0004052.1;SOR=1.371	GT:AD:DP:GQ:PL	0/0:27,0:27:75:0,75,1125	0/0:142,0:142:99:0,120,1800	0/0:34,0:34:99:0,99,1113	0/0:19,0:19:48:0,48,720	0/0:28,0:28:81:0,81,1083	0/0:24,0:24:72:0,72,777	0/0:33,0:33:99:0,99,1184	0/0:29,0:29:87:0,87,1049	0/0:28,0:28:81:0,81,1215	0/0:24,0:24:63:0,63,945	0/0:21,0:21:57:0,57,855	0/0:10,0:10:30:0,30,384	0/0:17,0:17:51:0,51,664	0/0:12,0:12:36:0,36,467	0/0:62,0:62:99:0,120,1800	0/0:17,0:17:45:0,45,675	0/0:25,0:25:66:0,66,990	0/1:9,2:11:50:50,0,275	0/0:65,0:65:99:0,120,1800	0/0:28,0:28:81:0,81,1215	0/0:17,0:17:39:0,39,585	0/0:19,0:19:57:0,57,675	0/0:10,0:10:30:0,30,372	0/0:15,0:15:39:0,39,585	0/0:7,0:7:21:0,21,258	0/0:34,0:34:90:0,90,1350	0/0:15,0:15:45:0,45,592	0/0:16,0:16:42:0,42,630	0/0:64,0:64:99:0,120,1800	0/0:18,0:18:54:0,54,672	0/0:18,0:18:54:0,54,623	0/0:32,0:32:90:0,90,1350	0/0:17,0:17:48:0,48,720	0/0:31,0:31:87:0,87,1305	0/0:28,0:28:78:0,78,1170	0/0:20,0:20:60:0,60,695	0/0:26,0:26:75:0,75,916	0/0:28,0:28:81:0,81,1215	0/0:25,0:25:72:0,72,1006	0/0:27,0:27:81:0,81,919
Lachesis_group0	408680	.	C	T	114.37	PASS	AC=1;AF=0.012;AN=84;DP=1408;ExcessHet=3.0103;FS=8.909;MLEAC=1;MLEAF=0.012;MQ=60.00;QD=4.40;SNPEFF_EFFECT=DOWNSTREAM;SNPEFF_IMPACT=MODIFIER;SNPEFF_FUNCTIONAL_CLASS=NONE;SNPEFF_CODON_CHANGE=1395;SNPEFF_GENE_NAME=EVM0012082;SNPEFF_TRANSCRIPT_ID=EVM0012082.1;SOR=3.105	GT:AD:DP:GQ:PL	0/0:27,0:27:81:0,81,979	0/0:57,0:57:99:0,105,1575	0/0:33,0:33:99:0,99,1140	0/0:28,0:28:81:0,81,1033	0/0:21,0:21:60:0,60,900	0/1:21,5:26:99:131,0,663	0/0:18,0:18:54:0,54,706	0/0:31,0:31:90:0,90,1022	0/0:18,0:18:51:0,51,765	0/0:19,0:19:54:0,54,810	0/0:20,0:20:57:0,57,855	0/0:10,0:10:30:0,30,365	0/0:11,0:11:33:0,33,447	0/0:8,0:8:24:0,24,288	0/0:161,0:161:99:0,120,1800	0/0:21,0:21:60:0,60,785	0/0:32,0:32:87:0,87,1305	0/0:14,0:14:42:0,42,517	0/0:159,0:159:99:0,120,1800	0/0:18,0:18:54:0,54,638	0/0:26,0:26:72:0,72,1006	0/0:17,0:17:48:0,48,720	0/0:13,0:13:36:0,36,540	0/0:14,0:14:42:0,42,558	0/0:14,0:14:36:0,36,540	0/0:21,0:21:60:0,60,690	0/0:21,0:21:60:0,60,809	0/0:21,0:21:60:0,60,900	0/0:111,0:111:99:0,120,1800	0/0:19,0:19:54:0,54,810	0/0:26,0:26:72:0,72,1080	0/0:20,0:20:60:0,60,759	0/0:20,0:20:60:0,60,729	0/0:17,0:17:51:0,51,608	0/0:12,0:12:33:0,33,495	0/0:28,0:28:78:0,78,1170	0/0:24,0:24:69:0,69,1035	0/0:32,0:32:54:0,54,946	0/0:28,0:28:78:0,78,1170	0/0:29,0:29:84:0,84,1260
Lachesis_group0	408834	.	C	G	30010.5	PASS	AC=26;AF=0.310;AN=84;DP=1475;ExcessHet=0.0000;FS=0.000;MLEAC=26;MLEAF=0.310;MQ=60.00;QD=30.15;SNPEFF_EFFECT=DOWNSTREAM;SNPEFF_IMPACT=MODIFIER;SNPEFF_FUNCTIONAL_CLASS=NONE;SNPEFF_CODON_CHANGE=1241;SNPEFF_GENE_NAME=EVM0012082;SNPEFF_TRANSCRIPT_ID=EVM0012082.1;SOR=0.805	GT:AD:DP:GQ:PL	1/1:0,18:18:54:684,54,0	0/0:57,0:57:99:0,105,1575	0/0:18,0:18:54:0,54,679	0/0:23,0:23:66:0,66,990	1/1:0,22:22:66:806,66,0	0/0:18,0:18:39:0,39,626	0/0:19,0:19:54:0,54,810	1/1:0,19:19:57:725,57,0	0/0:18,0:18:54:0,54,694	0/0:15,0:15:42:0,42,630	1/1:0,17:17:51:676,51,0	0/0:26,0:26:72:0,72,1080	0/0:9,0:9:27:0,27,308	0/0:17,0:17:51:0,51,574	1/1:0,199:199:99:8021,597,0	0/0:18,0:18:54:0,54,718	0/0:21,0:21:60:0,60,900	0/0:20,0:20:60:0,60,683	1/1:0,221:221:99:8901,664,0	0/0:22,0:22:60:0,60,839	0/0:21,0:21:60:0,60,725	0/0:15,0:15:45:0,45,530	0/0:16,0:16:48:0,48,642	0/0:9,0:9:18:0,18,270	1/1:0,11:11:33:459,33,0	0/0:20,0:20:60:0,60,789	0/0:20,0:20:54:0,54,810	0/0:18,0:18:54:0,54,684	1/1:0,151:151:99:6208,454,0	0/0:20,0:20:60:0,60,720	0/0:10,0:10:30:0,30,323	0/0:17,0:17:9:0,9,558	1/1:0,19:19:57:657,57,0	0/0:22,0:22:60:0,60,817	1/1:0,12:12:36:433,36,0	0/0:25,0:25:69:0,69,1035	1/1:0,11:11:33:430,33,0	0/0:22,0:22:60:0,60,900	1/1:0,30:30:90:1252,90,0	1/1:0,24:24:72:866,72,0
Lachesis_group0	418699	.	C	T	732.8	PASS	AC=2;AF=0.024;AN=84;DP=908;ExcessHet=0.0262;FS=0.000;MLEAC=2;MLEAF=0.024;MQ=60.00;QD=27.35;SNPEFF_EFFECT=INTRON;SNPEFF_IMPACT=MODIFIER;SNPEFF_FUNCTIONAL_CLASS=NONE;SNPEFF_GENE_NAME=EVM0013055;SNPEFF_TRANSCRIPT_ID=EVM0013055.1;SNPEFF_EXON_ID=1;SOR=1.127	GT:AD:DP:GQ:PL	0/0:22,0:22:63:0,63,839	0/0:57,0:57:99:0,105,1575	0/0:22,0:22:24:0,24,729	0/0:22,0:22:60:0,60,702	0/0:19,0:19:48:0,48,720	0/0:10,0:10:30:0,30,357	0/0:15,0:15:45:0,45,554	0/0:15,0:15:42:0,42,630	0/0:14,0:14:39:0,39,585	0/0:28,0:28:81:0,81,959	0/0:20,0:20:60:0,60,729	0/0:16,0:16:39:0,39,585	0/0:21,0:21:60:0,60,783	0/0:9,0:9:27:0,27,376	0/0:36,0:36:99:0,99,1485	0/0:18,0:18:54:0,54,660	0/0:16,0:16:48:0,48,610	0/0:8,0:8:21:0,21,315	0/0:46,0:46:99:0,105,1575	0/0:11,0:11:33:0,33,447	0/0:15,0:15:42:0,42,630	0/0:24,0:24:72:0,72,814	0/0:12,0:12:33:0,33,495	0/0:15,0:15:39:0,39,585	0/0:21,0:21:51:0,51,765	0/0:12,0:12:33:0,33,495	1/1:0,20:20:60:766,60,0	0/0:19,0:19:57:0,57,713	0/0:38,0:38:99:0,99,1485	0/0:12,0:12:30:0,30,450	0/0:20,0:20:60:0,60,639	0/0:13,0:13:39:0,39,493	0/0:34,0:34:99:0,99,1155	0/0:18,0:18:51:0,51,765	0/0:18,0:18:54:0,54,648	0/0:16,0:16:48:0,48,552	0/0:25,0:25:69:0,69,1035	0/0:27,0:27:72:0,72,1080	0/0:28,0:28:81:0,81,1215	0/0:25,0:25:72:0,72,1080
Lachesis_group0	418837	.	T	G	108.37	PASS	AC=1;AF=0.012;AN=84;DP=918;ExcessHet=3.0103;FS=6.560;MLEAC=1;MLEAF=0.012;MQ=60.00;QD=7.74;SNPEFF_EFFECT=NON_SYNONYMOUS_CODING;SNPEFF_IMPACT=MODERATE;SNPEFF_FUNCTIONAL_CLASS=MISSENSE;SNPEFF_CODON_CHANGE=tTg/tGg;SNPEFF_AMINO_ACID_CHANGE=L32W;SNPEFF_GENE_NAME=EVM0013055;SNPEFF_TRANSCRIPT_ID=EVM0013055.1;SNPEFF_EXON_ID=2;SOR=3.258	GT:AD:DP:GQ:PL	0/0:29,0:29:84:0,84,1029	0/0:57,0:57:99:0,105,1575	0/0:20,0:20:57:0,57,855	0/0:21,0:21:60:0,60,719	0/0:17,0:17:48:0,48,720	0/0:16,0:16:48:0,48,600	0/0:17,0:17:48:0,48,720	0/0:19,0:19:41:0,41,642	0/0:14,0:14:42:0,42,470	0/0:18,0:18:48:0,48,720	0/0:20,0:20:54:0,54,810	0/0:22,0:22:60:0,60,790	0/0:18,0:18:54:0,54,614	0/0:12,0:12:36:0,36,489	0/0:36,0:36:99:0,99,1485	0/0:23,0:23:66:0,66,990	0/0:18,0:18:51:0,51,765	0/0:21,0:21:63:0,63,783	0/0:46,0:46:99:0,105,1575	0/0:17,0:17:51:0,51,589	0/0:11,0:11:33:0,33,425	0/0:22,0:22:60:0,60,900	0/1:10,4:14:99:125,0,341	0/0:10,0:10:30:0,30,394	0/0:9,0:9:27:0,27,364	0/0:14,0:14:39:0,39,585	0/0:10,0:10:30:0,30,372	0/0:16,0:16:45:0,45,675	0/0:38,0:38:99:0,99,1485	0/0:19,0:19:57:0,57,657	0/0:20,0:20:18:0,18,582	0/0:24,0:24:72:0,72,764	0/0:25,0:25:72:0,72,945	0/0:19,0:19:57:0,57,665	0/0:20,0:20:60:0,60,755	0/0:20,0:20:60:0,60,699	0/0:20,0:20:60:0,60,699	0/0:25,0:25:72:0,72,1080	0/0:26,0:26:72:0,72,1080	0/0:24,0:24:72:0,72,842
Lachesis_group0	419321	.	A	G	3125.21	PASS	AC=11;AF=0.131;AN=84;BaseQRankSum=-0.722;DP=954;ExcessHet=0.0000;FS=0.000;MLEAC=11;MLEAF=0.131;MQ=60.00;MQRankSum=0;QD=34.72;ReadPosRankSum=-0.62;SNPEFF_EFFECT=SYNONYMOUS_CODING;SNPEFF_IMPACT=LOW;SNPEFF_FUNCTIONAL_CLASS=SILENT;SNPEFF_CODON_CHANGE=caA/caG;SNPEFF_AMINO_ACID_CHANGE=Q176;SNPEFF_GENE_NAME=EVM0013055;SNPEFF_TRANSCRIPT_ID=EVM0013055.1;SNPEFF_EXON_ID=3;SOR=0.427	GT:AD:DP:GQ:PL	0/0:24,0:24:72:0,72,874	0/0:39,0:39:99:0,105,1575	0/0:17,0:17:48:0,48,720	0/0:22,0:22:63:0,63,873	0/0:21,0:21:60:0,60,900	0/0:20,0:20:60:0,60,595	0/0:11,0:11:30:0,30,450	0/0:33,0:33:83:0,83,1072	0/0:25,0:25:72:0,72,1080	0/0:22,0:22:60:0,60,786	0/0:27,0:27:72:0,72,1080	0/0:17,0:17:48:0,48,720	0/0:12,0:12:0:0,0,418	0/0:19,0:19:54:0,54,810	0/0:36,0:36:99:0,99,1485	0/0:28,0:28:81:0,81,927	0/1:1,13:14:0:399,0,0	0/0:18,0:18:39:0,39,661	0/0:46,0:46:99:0,105,1575	0/0:19,0:19:57:0,57,645	1/1:0,11:11:33:425,33,0	0/0:16,0:16:45:0,45,675	0/0:13,0:13:36:0,36,540	1/1:0,15:15:45:558,45,0	0/0:7,0:7:21:0,21,258	1/1:0,25:25:75:896,75,0	1/1:0,10:10:30:414,30,0	1/1:0,15:15:45:524,45,0	0/0:38,0:38:99:0,99,1485	0/0:16,0:16:45:0,45,675	0/0:30,0:30:81:0,81,1215	0/0:19,0:19:57:0,57,725	0/0:36,0:36:99:0,99,1162	0/0:29,0:29:81:0,81,1215	0/0:21,0:21:63:0,63,741	0/0:25,0:25:72:0,72,950	0/0:18,0:18:39:0,39,585	0/0:26,0:26:75:0,75,1125	0/0:17,0:17:51:0,51,686	0/0:21,0:21:60:0,60,786
Lachesis_group0	427441	.	G	A	75.37	PASS	AC=1;AF=0.012;AN=84;BaseQRankSum=1.12;DP=875;ExcessHet=3.0103;FS=5.704;MLEAC=1;MLEAF=0.012;MQ=60.00;MQRankSum=0;QD=3.01;ReadPosRankSum=-2.94;SNPEFF_EFFECT=SYNONYMOUS_CODING;SNPEFF_IMPACT=LOW;SNPEFF_FUNCTIONAL_CLASS=SILENT;SNPEFF_CODON_CHANGE=ctG/ctA;SNPEFF_AMINO_ACID_CHANGE=L25;SNPEFF_GENE_NAME=EVM0008186;SNPEFF_TRANSCRIPT_ID=EVM0008186.1;SNPEFF_EXON_ID=1;SOR=2.428	GT:AD:DP:GQ:PL	0/0:28,0:28:75:0,75,1125	0/0:33,0:33:99:0,99,1446	0/0:19,0:19:57:0,57,665	0/0:24,0:24:72:0,72,800	0/0:17,0:17:51:0,51,546	0/0:28,0:28:81:0,81,919	0/0:20,0:20:51:0,51,765	0/0:15,0:15:45:0,45,458	0/0:31,0:31:78:0,78,1131	0/0:18,0:18:51:0,51,765	0/0:22,0:22:60:0,60,900	0/0:16,0:16:45:0,45,675	0/0:18,0:18:54:0,54,606	0/0:11,0:11:30:0,30,450	0/0:36,0:36:99:0,100,1575	0/0:20,0:20:60:0,60,731	0/0:22,0:22:66:0,66,671	0/0:14,0:14:42:0,42,500	0/0:34,0:34:99:0,99,1485	0/0:14,0:14:42:0,42,573	0/0:16,0:16:48:0,48,634	0/0:11,0:11:33:0,33,345	0/0:11,0:11:33:0,33,409	0/0:10,0:10:24:0,24,360	0/0:6,0:6:18:0,18,190	0/0:11,0:11:27:0,27,405	0/0:18,0:18:48:0,48,720	0/1:21,4:25:92:92,0,722	0/0:35,0:35:99:0,102,1530	0/0:18,0:18:54:0,54,718	0/0:22,0:22:60:0,60,745	0/0:17,0:17:51:0,51,650	0/0:24,0:24:72:0,72,892	0/0:16,0:16:48:0,48,513	0/0:12,0:12:36:0,36,451	0/0:19,0:19:57:0,57,653	0/0:31,0:31:90:0,90,1350	0/0:29,0:29:81:0,81,784	0/0:18,0:18:54:0,54,725	0/0:13,0:13:39:0,39,509
Lachesis_group0	428086	.	G	A	35388.1	PASS	AC=38;AF=0.452;AN=84;DP=1532;ExcessHet=0.0000;FS=0.000;MLEAC=38;MLEAF=0.452;MQ=60.00;QD=36.23;SNPEFF_EFFECT=SYNONYMOUS_CODING;SNPEFF_IMPACT=LOW;SNPEFF_FUNCTIONAL_CLASS=SILENT;SNPEFF_CODON_CHANGE=tcG/tcA;SNPEFF_AMINO_ACID_CHANGE=S240;SNPEFF_GENE_NAME=EVM0008186;SNPEFF_TRANSCRIPT_ID=EVM0008186.1;SNPEFF_EXON_ID=1;SOR=0.744	GT:AD:DP:GQ:PL	1/1:0,14:14:42:539,42,0	0/0:33,0:33:99:0,99,1446	0/0:17,0:17:39:0,39,585	0/0:24,0:24:72:0,72,934	1/1:0,17:17:51:675,51,0	0/0:18,0:18:54:0,54,626	0/0:31,0:31:90:0,90,1154	1/1:0,16:16:48:566,48,0	0/0:31,0:31:90:0,90,1088	0/0:34,0:34:99:0,99,1211	1/1:0,18:18:54:683,54,0	0/0:18,0:18:45:0,45,675	0/0:19,0:19:51:0,51,765	0/0:22,0:22:66:0,66,790	1/1:0,198:198:99:8021,595,0	0/0:34,0:34:60:0,60,1258	1/1:0,19:19:57:678,57,0	0/0:20,0:20:51:0,51,765	1/1:0,207:207:99:7879,620,0	0/0:28,0:28:81:0,81,1031	1/1:0,14:14:42:483,42,0	0/0:12,0:12:33:0,33,495	0/0:15,0:15:39:0,39,585	1/1:0,14:14:42:583,42,0	1/1:0,15:15:45:591,45,0	1/1:0,20:20:60:763,60,0	1/1:0,20:20:60:733,60,0	1/1:0,17:17:51:608,51,0	1/1:0,196:196:99:7768,585,0	0/0:21,0:21:63:0,63,710	0/0:22,0:22:57:0,57,855	0/0:21,0:21:60:0,60,900	1/1:0,26:26:77:868,77,0	0/0:27,0:27:78:0,78,1170	1/1:0,35:35:99:1259,105,0	0/0:24,0:24:69:0,69,1035	1/1:0,26:26:78:879,78,0	0/0:22,0:22:63:0,63,714	1/1:0,28:28:84:952,84,0	1/1:0,29:29:87:924,87,0
Lachesis_group0	431680	.	T	C	31559.3	PASS	AC=38;AF=0.452;AN=84;DP=1345;ExcessHet=0.0000;FS=0.000;MLEAC=38;MLEAF=0.452;MQ=60.00;QD=28.65;SNPEFF_EFFECT=DOWNSTREAM;SNPEFF_IMPACT=MODIFIER;SNPEFF_FUNCTIONAL_CLASS=NONE;SNPEFF_CODON_CHANGE=3354;SNPEFF_GENE_NAME=EVM0008186;SNPEFF_TRANSCRIPT_ID=EVM0008186.1;SOR=0.751	GT:AD:DP:GQ:PL	1/1:0,21:21:63:843,63,0	0/0:33,0:33:99:0,99,1446	0/0:27,0:27:81:0,81,945	0/0:30,0:30:84:0,84,1260	1/1:0,27:27:81:1053,81,0	0/0:33,0:33:57:0,57,1090	0/0:30,0:30:33:0,33,964	1/1:0,25:25:75:840,75,0	0/0:25,0:25:72:0,72,930	0/0:26,0:26:72:0,72,1080	1/1:0,18:18:54:680,54,0	0/0:14,0:14:39:0,39,585	0/0:17,0:17:48:0,48,720	0/0:8,0:8:18:0,18,270	1/1:0,175:175:99:6949,525,0	0/0:16,0:16:45:0,45,675	1/1:0,21:21:63:759,63,0	0/0:14,0:14:39:0,39,585	1/1:0,178:178:99:6993,535,0	0/0:19,0:19:51:0,51,765	1/1:0,24:24:72:930,72,0	0/0:19,0:19:48:0,48,720	0/0:11,0:11:30:0,30,450	1/1:0,8:8:24:300,24,0	1/1:0,12:12:36:467,36,0	1/1:0,15:15:45:546,45,0	1/1:0,16:16:48:590,48,0	1/1:0,18:18:54:611,54,0	1/1:0,156:156:99:6355,468,0	0/0:14,0:14:42:0,42,456	0/0:17,0:17:51:0,51,630	0/0:22,0:22:66:0,66,839	1/1:0,16:16:48:600,48,0	0/0:21,0:21:60:0,60,783	1/1:0,19:19:57:691,57,0	0/0:21,0:21:57:0,57,855	1/1:0,24:24:72:866,72,0	0/0:15,0:15:42:0,42,630	1/1:0,19:19:57:725,57,0	1/1:0,25:25:75:825,75,0
Lachesis_group0	439363	.	G	T	34320.2	PASS	AC=38;AF=0.452;AN=84;DP=1495;ExcessHet=0.0000;FS=0.000;MLEAC=39;MLEAF=0.464;MQ=60.00;QD=30.50;SNPEFF_EFFECT=UTR_5_PRIME;SNPEFF_IMPACT=MODIFIER;SNPEFF_FUNCTIONAL_CLASS=NONE;SNPEFF_CODON_CHANGE=570;SNPEFF_GENE_NAME=EVM0008909;SNPEFF_TRANSCRIPT_ID=EVM0008909.1;SNPEFF_EXON_ID=1;SOR=0.726	GT:AD:DP:GQ:PL	1/1:0,26:26:78:847,78,0	0/0:33,0:33:99:0,99,1446	0/0:23,0:23:66:0,66,710	0/0:20,0:20:48:0,48,720	1/1:0,19:19:57:667,57,0	0/0:22,0:22:57:0,57,855	0/0:26,0:26:63:0,63,945	1/1:0,27:27:81:841,81,0	0/0:9,0:9:24:0,24,360	0/0:26,0:26:72:0,72,1080	1/1:0,25:25:75:930,75,0	0/0:9,0:9:27:0,27,342	0/0:8,0:8:0:0,0,251	0/0:17,0:17:36:0,36,540	1/1:0,210:210:99:8022,631,0	0/0:16,0:16:48:0,48,588	1/1:0,21:21:63:707,63,0	0/0:19,0:19:57:0,57,653	1/1:0,203:203:99:7540,609,0	0/0:22,0:22:60:0,60,900	1/1:0,21:21:63:831,63,0	0/0:17,0:17:42:0,42,630	0/0:12,0:12:33:0,33,495	1/1:0,5:5:15:209,15,0	1/1:0,14:14:42:551,42,0	1/1:0,8:8:24:267,24,0	1/1:0,12:12:36:421,36,0	1/1:0,20:20:60:735,60,0	1/1:0,171:171:99:6816,513,0	0/0:6,0:6:18:0,18,217	0/0:19,0:19:57:0,57,614	0/0:15,0:15:45:0,45,490	1/1:0,31:31:93:1095,93,0	0/0:16,0:16:48:0,48,656	1/1:0,28:28:84:899,84,0	0/0:11,0:11:30:0,30,450	1/1:0,25:25:75:806,75,0	0/0:20,0:20:54:0,54,810	1/1:0,33:33:99:1208,99,0	1/1:0,26:26:78:984,78,0
Lachesis_group0	441525	.	A	G	30008.2	PASS	AC=38;AF=0.452;AN=84;BaseQRankSum=-0.615;DP=1389;ExcessHet=0.0000;FS=0.000;MLEAC=38;MLEAF=0.452;MQ=60.00;MQRankSum=0;QD=28.19;ReadPosRankSum=-1.02;SNPEFF_EFFECT=INTERGENIC;SNPEFF_IMPACT=MODIFIER;SNPEFF_FUNCTIONAL_CLASS=NONE;SOR=0.328	GT:AD:DP:GQ:PL	1/1:0,22:22:66:741,66,0	0/0:33,0:33:99:0,99,1446	0/0:15,0:15:45:0,45,549	0/0:22,0:22:63:0,63,945	1/1:0,24:24:71:850,71,0	0/0:18,0:18:51:0,51,765	0/0:22,0:22:60:0,60,736	1/1:0,16:16:48:522,48,0	0/0:13,0:13:36:0,36,540	0/0:25,0:25:75:0,75,824	1/1:0,18:18:54:716,54,0	0/0:12,0:12:30:0,30,450	0/0:7,0:7:21:0,21,254	0/0:7,0:7:15:0,15,225	1/1:0,173:173:99:6736,520,0	0/0:29,0:29:84:0,84,1260	1/1:0,9:9:27:344,27,0	0/0:6,0:6:18:0,18,227	1/1:0,200:200:99:7976,601,0	0/0:22,0:22:66:0,66,792	1/1:0,16:16:47:575,47,0	0/0:20,0:20:60:0,60,679	0/0:11,0:11:33:0,33,409	1/1:0,8:8:24:332,24,0	1/1:0,12:12:36:448,36,0	1/1:0,16:16:48:527,48,0	1/1:0,8:8:24:285,24,0	1/1:0,12:12:36:489,36,0	1/1:0,167:167:99:6672,500,0	0/0:26,0:26:75:0,75,1125	0/0:15,0:15:42:0,42,630	0/0:19,0:19:57:0,57,600	1/1:0,16:16:48:587,48,0	0/0:20,0:20:60:0,60,635	1/1:1,16:17:9:524,9,0	0/0:25,0:25:72:0,72,1080	1/1:0,13:13:39:475,39,0	0/0:31,0:31:90:0,90,1350	1/1:0,16:16:47:587,47,0	1/1:0,20:20:59:686,59,0
Lachesis_group0	476913	.	C	T	213.37	PASS	AC=1;AF=0.012;AN=84;BaseQRankSum=-0.714;DP=1192;ExcessHet=3.0103;FS=0.000;MLEAC=1;MLEAF=0.012;MQ=60.00;MQRankSum=0;QD=9.70;ReadPosRankSum=-0.535;SNPEFF_EFFECT=SPLICE_SITE_DONOR;SNPEFF_IMPACT=HIGH;SNPEFF_FUNCTIONAL_CLASS=NONE;SNPEFF_GENE_NAME=EVM0001341;SNPEFF_TRANSCRIPT_ID=EVM0001341.1;SNPEFF_EXON_ID=3;SOR=0.743	GT:AD:DP:GQ:PL	0/0:34,0:34:99:0,99,1485	0/0:33,0:33:99:0,99,1446	0/0:30,0:30:48:0,48,987	0/0:14,0:14:42:0,42,515	0/0:20,0:20:60:0,60,733	0/0:21,0:21:60:0,60,707	0/0:16,0:16:48:0,48,574	0/1:13,9:22:99:230,0,397	0/0:20,0:20:60:0,60,714	0/0:14,0:14:42:0,42,537	0/0:21,0:21:57:0,57,855	0/0:20,0:20:60:0,60,755	0/0:17,0:17:45:0,45,675	0/0:14,0:14:39:0,39,585	0/0:117,0:117:99:0,120,1800	0/0:21,0:21:60:0,60,900	0/0:34,0:34:99:0,99,1485	0/0:15,0:15:45:0,45,576	0/0:124,0:124:99:0,114,1800	0/0:29,0:29:81:0,81,1215	0/0:11,0:11:33:0,33,413	0/0:20,0:20:60:0,60,721	0/0:17,0:17:42:0,42,630	0/0:10,0:10:30:0,30,418	0/0:12,0:12:36:0,36,465	0/0:12,0:12:36:0,36,501	0/0:14,0:14:39:0,39,585	0/0:15,0:15:42:0,42,630	0/0:102,0:102:99:0,100,1800	0/0:18,0:18:54:0,54,557	0/0:19,0:19:51:0,51,765	0/0:23,0:23:66:0,66,790	0/0:26,0:26:78:0,78,984	0/0:22,0:22:60:0,60,900	0/0:27,0:27:72:0,72,1080	0/0:31,0:31:90:0,90,1112	0/0:20,0:20:60:0,60,631	0/0:17,0:17:48:0,48,720	0/0:37,0:37:99:0,101,1273	0/0:24,0:24:63:0,63,945
Lachesis_group0	479541	.	C	T	2838.87	PASS	AC=12;AF=0.143;AN=84;DP=1060;ExcessHet=0.0000;FS=0.000;MLEAC=12;MLEAF=0.143;MQ=59.73;QD=27.85;SNPEFF_EFFECT=DOWNSTREAM;SNPEFF_IMPACT=MODIFIER;SNPEFF_FUNCTIONAL_CLASS=NONE;SNPEFF_CODON_CHANGE=3820;SNPEFF_GENE_NAME=EVM0005805;SNPEFF_TRANSCRIPT_ID=EVM0005805.1;SOR=1.058	GT:AD:DP:GQ:PL	0/0:29,0:29:81:0,81,1215	0/0:33,0:33:99:0,99,1446	0/0:17,0:17:45:0,45,675	0/0:13,0:13:39:0,39,483	0/0:15,0:15:36:0,36,540	0/0:21,0:21:60:0,60,763	0/0:21,0:21:60:0,60,851	0/0:15,0:15:36:0,36,540	0/0:20,0:20:54:0,54,810	0/0:24,0:24:51:0,51,765	0/0:12,0:12:24:0,24,360	0/0:19,0:19:54:0,54,810	0/0:12,0:12:33:0,33,495	0/0:15,0:15:45:0,45,508	0/0:117,0:117:99:0,120,1800	0/0:14,0:14:42:0,42,546	1/1:0,16:16:48:610,48,0	0/0:17,0:17:51:0,51,569	0/0:124,0:124:99:0,114,1800	0/0:19,0:19:54:0,54,810	1/1:0,17:17:51:608,51,0	0/0:19,0:19:57:0,57,597	0/0:9,0:9:27:0,27,350	1/1:0,6:6:18:216,18,0	0/0:12,0:12:30:0,30,450	1/1:0,14:14:42:450,42,0	1/1:0,15:15:45:546,45,0	1/1:0,13:13:39:509,39,0	0/0:102,0:102:99:0,100,1800	0/0:23,0:23:63:0,63,789	0/0:12,0:12:36:0,36,373	0/0:10,0:10:27:0,27,405	0/0:20,0:20:51:0,51,765	0/0:16,0:16:42:0,42,630	0/0:22,0:22:60:0,60,820	0/0:19,0:19:57:0,57,691	0/0:19,0:19:57:0,57,748	0/0:22,0:22:42:0,42,630	0/0:19,0:19:45:0,45,675	0/0:18,0:18:48:0,48,720
Lachesis_group0	479675	.	C	T	33.38	PASS	AC=1;AF=0.012;AN=84;BaseQRankSum=0.447;DP=1021;ExcessHet=3.0103;FS=0.000;MLEAC=1;MLEAF=0.012;MQ=60.00;MQRankSum=0;QD=3.03;ReadPosRankSum=0.66;SNPEFF_EFFECT=DOWNSTREAM;SNPEFF_IMPACT=MODIFIER;SNPEFF_FUNCTIONAL_CLASS=NONE;SNPEFF_CODON_CHANGE=3686;SNPEFF_GENE_NAME=EVM0005805;SNPEFF_TRANSCRIPT_ID=EVM0005805.1;SOR=0.527	GT:AD:DP:GQ:PL	0/0:26,0:26:72:0,72,1018	0/0:33,0:33:99:0,99,1446	0/0:28,0:28:81:0,81,931	0/0:18,0:18:45:0,45,675	0/0:13,0:13:39:0,39,509	0/0:13,0:13:36:0,36,540	0/0:24,0:24:72:0,72,794	0/0:17,0:17:51:0,51,574	0/0:14,0:14:36:0,36,540	0/0:24,0:24:72:0,72,828	0/0:15,0:15:45:0,45,546	0/0:10,0:10:27:0,27,405	0/0:17,0:17:48:0,48,720	0/0:9,0:9:21:0,21,315	0/0:117,0:117:99:0,120,1800	0/0:16,0:16:48:0,48,622	0/0:13,0:13:39:0,39,422	0/0:14,0:14:42:0,42,517	0/0:124,0:124:99:0,114,1800	0/0:12,0:12:36:0,36,387	0/0:12,0:12:36:0,36,455	0/0:18,0:18:51:0,51,765	0/0:10,0:10:27:0,27,405	0/0:9,0:9:27:0,27,342	0/0:11,0:11:33:0,33,407	0/1:9,2:11:50:50,0,309	0/0:12,0:12:33:0,33,495	0/0:13,0:13:39:0,39,441	0/0:102,0:102:99:0,100,1800	0/0:10,0:10:30:0,30,311	0/0:12,0:12:27:0,27,405	0/0:17,0:17:51:0,51,594	0/0:6,0:6:18:0,18,212	0/0:21,0:21:60:0,60,893	0/0:20,0:20:57:0,57,855	0/0:26,0:26:54:0,54,810	0/0:17,0:17:45:0,45,675	0/0:15,0:15:45:0,45,490	0/0:22,0:22:60:0,60,900	0/0:21,0:21:60:0,60,714
Lachesis_group0	492767	.	G	T	27788.7	PASS	AC=26;AF=0.310;AN=84;BaseQRankSum=1.97;DP=1337;ExcessHet=0.0000;FS=0.000;MLEAC=26;MLEAF=0.310;MQ=55.26;MQRankSum=-0.604;QD=33.78;ReadPosRankSum=1.01;SNPEFF_EFFECT=INTERGENIC;SNPEFF_IMPACT=MODIFIER;SNPEFF_FUNCTIONAL_CLASS=NONE;SOR=0.168	GT:AD:DP:GQ:PL	1/1:0,30:30:90:1014,90,0	0/0:33,0:33:99:0,99,1446	0/0:19,0:19:57:0,57,679	0/0:35,0:35:99:0,99,1257	1/1:0,22:22:66:749,66,0	0/0:19,0:19:57:0,57,645	0/0:31,0:31:90:0,90,1065	1/1:0,24:24:72:830,72,0	0/0:30,0:30:75:0,75,1125	0/0:11,0:11:30:0,30,450	1/1:0,23:23:69:912,69,0	0/0:9,0:9:27:0,27,350	0/0:16,0:16:48:0,48,566	0/0:16,0:16:42:0,42,630	1/1:0,167:167:99:6600,501,0	0/0:18,0:18:54:0,54,624	0/0:21,0:21:51:0,51,765	0/0:20,0:20:54:0,54,810	1/1:1,186:187:99:7456,552,0	0/0:25,0:25:72:0,72,1080	0/0:12,0:12:36:0,36,455	0/0:20,0:20:60:0,60,767	0/0:7,0:7:21:0,21,280	0/0:6,0:6:18:0,18,227	1/1:0,11:11:33:457,33,0	0/0:13,0:13:39:0,39,519	0/0:16,0:16:45:0,45,675	0/0:14,0:14:39:0,39,585	1/1:0,144:144:99:5908,432,0	0/0:18,0:18:54:0,54,679	0/0:28,0:28:81:0,81,965	0/0:19,0:19:54:0,54,810	1/1:0,28:28:84:964,84,0	0/0:20,0:20:60:0,60,789	1/1:1,23:24:30:766,30,0	0/0:21,0:21:60:0,60,769	1/1:0,26:26:78:949,78,0	0/0:30,0:30:87:0,87,1305	1/1:0,21:21:63:809,63,0	1/1:0,14:14:42:483,42,0
Lachesis_group0	493667	.	T	C	33724.9	PASS	AC=38;AF=0.452;AN=84;DP=1374;ExcessHet=0.0000;FS=0.000;MLEAC=38;MLEAF=0.452;MQ=60.00;QD=31.19;SNPEFF_EFFECT=UTR_3_PRIME;SNPEFF_IMPACT=MODIFIER;SNPEFF_FUNCTIONAL_CLASS=NONE;SNPEFF_CODON_CHANGE=481;SNPEFF_GENE_NAME=EVM0001515;SNPEFF_TRANSCRIPT_ID=EVM0001515.1;SNPEFF_EXON_ID=3;SOR=0.954	GT:AD:DP:GQ:PL	1/1:0,23:23:69:846,69,0	0/0:33,0:33:99:0,99,1446	0/0:20,0:20:60:0,60,665	0/0:32,0:32:93:0,93,1138	1/1:0,21:21:63:809,63,0	0/0:19,0:19:57:0,57,633	0/0:13,0:13:39:0,39,505	1/1:0,19:19:57:698,57,0	0/0:16,0:16:48:0,48,598	0/0:22,0:22:57:0,57,855	1/1:0,18:18:54:630,54,0	0/0:13,0:13:39:0,39,430	0/0:13,0:13:36:0,36,540	0/0:16,0:16:48:0,48,622	1/1:0,205:205:99:8215,616,0	0/0:17,0:17:51:0,51,642	1/1:0,18:18:54:547,54,0	0/0:17,0:17:45:0,45,675	1/1:0,187:187:99:7395,561,0	0/0:22,0:22:66:0,66,773	1/1:0,22:22:66:699,66,0	0/0:7,0:7:21:0,21,292	0/0:10,0:10:30:0,30,406	1/1:0,25:25:75:872,75,0	1/1:0,15:15:45:546,45,0	1/1:0,21:21:63:785,63,0	1/1:0,15:15:45:590,45,0	1/1:0,20:20:60:765,60,0	1/1:0,169:169:99:6907,507,0	0/0:17,0:17:9:0,9,464	0/0:18,0:18:54:0,54,615	0/0:16,0:16:48:0,48,552	1/1:0,19:19:57:642,57,0	0/0:21,0:21:57:0,57,855	1/1:0,21:21:63:775,63,0	0/0:26,0:26:72:0,72,868	1/1:0,10:10:30:418,30,0	0/0:23,0:23:63:0,63,755	1/1:0,21:21:63:808,63,0	1/1:0,25:25:75:840,75,0
Lachesis_group0	511799	.	A	T	30220.1	PASS	AC=39;AF=0.464;AN=84;BaseQRankSum=-0.619;DP=1271;ExcessHet=0.0000;FS=0.000;MLEAC=39;MLEAF=0.464;MQ=60.00;MQRankSum=0;QD=30.50;ReadPosRankSum=1.51;SNPEFF_EFFECT=DOWNSTREAM;SNPEFF_IMPACT=MODIFIER;SNPEFF_FUNCTIONAL_CLASS=NONE;SNPEFF_CODON_CHANGE=1434;SNPEFF_GENE_NAME=EVM0001344;SNPEFF_TRANSCRIPT_ID=EVM0001344.1;SOR=0.505	GT:AD:DP:GQ:PL	1/1:0,37:37:99:1287,110,0	0/0:33,0:33:99:0,99,1446	0/0:22,0:22:57:0,57,855	0/0:21,0:21:57:0,57,855	1/1:0,19:19:57:753,57,0	0/0:25,0:25:63:0,63,945	0/0:14,0:14:36:0,36,540	1/1:0,14:14:42:585,42,0	0/0:13,0:13:39:0,39,497	0/0:27,0:27:81:0,81,965	1/1:0,17:17:51:664,51,0	0/0:13,0:13:39:0,39,478	0/0:15,0:15:39:0,39,585	0/0:25,0:25:69:0,69,1035	1/1:1,170:171:99:6853,468,0	0/0:23,0:23:57:0,57,855	1/1:0,20:20:60:699,60,0	0/0:14,0:14:39:0,39,585	1/1:0,194:194:99:7806,583,0	0/0:17,0:17:45:0,45,675	1/1:0,14:14:42:551,42,0	0/0:17,0:17:45:0,45,675	0/0:9,0:9:27:0,27,376	1/1:0,8:8:24:334,24,0	1/1:0,13:13:39:463,39,0	1/1:0,23:23:69:892,69,0	1/1:0,16:16:48:616,48,0	1/1:0,13:13:39:509,39,0	1/1:0,110:110:99:4745,331,0	0/0:12,0:12:36:0,36,399	0/0:18,0:18:42:0,42,630	0/1:14,2:16:1:1,0,422	1/1:0,13:13:39:458,39,0	0/0:22,0:22:63:0,63,805	1/1:0,16:16:48:624,48,0	0/0:21,0:21:60:0,60,900	1/1:0,13:13:39:451,39,0	0/0:26,0:26:72:0,72,1080	1/1:0,22:22:66:919,66,0	1/1:0,32:32:96:1066,96,0
Lachesis_group0	514555	.	A	C	45.56	PASS	AC=1;AF=0.012;AN=84;BaseQRankSum=1.61;DP=1118;ExcessHet=3.0103;FS=0.000;MLEAC=1;MLEAF=0.012;MQ=60.00;MQRankSum=0;QD=2.17;ReadPosRankSum=0.503;SNPEFF_EFFECT=SYNONYMOUS_CODING;SNPEFF_IMPACT=LOW;SNPEFF_FUNCTIONAL_CLASS=SILENT;SNPEFF_CODON_CHANGE=cgT/cgG;SNPEFF_AMINO_ACID_CHANGE=R795;SNPEFF_GENE_NAME=EVM0001344;SNPEFF_TRANSCRIPT_ID=EVM0001344.1;SNPEFF_EXON_ID=1;SOR=1.179	GT:AD:DP:GQ:PL	0/0:26,0:26:72:0,72,1080	0/0:33,0:33:99:0,99,1446	0/0:21,0:21:60:0,60,773	0/0:20,0:20:57:0,57,855	0/0:25,0:25:72:0,72,1080	0/0:20,0:20:60:0,60,653	0/0:26,0:26:72:0,72,950	0/1:18,3:21:62:62,0,540	0/0:23,0:23:63:0,63,769	0/0:24,0:24:66:0,66,990	0/0:16,0:16:45:0,45,675	0/0:8,0:8:24:0,24,334	0/0:16,0:16:48:0,48,506	0/0:12,0:12:36:0,36,421	0/0:105,0:105:99:0,120,1800	0/0:22,0:22:24:0,24,712	0/0:8,0:8:24:0,24,300	0/0:12,0:12:36:0,36,424	0/0:125,0:125:99:0,120,1800	0/0:16,0:16:48:0,48,554	0/0:12,0:12:33:0,33,495	0/0:15,0:15:42:0,42,630	0/0:9,0:9:27:0,27,330	0/0:12,0:12:36:0,36,433	0/0:7,0:7:21:0,21,266	0/0:16,0:16:45:0,45,675	0/0:23,0:23:69:0,69,790	0/0:19,0:19:51:0,51,765	0/0:84,0:84:99:0,120,1800	0/0:26,0:26:72:0,72,1080	0/0:25,0:25:0:0,0,639	0/0:18,0:18:51:0,51,765	0/0:26,0:26:36:0,36,840	0/0:22,0:22:63:0,63,736	0/0:22,0:22:60:0,60,900	0/0:27,0:27:75:0,75,1125	0/0:16,0:16:48:0,48,588	0/0:29,0:29:81:0,81,866	0/0:19,0:19:57:0,57,709	0/0:31,0:31:90:0,90,1064
Lachesis_group0	525300	.	T	C	31513.1	PASS	AC=38;AF=0.452;AN=84;DP=1318;ExcessHet=0.0000;FS=0.000;MLEAC=38;MLEAF=0.452;MQ=60.00;QD=27.15;SNPEFF_EFFECT=UPSTREAM;SNPEFF_IMPACT=MODIFIER;SNPEFF_FUNCTIONAL_CLASS=NONE;SNPEFF_CODON_CHANGE=2358;SNPEFF_GENE_NAME=EVM0009148;SNPEFF_TRANSCRIPT_ID=EVM0009148.1;SOR=0.941	GT:AD:DP:GQ:PL	1/1:0,27:27:81:1005,81,0	0/0:33,0:33:99:0,99,1446	0/0:12,0:12:36:0,36,407	0/0:26,0:26:72:0,72,857	1/1:0,25:25:75:942,75,0	0/0:14,0:14:39:0,39,585	0/0:19,0:19:54:0,54,810	1/1:0,19:19:57:794,57,0	0/0:25,0:25:75:0,75,964	0/0:19,0:19:57:0,57,627	1/1:0,18:18:54:684,54,0	0/0:11,0:11:33:0,33,421	0/0:11,0:11:27:0,27,405	0/0:15,0:15:42:0,42,630	1/1:0,195:195:99:7719,586,0	0/0:25,0:25:72:0,72,964	1/1:0,24:24:72:796,72,0	0/0:20,0:20:60:0,60,733	1/1:0,157:157:99:5941,471,0	0/0:13,0:13:36:0,36,540	1/1:0,12:12:36:467,36,0	0/0:18,0:18:48:0,48,720	0/0:10,0:10:30:0,30,338	1/1:0,14:14:42:585,42,0	1/1:0,13:13:39:509,39,0	1/1:0,13:13:39:493,39,0	1/1:0,19:19:57:657,57,0	1/1:0,18:18:54:718,54,0	1/1:0,146:146:99:5903,439,0	0/0:14,0:14:42:0,42,505	0/0:17,0:17:45:0,45,675	0/0:21,0:21:60:0,60,900	1/1:0,17:17:51:608,51,0	0/0:16,0:16:45:0,45,675	1/1:0,29:29:87:1075,87,0	0/0:26,0:26:75:0,75,1125	1/1:0,18:18:54:603,54,0	0/0:26,0:26:72:0,72,1080	1/1:0,34:34:99:1148,102,0	1/1:0,28:28:84:930,84,0
Lachesis_group0	528487	.	G	T	49.73	PASS	AC=1;AF=0.012;AN=84;BaseQRankSum=-1.57;DP=931;ExcessHet=3.0103;FS=28.854;MLEAC=1;MLEAF=0.012;MQ=60.00;MQRankSum=0;QD=4.97;ReadPosRankSum=0.632;SNPEFF_EFFECT=NON_SYNONYMOUS_CODING;SNPEFF_IMPACT=MODERATE;SNPEFF_FUNCTIONAL_CLASS=MISSENSE;SNPEFF_CODON_CHANGE=ttG/ttT;SNPEFF_AMINO_ACID_CHANGE=L75F;SNPEFF_GENE_NAME=EVM0009148;SNPEFF_TRANSCRIPT_ID=EVM0009148.1;SNPEFF_EXON_ID=1;SOR=4.164	GT:AD:DP:GQ:PL	0/0:24,0:24:69:0,69,1035	0/0:33,0:33:99:0,99,1446	0/0:30,0:30:48:0,48,800	0/0:13,0:13:8:0,8,299	0/0:22,0:22:54:0,54,810	0/0:9,0:9:11:0,11,249	0/0:16,0:16:31:0,31,345	0/0:16,0:16:17:0,17,414	0/0:20,0:20:28:0,28,553	0/0:18,0:18:0:0,0,492	0/0:20,0:20:14:0,14,541	0/0:10,0:10:14:0,14,291	0/0:11,0:11:0:0,0,89	0/0:7,0:7:21:0,21,240	0/0:130,0:130:99:0,120,1800	0/0:16,0:16:32:0,32,436	0/0:12,1:13:20:0,20,461	0/0:8,0:8:0:0,0,155	0/0:107,0:107:99:0,120,1800	0/0:14,0:14:26:0,26,472	0/0:12,0:12:0:0,0,265	0/0:12,0:12:20:0,20,353	0/0:8,0:8:24:0,24,322	0/0:13,0:13:23:0,23,418	0/0:8,0:8:24:0,24,269	0/0:7,0:7:0:0,0,152	0/0:12,0:12:20:0,20,321	0/0:9,0:9:27:0,27,316	0/0:84,0:84:99:0,120,1800	0/0:13,0:13:36:0,36,540	0/0:10,0:10:30:0,30,434	0/1:5,5:10:65:65,0,192	0/0:23,0:23:39:0,39,735	0/0:11,1:12:26:0,26,354	0/0:23,0:23:53:0,53,685	0/0:19,0:19:41:0,41,554	0/0:11,0:11:0:0,0,224	0/0:14,0:14:26:0,26,402	0/0:8,0:8:23:0,23,238	0/0:8,0:8:24:0,24,281
Lachesis_group0	528498	.	T	A	53.43	PASS	AC=1;AF=0.012;AN=84;BaseQRankSum=-1;DP=920;ExcessHet=3.0103;FS=59.347;MLEAC=2;MLEAF=0.024;MQ=60.00;MQRankSum=0;QD=5.34;ReadPosRankSum=1.2;SNPEFF_EFFECT=NON_SYNONYMOUS_CODING;SNPEFF_IMPACT=MODERATE;SNPEFF_FUNCTIONAL_CLASS=MISSENSE;SNPEFF_CODON_CHANGE=aTg/aAg;SNPEFF_AMINO_ACID_CHANGE=M79K;SNPEFF_GENE_NAME=EVM0009148;SNPEFF_TRANSCRIPT_ID=EVM0009148.1;SNPEFF_EXON_ID=1;SOR=5.782	GT:AD:DP:GQ:PL	0/0:20,0:20:44:0,44,569	0/0:33,0:33:99:0,99,1446	0/0:24,0:24:26:0,26,633	0/0:15,0:15:0:0,0,321	0/0:16,0:16:32:0,32,410	0/0:7,0:7:21:0,21,254	0/0:16,2:18:16:0,16,557	0/0:17,0:17:0:0,0,301	0/0:17,0:17:50:0,50,511	0/0:20,0:20:0:0,0,458	0/0:17,0:17:0:0,0,364	0/0:9,0:9:0:0,0,211	0/0:11,0:11:0:0,0,65	0/0:7,0:7:0:0,0,113	0/0:130,0:130:99:0,120,1800	0/0:16,1:17:6:0,6,675	0/0:10,1:11:14:0,14,394	0/0:11,0:11:0:0,0,182	0/0:107,0:107:99:0,120,1800	0/0:11,2:13:19:0,19,396	0/0:11,0:11:0:0,0,192	0/0:13,0:13:0:0,0,202	0/0:8,0:8:21:0,21,315	0/0:13,0:13:0:0,0,350	0/0:8,0:8:0:0,0,193	0/0:8,0:8:0:0,0,193	0/0:13,0:13:8:0,8,359	0/0:8,0:8:24:0,24,267	0/0:84,0:84:99:0,120,1800	0/0:11,0:11:17:0,17,376	0/0:14,0:14:0:0,0,264	0/1:5,5:10:66:66,0,160	0/0:19,3:22:15:0,15,494	0/0:11,1:12:25:0,25,327	0/0:23,0:23:53:0,53,600	0/0:20,0:20:13:0,13,455	0/0:12,2:14:20:0,20,271	0/0:9,0:9:0:0,0,235	0/0:9,0:9:27:0,27,236	0/0:9,0:9:26:0,26,262
Lachesis_group0	528954	.	C	T	518.79	PASS	AC=2;AF=0.024;AN=84;DP=1224;ExcessHet=0.0262;FS=0.000;MLEAC=2;MLEAF=0.024;MQ=60.00;QD=28.82;SNPEFF_EFFECT=NON_SYNONYMOUS_CODING;SNPEFF_IMPACT=MODERATE;SNPEFF_FUNCTIONAL_CLASS=MISSENSE;SNPEFF_CODON_CHANGE=tCt/tTt;SNPEFF_AMINO_ACID_CHANGE=S231F;SNPEFF_GENE_NAME=EVM0009148;SNPEFF_TRANSCRIPT_ID=EVM0009148.1;SNPEFF_EXON_ID=1;SOR=1.493	GT:AD:DP:GQ:PL	0/0:17,0:17:48:0,48,720	0/0:33,0:33:99:0,99,1446	0/0:34,0:34:99:0,99,1226	0/0:28,0:28:75:0,75,1125	0/0:34,0:34:99:0,99,1148	0/0:34,0:34:60:0,60,1019	0/0:32,0:32:93:0,93,1395	0/0:32,0:32:81:0,81,1215	0/0:23,0:23:63:0,63,945	0/0:27,0:27:39:0,39,938	0/0:20,0:20:57:0,57,855	0/0:17,0:17:48:0,48,720	0/0:23,0:23:69:0,69,820	0/0:29,0:29:87:0,87,1063	0/0:130,0:130:99:0,120,1800	0/0:8,0:8:24:0,24,334	1/1:0,18:18:54:552,54,0	0/0:21,0:21:60:0,60,839	0/0:107,0:107:99:0,120,1800	0/0:21,0:21:60:0,60,713	0/0:20,0:20:60:0,60,665	0/0:16,0:16:45:0,45,675	0/0:17,0:17:51:0,51,638	0/0:15,0:15:45:0,45,615	0/0:12,0:12:36:0,36,441	0/0:17,0:17:51:0,51,608	0/0:13,0:13:39:0,39,483	0/0:13,0:13:36:0,36,540	0/0:84,0:84:99:0,120,1800	0/0:18,0:18:45:0,45,675	0/0:21,0:21:60:0,60,775	0/0:22,0:22:60:0,60,900	0/0:27,0:27:81:0,81,991	0/0:24,0:24:57:0,57,741	0/0:26,0:26:75:0,75,813	0/0:19,0:19:51:0,51,765	0/0:22,0:22:63:0,63,945	0/0:27,0:27:81:0,81,911	0/0:22,0:22:54:0,54,810	0/0:24,0:24:72:0,72,874
Lachesis_group0	538253	.	G	A	956.15	PASS	AC=11;AF=0.131;AN=84;BaseQRankSum=-1.73;DP=1700;ExcessHet=6.2711;FS=11.193;MLEAC=11;MLEAF=0.131;MQ=46.02;MQRankSum=-1.03;QD=3.38;ReadPosRankSum=-0.493;SNPEFF_EFFECT=UPSTREAM;SNPEFF_IMPACT=MODIFIER;SNPEFF_FUNCTIONAL_CLASS=NONE;SNPEFF_CODON_CHANGE=660;SNPEFF_GENE_NAME=EVM0006082;SNPEFF_TRANSCRIPT_ID=EVM0006082.1;SOR=1.372	GT:AD:DP:GQ:PL	0/0:33,0:33:90:0,90,1350	0/0:33,0:33:99:0,99,1446	0/0:15,0:15:45:0,45,546	0/0:22,0:22:60:0,60,900	0/0:24,0:24:72:0,72,840	0/1:20,7:27:99:143,0,624	0/0:20,0:20:57:0,57,855	0/0:22,0:22:17:0,17,718	0/0:26,0:26:72:0,72,1018	0/0:31,0:31:81:0,81,1215	0/0:23,0:23:20:0,20,679	0/0:17,0:17:45:0,45,675	0/0:11,0:11:33:0,33,435	0/0:12,0:12:33:0,33,495	0/0:284,0:284:81:0,81,9858	0/1:19,7:26:99:116,0,612	0/1:26,8:34:99:151,0,899	0/0:21,0:21:60:0,60,797	0/0:284,0:284:0:0,0,9474	0/0:17,0:17:51:0,51,642	0/1:20,5:25:66:66,0,680	0/0:17,0:17:48:0,48,720	0/0:13,0:13:39:0,39,509	0/1:14,2:16:42:42,0,582	0/0:12,0:12:0:0,0,384	0/1:27,3:30:1:1,0,895	0/1:16,2:18:29:29,0,526	0/1:26,5:31:47:47,0,905	0/0:217,0:217:0:0,0,7543	0/0:8,0:8:24:0,24,322	0/1:12,7:19:99:139,0,409	0/0:30,0:30:81:0,81,1215	0/0:26,0:26:63:0,63,892	0/1:16,4:20:73:73,0,496	0/0:14,0:14:39:0,39,585	0/0:15,0:15:45:0,45,592	0/0:26,0:26:72:0,72,1080	0/0:16,0:16:45:0,45,675	0/1:27,10:37:99:204,0,902	0/0:34,0:34:99:0,99,1485
Lachesis_group0	538385	.	G	C	7878.98	PASS	AC=15;AF=0.179;AN=84;BaseQRankSum=0.818;DP=1688;ExcessHet=9.6196;FS=0.000;MLEAC=15;MLEAF=0.179;MQ=44.66;MQRankSum=-1.02;QD=7.18;ReadPosRankSum=0.126;SNPEFF_EFFECT=UPSTREAM;SNPEFF_IMPACT=MODIFIER;SNPEFF_FUNCTIONAL_CLASS=NONE;SNPEFF_CODON_CHANGE=792;SNPEFF_GENE_NAME=EVM0006082;SNPEFF_TRANSCRIPT_ID=EVM0006082.1;SOR=0.732	GT:AD:DP:GQ:PL	0/0:27,0:27:72:0,72,1080	0/0:33,0:33:99:0,99,1446	0/1:14,4:18:75:75,0,371	0/0:13,0:13:36:0,36,540	0/1:13,5:18:99:122,0,478	0/0:21,0:21:54:0,54,810	0/0:18,0:18:51:0,51,765	0/0:31,0:31:90:0,90,1350	0/0:28,0:28:81:0,81,1215	0/1:24,6:30:99:114,0,810	0/1:11,4:15:99:122,0,380	0/0:16,0:16:45:0,45,675	0/0:12,0:12:36:0,36,489	0/0:11,0:11:33:0,33,447	0/1:193,82:275:99:2182,0,6969	0/0:22,0:22:60:0,60,900	0/1:21,13:34:99:345,0,652	0/0:18,0:18:54:0,54,672	0/1:217,85:302:99:2367,0,7910	0/0:17,0:17:51:0,51,698	0/1:18,2:20:23:23,0,613	0/0:15,0:15:45:0,45,580	0/0:21,0:21:54:0,54,810	0/1:18,4:22:81:81,0,597	0/0:9,0:9:27:0,27,364	0/1:24,7:31:99:189,0,814	0/1:6,8:14:99:191,0,209	0/1:17,5:22:99:143,0,613	0/1:170,64:234:99:1790,0,6209	0/0:8,0:8:24:0,24,240	0/0:21,0:21:60:0,60,680	0/0:25,0:25:72:0,72,950	0/0:22,0:22:63:0,63,830	0/0:20,0:20:54:0,54,810	0/0:15,0:15:45:0,45,554	0/0:13,0:13:39:0,39,509	0/0:20,0:20:51:0,51,765	0/0:21,0:21:60:0,60,668	0/1:30,3:33:26:26,0,1061	0/1:23,7:30:99:172,0,812
Lachesis_group0	538610	.	G	A	12854	PASS	AC=15;AF=0.179;AN=84;BaseQRankSum=-0.575;DP=1758;ExcessHet=9.6196;FS=5.009;MLEAC=15;MLEAF=0.179;MQ=45.01;MQRankSum=-2.22;QD=10.85;ReadPosRankSum=0.158;SNPEFF_EFFECT=UPSTREAM;SNPEFF_IMPACT=MODIFIER;SNPEFF_FUNCTIONAL_CLASS=NONE;SNPEFF_CODON_CHANGE=1017;SNPEFF_GENE_NAME=EVM0006082;SNPEFF_TRANSCRIPT_ID=EVM0006082.1;SOR=0.871	GT:AD:DP:GQ:PL	0/0:20,0:20:60:0,60,653	0/0:33,0:33:99:0,99,1446	0/1:12,17:29:99:377,0,380	0/0:17,0:17:48:0,48,720	0/1:23,23:46:99:562,0,754	0/0:17,0:17:51:0,51,596	0/0:12,0:12:36:0,36,407	0/0:26,0:26:72:0,72,877	0/0:18,0:18:54:0,54,691	0/1:13,7:20:99:200,0,415	0/1:29,11:40:99:225,0,926	0/0:18,0:18:51:0,51,765	0/0:18,0:18:54:0,54,660	0/0:19,0:19:57:0,57,760	0/1:154,142:296:99:3795,0,5085	0/0:16,0:16:48:0,48,630	0/1:30,12:42:99:213,0,806	0/0:19,0:19:42:0,42,656	0/1:178,117:295:99:3062,0,6112	0/0:25,0:25:75:0,75,806	0/1:16,15:31:99:369,0,497	0/0:12,0:12:36:0,36,475	0/0:11,0:11:30:0,30,450	0/1:10,15:25:99:373,0,332	0/0:15,0:15:45:0,45,592	0/1:8,16:24:99:468,0,262	0/1:18,5:23:99:113,0,575	0/1:16,8:24:99:237,0,502	0/1:125,89:214:99:2436,0,4476	0/0:14,0:14:27:0,27,459	0/0:16,0:16:42:0,42,630	0/0:13,0:13:39:0,39,497	0/0:23,0:23:63:0,63,846	0/0:16,0:16:48:0,48,600	0/0:24,0:24:72:0,72,794	0/0:29,0:29:81:0,81,1215	0/0:16,0:16:48:0,48,574	0/0:23,0:23:60:0,60,688	0/1:26,8:34:99:178,0,809	0/1:27,15:42:99:309,0,887
Lachesis_group0	538770	.	C	A	16736.3	PASS	AC=16;AF=0.190;AN=84;BaseQRankSum=0;DP=1703;ExcessHet=10.6842;FS=1.124;MLEAC=16;MLEAF=0.190;MQ=50.38;MQRankSum=-4.93;QD=14.21;ReadPosRankSum=0.735;SNPEFF_EFFECT=UPSTREAM;SNPEFF_IMPACT=MODIFIER;SNPEFF_FUNCTIONAL_CLASS=NONE;SNPEFF_CODON_CHANGE=1177;SNPEFF_GENE_NAME=EVM0006082;SNPEFF_TRANSCRIPT_ID=EVM0006082.1;SOR=0.649	GT:AD:DP:GQ:PL	0/0:16,0:16:48:0,48,574	0/0:33,0:33:99:0,99,1446	0/1:30,13:43:99:425,0,1221	0/0:12,0:12:36:0,36,421	0/1:19,13:32:99:479,0,752	0/0:19,0:19:57:0,57,645	0/0:17,0:17:51:0,51,581	0/0:24,0:24:72:0,72,854	0/0:20,0:20:54:0,54,810	0/1:15,11:26:99:417,0,576	0/1:30,13:43:99:435,0,1173	0/0:27,0:27:81:0,81,956	0/0:22,0:22:63:0,63,759	0/0:17,0:17:51:0,51,630	0/1:161,109:270:99:4003,0,6345	0/0:26,0:26:75:0,75,979	0/1:15,15:30:99:561,0,524	0/0:10,0:10:30:0,30,372	0/1:184,110:294:99:3978,0,7295	0/0:24,0:24:72:0,72,863	0/1:17,14:31:99:524,0,668	0/0:23,0:23:60:0,60,876	0/0:5,0:5:15:0,15,182	0/1:13,5:18:99:171,0,528	0/1:16,2:18:36:36,0,646	0/1:18,20:38:99:756,0,696	0/1:23,16:39:99:603,0,914	0/1:7,9:16:99:357,0,267	0/1:127,89:216:99:3276,0,5022	0/0:10,0:10:30:0,30,418	0/0:18,0:18:54:0,54,581	0/0:14,0:14:42:0,42,527	0/0:10,0:10:30:0,30,345	0/0:14,0:14:39:0,39,585	0/0:16,0:16:39:0,39,585	0/0:21,0:21:60:0,60,744	0/0:15,0:15:45:0,45,486	0/0:24,0:24:69:0,69,1035	0/1:23,8:31:99:267,0,942	0/1:19,14:33:99:510,0,740
Lachesis_group0	538778	.	A	G	16452.3	PASS	AC=16;AF=0.190;AN=84;BaseQRankSum=0.704;DP=1706;ExcessHet=10.6842;FS=0.536;MLEAC=16;MLEAF=0.190;MQ=50.51;MQRankSum=-4.95;QD=13.94;ReadPosRankSum=0.776;SNPEFF_EFFECT=UPSTREAM;SNPEFF_IMPACT=MODIFIER;SNPEFF_FUNCTIONAL_CLASS=NONE;SNPEFF_CODON_CHANGE=1185;SNPEFF_GENE_NAME=EVM0006082;SNPEFF_TRANSCRIPT_ID=EVM0006082.1;SOR=0.702	GT:AD:DP:GQ:PL	0/0:18,0:18:54:0,54,626	0/0:33,0:33:99:0,99,1446	0/1:30,12:42:99:403,0,1224	0/0:13,0:13:36:0,36,540	0/1:20,10:30:99:360,0,800	0/0:19,0:19:57:0,57,645	0/0:18,0:18:54:0,54,603	0/0:24,0:24:72:0,72,854	0/0:18,0:18:48:0,48,720	0/1:14,11:25:99:420,0,555	0/1:27,12:39:99:423,0,1079	0/0:29,0:29:57:0,57,1003	0/0:22,0:22:60:0,60,756	0/0:17,0:17:48:0,48,720	0/1:172,112:284:99:4054,0,6692	0/0:26,0:26:75:0,75,979	0/1:13,15:28:99:574,0,497	0/0:11,0:11:33:0,33,401	0/1:184,109:293:99:3953,0,7324	0/0:24,0:24:72:0,72,863	0/1:16,13:29:99:494,0,633	0/0:23,0:23:60:0,60,876	0/0:5,0:5:15:0,15,182	0/1:14,5:19:99:168,0,549	0/1:15,2:17:39:39,0,624	0/1:19,17:36:99:636,0,743	0/1:24,16:40:99:600,0,949	0/1:7,9:16:99:357,0,267	0/1:130,89:219:99:3236,0,5105	0/0:10,0:10:30:0,30,418	0/0:18,0:18:48:0,48,720	0/0:14,0:14:42:0,42,527	0/0:10,0:10:30:0,30,345	0/0:13,0:13:36:0,36,540	0/0:14,0:14:42:0,42,524	0/0:21,0:21:60:0,60,744	0/0:15,0:15:45:0,45,520	0/0:25,0:25:75:0,75,737	0/1:23,9:32:99:305,0,939	0/1:18,13:31:99:492,0,706
Lachesis_group0	539274	.	C	T	13256.6	PASS	AC=16;AF=0.190;AN=84;BaseQRankSum=0.529;DP=1307;ExcessHet=4.4288;FS=21.523;MLEAC=16;MLEAF=0.190;MQ=45.42;MQRankSum=-1.58;QD=20.62;ReadPosRankSum=1.02;SNPEFF_EFFECT=UPSTREAM;SNPEFF_IMPACT=MODIFIER;SNPEFF_FUNCTIONAL_CLASS=NONE;SNPEFF_CODON_CHANGE=1681;SNPEFF_GENE_NAME=EVM0006082;SNPEFF_TRANSCRIPT_ID=EVM0006082.1;SOR=1.457	GT:AD:DP:GQ:PL	0/0:9,0:9:0:0,0,188	0/0:33,0:33:99:0,99,1446	0/1:23,8:31:99:190,0,686	0/0:22,0:22:57:0,57,855	1/1:0,7:7:21:278,21,0	0/0:25,0:25:72:0,72,830	0/0:19,0:19:51:0,51,765	0/0:4,0:4:12:0,12,131	0/0:27,0:27:78:0,78,1170	0/1:21,12:33:99:311,0,574	0/1:3,12:15:70:410,0,70	0/0:12,0:12:36:0,36,489	0/0:20,0:20:18:0,18,581	0/0:18,0:18:54:0,54,623	0/1:25,107:132:99:3677,0,544	0/0:23,0:23:69:0,69,812	0/1:24,12:36:99:258,0,670	0/0:20,0:20:60:0,60,755	0/1:26,108:134:99:3840,0,565	0/0:33,0:33:90:0,90,1350	0/1:18,7:25:99:150,0,585	0/0:18,0:18:48:0,48,720	0/0:16,0:16:6:0,6,505	0/1:14,4:18:99:104,0,497	0/0:9,0:9:27:0,27,330	0/1:17,10:27:99:257,0,555	0/1:18,12:30:99:379,0,593	0/1:24,12:36:99:291,0,775	0/1:20,75:95:99:2615,0,454	0/0:15,0:15:39:0,39,585	0/0:20,0:20:60:0,60,687	0/0:15,0:15:45:0,45,534	0/0:8,0:8:24:0,24,288	0/0:20,0:20:60:0,60,721	0/0:6,0:6:18:0,18,227	0/0:33,0:33:93:0,93,1395	0/0:5,0:5:15:0,15,182	0/0:34,0:34:93:0,93,1395	0/1:3,7:10:82:245,0,82	0/1:3,11:14:44:315,0,44
Lachesis_group0	539456	.	A	G	20517.6	PASS	AC=15;AF=0.179;AN=84;BaseQRankSum=-0.39;DP=2047;ExcessHet=9.6196;FS=1.740;MLEAC=15;MLEAF=0.179;MQ=48.64;MQRankSum=-4.34;QD=14.82;ReadPosRankSum=0.139;SNPEFF_EFFECT=UPSTREAM;SNPEFF_IMPACT=MODIFIER;SNPEFF_FUNCTIONAL_CLASS=NONE;SNPEFF_CODON_CHANGE=1863;SNPEFF_GENE_NAME=EVM0006082;SNPEFF_TRANSCRIPT_ID=EVM0006082.1;SOR=0.630	GT:AD:DP:GQ:PL	0/0:19,0:19:57:0,57,653	0/0:33,0:33:99:0,99,1446	0/1:18,15:33:99:425,0,516	0/0:12,0:12:36:0,36,467	0/1:13,12:25:99:383,0,453	0/0:20,0:20:57:0,57,855	0/0:13,0:13:39:0,39,451	0/0:17,0:17:45:0,45,675	0/0:27,0:27:81:0,81,968	0/1:17,22:39:99:568,0,491	0/1:13,12:25:99:328,0,387	0/0:14,0:14:36:0,36,540	0/0:20,0:20:57:0,57,855	0/0:15,0:15:39:0,39,585	0/1:182,188:370:99:5672,0,5822	0/0:20,0:20:57:0,57,855	0/1:14,17:31:99:487,0,423	0/0:16,0:16:45:0,45,675	0/1:190,203:393:99:6224,0,5942	0/0:30,0:30:90:0,90,1105	0/1:16,8:24:99:195,0,550	0/0:20,0:20:57:0,57,855	0/0:15,0:15:3:0,3,509	0/1:13,8:21:99:146,0,414	0/0:8,0:8:24:0,24,334	0/1:15,10:25:99:325,0,517	0/1:22,20:42:99:561,0,678	0/1:20,13:33:99:444,0,702	0/1:134,125:259:99:3877,0,4530	0/0:17,0:17:51:0,51,581	0/0:21,0:21:63:0,63,766	0/0:15,0:15:39:0,39,585	0/0:20,0:20:60:0,60,695	0/0:20,0:20:54:0,54,810	0/0:7,0:7:21:0,21,292	0/0:21,0:21:60:0,60,729	0/0:17,0:17:42:0,42,630	0/0:15,0:15:45:0,45,478	0/1:21,18:39:99:544,0,526	0/1:12,13:25:99:400,0,411
Lachesis_group0	539869	.	C	G	7235.32	PASS	AC=13;AF=0.155;AN=84;BaseQRankSum=0.566;DP=1286;ExcessHet=7.7722;FS=32.194;MLEAC=14;MLEAF=0.167;MQ=43.44;MQRankSum=-1.81;QD=10.16;ReadPosRankSum=0.577;SNPEFF_EFFECT=UPSTREAM;SNPEFF_IMPACT=MODIFIER;SNPEFF_FUNCTIONAL_CLASS=NONE;SNPEFF_CODON_CHANGE=2118;SNPEFF_GENE_NAME=EVM0004807;SNPEFF_TRANSCRIPT_ID=EVM0004807.1;SOR=2.651	GT:AD:DP:GQ:PL	0/0:9,0:9:27:0,27,303	0/0:33,0:33:99:0,99,1446	0/1:19,5:24:69:69,0,607	0/0:20,0:20:60:0,60,766	0/1:9,4:13:94:94,0,273	0/0:10,0:10:30:0,30,289	0/0:20,0:20:60:0,60,733	0/0:17,0:17:48:0,48,720	0/0:27,0:27:81:0,81,916	0/1:21,5:26:97:97,0,604	0/1:9,7:16:99:210,0,224	0/0:21,0:21:60:0,60,729	0/0:11,0:11:33:0,33,399	0/0:20,0:20:45:0,45,608	0/1:115,68:183:99:2101,0,3881	0/0:18,0:18:54:0,54,626	0/1:15,13:28:99:323,0,420	0/0:18,0:18:54:0,54,638	0/1:120,94:214:99:2699,0,3516	0/0:18,0:18:54:0,54,752	0/0:14,0:14:0:0,0,433	0/0:20,0:20:60:0,60,767	0/0:9,0:9:27:0,27,350	0/0:8,0:8:0:0,0,217	0/0:8,0:8:9:0,9,277	0/1:10,3:13:64:64,0,323	0/1:8,3:11:84:84,0,233	0/1:10,2:12:47:47,0,324	0/1:95,43:138:99:1247,0,3098	0/0:16,0:16:48:0,48,554	0/0:19,0:19:57:0,57,679	0/0:16,0:16:48:0,48,513	0/0:11,0:11:33:0,33,331	0/0:24,0:24:72:0,72,835	0/0:9,0:9:27:0,27,318	0/0:21,0:21:60:0,60,697	0/0:20,0:20:60:0,60,600	0/0:20,0:20:57:0,57,855	0/1:10,6:16:99:193,0,304	0/1:14,4:18:66:66,0,428
Lachesis_group0	541872	.	T	A	56.33	PASS	AC=2;AF=0.040;AN=50;DP=612;ExcessHet=0.0445;FS=0.000;MLEAC=2;MLEAF=0.040;MQ=57.17;QD=28.16;SNPEFF_EFFECT=UPSTREAM;SNPEFF_IMPACT=MODIFIER;SNPEFF_FUNCTIONAL_CLASS=NONE;SNPEFF_CODON_CHANGE=115;SNPEFF_GENE_NAME=EVM0004807;SNPEFF_TRANSCRIPT_ID=EVM0004807.1;SOR=2.236	GT:AD:DP:GQ:PL	./.:1,0:1:0:0,0,0	0/0:33,0:33:99:0,99,1410	0/0:20,0:20:54:0,54,810	0/0:20,0:20:60:0,60,778	0/0:6,0:6:18:0,18,267	0/0:16,0:16:42:0,42,630	0/0:21,0:21:60:0,60,778	1/1:0,2:2:6:74,6,0	0/0:28,0:28:81:0,81,1063	0/0:30,0:30:90:0,90,954	./.:4,0:4:0:0,0,0	0/0:19,0:19:42:0,42,644	0/0:10,0:10:27:0,27,405	0/0:9,0:9:24:0,24,360	./.:21,0:21:0:0,0,0	0/0:19,0:19:57:0,57,713	./.:3,0:3:0:0,0,0	0/0:8,0:8:24:0,24,288	./.:26,0:26:0:0,0,0	0/0:20,0:20:60:0,60,741	./.:0,0:0:0:0,0,0	0/0:20,0:20:60:0,60,741	0/0:11,0:11:33:0,33,401	./.:4,0:4:0:0,0,0	./.:2,0:2:0:0,0,0	./.:1,0:1:0:0,0,0	./.:1,0:1:0:0,0,0	./.:3,0:3:0:0,0,0	./.:11,0:11:0:0,0,0	0/0:16,0:16:45:0,45,675	0/0:22,0:22:60:0,60,900	0/0:25,0:25:72:0,72,1080	./.:4,0:4:0:0,0,0	0/0:24,0:24:72:0,72,908	./.:1,0:1:0:0,0,0	0/0:27,0:27:81:0,81,999	./.:3,0:3:0:0,0,0	0/0:25,0:25:69:0,69,1035	./.:4,0:4:0:0,0,0	./.:3,0:3:0:0,0,0
Lachesis_group0	545221	.	T	G	32299.3	PASS	AC=38;AF=0.452;AN=84;BaseQRankSum=2.34;DP=1377;ExcessHet=0.0000;FS=0.000;MLEAC=39;MLEAF=0.464;MQ=54.18;MQRankSum=-0.964;QD=28.52;ReadPosRankSum=0.382;SNPEFF_EFFECT=DOWNSTREAM;SNPEFF_IMPACT=MODIFIER;SNPEFF_FUNCTIONAL_CLASS=NONE;SNPEFF_CODON_CHANGE=1010;SNPEFF_GENE_NAME=EVM0004807;SNPEFF_TRANSCRIPT_ID=EVM0004807.1;SOR=0.822	GT:AD:DP:GQ:PL	1/1:0,27:27:81:890,81,0	0/0:33,0:33:99:0,99,1410	0/0:12,0:12:33:0,33,495	0/0:20,0:20:60:0,60,724	1/1:0,18:18:54:563,54,0	0/0:12,0:12:36:0,36,467	0/0:24,0:24:72:0,72,888	1/1:2,21:23:48:674,48,0	0/0:31,0:31:87:0,87,1305	0/0:25,0:25:66:0,66,990	1/1:0,22:22:66:885,66,0	0/0:22,0:22:60:0,60,805	0/0:18,0:18:0:0,0,517	0/0:9,0:9:27:0,27,315	1/1:0,207:207:99:8357,623,0	0/0:24,0:24:69:0,69,1035	1/1:0,14:14:42:483,42,0	0/0:21,0:21:60:0,60,729	1/1:0,184:184:99:7442,553,0	0/0:15,0:15:45:0,45,566	1/1:0,18:18:54:651,54,0	0/0:21,0:21:51:0,51,765	0/0:10,0:10:30:0,30,406	1/1:0,12:12:36:463,36,0	1/1:0,13:13:39:543,39,0	1/1:0,20:20:60:682,60,0	1/1:0,15:15:45:627,45,0	1/1:0,24:24:72:853,72,0	1/1:0,139:139:99:5820,418,0	0/0:7,0:7:21:0,21,258	0/0:27,0:27:69:0,69,1035	0/0:18,0:18:54:0,54,684	1/1:0,14:14:42:516,42,0	0/0:21,0:21:57:0,57,855	1/1:0,17:17:51:671,51,0	0/0:33,0:33:84:0,84,1105	1/1:0,15:15:45:574,45,0	0/0:26,0:26:36:0,36,730	1/1:0,21:21:63:808,63,0	1/1:0,23:23:69:853,69,0
Lachesis_group0	545912	.	C	T	254.21	PASS	AC=4;AF=0.048;AN=84;BaseQRankSum=-0.703;DP=935;ExcessHet=3.3341;FS=2.909;MLEAC=4;MLEAF=0.048;MQ=51.03;MQRankSum=-2.49;QD=3.79;ReadPosRankSum=2.02;SNPEFF_EFFECT=DOWNSTREAM;SNPEFF_IMPACT=MODIFIER;SNPEFF_FUNCTIONAL_CLASS=NONE;SNPEFF_CODON_CHANGE=1701;SNPEFF_GENE_NAME=EVM0004807;SNPEFF_TRANSCRIPT_ID=EVM0004807.1;SOR=1.233	GT:AD:DP:GQ:PL	0/0:21,0:21:57:0,57,855	0/0:33,0:33:99:0,99,1410	0/0:16,0:16:42:0,42,630	0/0:14,0:14:0:0,0,467	0/0:22,0:22:63:0,63,832	0/1:15,3:18:81:81,0,618	0/0:20,0:20:57:0,57,855	0/0:16,0:16:39:0,39,585	0/0:14,0:14:42:0,42,444	0/0:15,0:15:45:0,45,537	0/0:12,0:12:36:0,36,374	0/0:13,0:13:36:0,36,540	0/0:15,0:15:45:0,45,580	0/0:15,0:15:3:0,3,475	0/0:74,0:74:99:0,120,1800	0/0:13,0:13:30:0,30,450	0/0:22,0:22:17:0,17,650	0/0:19,0:19:51:0,51,765	0/0:78,0:78:99:0,120,1800	0/0:18,0:18:42:0,42,630	0/0:19,0:19:51:0,51,765	0/0:10,0:10:0:0,0,334	0/0:14,0:14:39:0,39,585	0/1:5,3:8:99:111,0,201	0/0:9,0:9:27:0,27,350	0/0:14,0:14:39:0,39,585	0/0:21,0:21:60:0,60,900	0/0:20,0:20:18:0,18,615	0/0:62,0:62:99:0,120,1800	0/0:15,0:15:36:0,36,540	0/0:15,0:15:45:0,45,554	0/0:16,0:16:6:0,6,551	0/0:16,0:16:45:0,45,675	0/0:19,0:19:15:0,15,676	0/0:18,0:18:51:0,51,765	0/0:20,0:20:51:0,51,765	0/0:14,0:14:36:0,36,540	0/1:17,3:20:75:75,0,702	0/0:20,0:20:57:0,57,855	0/1:19,2:21:27:27,0,792
Lachesis_group0	545921	.	G	A	257.9	PASS	AC=4;AF=0.048;AN=84;BaseQRankSum=-0.531;DP=913;ExcessHet=3.3341;FS=2.834;MLEAC=4;MLEAF=0.048;MQ=50.15;MQRankSum=-2.49;QD=3.91;ReadPosRankSum=1.14;SNPEFF_EFFECT=DOWNSTREAM;SNPEFF_IMPACT=MODIFIER;SNPEFF_FUNCTIONAL_CLASS=NONE;SNPEFF_CODON_CHANGE=1710;SNPEFF_GENE_NAME=EVM0004807;SNPEFF_TRANSCRIPT_ID=EVM0004807.1;SOR=1.220	GT:AD:DP:GQ:PL	0/0:21,0:21:63:0,63,747	0/0:33,0:33:99:0,99,1410	0/0:15,0:15:45:0,45,603	0/0:15,0:15:3:0,3,475	0/0:21,0:21:54:0,54,810	0/1:14,3:17:84:84,0,579	0/0:17,0:17:51:0,51,597	0/0:13,0:13:39:0,39,471	0/0:16,0:16:48:0,48,540	0/0:15,0:15:45:0,45,558	0/0:12,0:12:36:0,36,374	0/0:13,0:13:36:0,36,540	0/0:15,0:15:33:0,33,495	0/0:13,0:13:0:0,0,391	0/0:74,0:74:99:0,120,1800	0/0:11,0:11:33:0,33,447	0/0:20,0:20:11:0,11,566	0/0:17,0:17:45:0,45,675	0/0:78,0:78:99:0,120,1800	0/0:16,0:16:48:0,48,656	0/0:18,0:18:54:0,54,560	0/0:8,0:8:0:0,0,251	0/0:13,0:13:36:0,36,540	0/1:5,3:8:99:111,0,201	0/0:10,0:10:30:0,30,418	0/0:15,0:15:45:0,45,558	0/0:22,0:22:60:0,60,900	0/0:18,0:18:12:0,12,540	0/0:62,0:62:99:0,120,1800	0/0:13,0:13:33:0,33,495	0/0:17,0:17:51:0,51,676	0/0:14,0:14:0:0,0,467	0/0:19,0:19:54:0,54,810	0/0:19,0:19:15:0,15,676	0/0:17,0:17:45:0,45,675	0/0:19,0:19:51:0,51,765	0/0:15,0:15:42:0,42,630	0/1:17,3:20:75:75,0,705	0/0:20,0:20:60:0,60,731	0/1:19,2:21:27:27,0,792
Lachesis_group0	555082	.	C	T	741.79	PASS	AC=2;AF=0.024;AN=84;DP=1351;ExcessHet=0.0262;FS=0.000;MLEAC=2;MLEAF=0.024;MQ=60.00;QD=32.18;SNPEFF_EFFECT=NON_SYNONYMOUS_CODING;SNPEFF_IMPACT=MODERATE;SNPEFF_FUNCTIONAL_CLASS=MISSENSE;SNPEFF_CODON_CHANGE=Gtg/Atg;SNPEFF_AMINO_ACID_CHANGE=V119M;SNPEFF_GENE_NAME=EVM0014838;SNPEFF_TRANSCRIPT_ID=EVM0014838.1;SNPEFF_EXON_ID=1;SOR=0.784	GT:AD:DP:GQ:PL	0/0:28,0:28:75:0,75,1125	0/0:95,0:95:99:0,101,1800	0/0:23,0:23:60:0,60,900	0/0:21,0:21:60:0,60,900	0/0:27,0:27:81:0,81,876	0/0:12,0:12:33:0,33,495	0/0:19,0:19:57:0,57,654	0/0:15,0:15:42:0,42,630	0/0:26,0:26:75:0,75,798	0/0:21,0:21:63:0,63,688	0/0:33,0:33:93:0,93,1395	0/0:16,0:16:45:0,45,675	0/0:17,0:17:51:0,51,577	0/0:22,0:22:60:0,60,824	0/0:131,0:131:99:0,120,1800	0/0:30,0:30:78:0,78,1170	0/0:25,0:25:72:0,72,1080	0/0:18,0:18:54:0,54,633	0/0:132,0:132:99:0,120,1800	0/0:22,0:22:60:0,60,839	0/0:14,0:14:33:0,33,495	0/0:15,0:15:45:0,45,580	0/0:9,0:9:27:0,27,323	0/0:12,0:12:33:0,33,495	0/0:8,0:8:21:0,21,315	0/0:9,0:9:27:0,27,303	0/0:11,0:11:30:0,30,450	0/0:15,0:15:39:0,39,585	0/0:107,0:107:99:0,99,1800	0/0:17,0:17:51:0,51,568	1/1:0,21:21:63:775,63,0	0/0:24,0:24:72:0,72,796	0/0:25,0:25:72:0,72,828	0/0:22,0:22:60:0,60,900	0/0:15,0:15:45:0,45,530	0/0:28,0:28:81:0,81,1215	0/0:20,0:20:60:0,60,721	0/0:25,0:25:72:0,72,862	0/0:13,0:13:33:0,33,495	0/0:25,0:25:72:0,72,1080
Lachesis_group0	558653	.	T	C	29844.7	PASS	AC=38;AF=0.452;AN=84;DP=1445;ExcessHet=0.0000;FS=0.000;MLEAC=38;MLEAF=0.452;MQ=60.00;QD=28.96;SNPEFF_EFFECT=UPSTREAM;SNPEFF_IMPACT=MODIFIER;SNPEFF_FUNCTIONAL_CLASS=NONE;SNPEFF_CODON_CHANGE=3217;SNPEFF_GENE_NAME=EVM0014838;SNPEFF_TRANSCRIPT_ID=EVM0014838.1;SOR=0.806	GT:AD:DP:GQ:PL	1/1:0,31:31:93:1090,93,0	0/0:95,0:95:99:0,101,1800	0/0:33,0:33:93:0,93,1395	0/0:24,0:24:72:0,72,934	1/1:0,15:15:45:558,45,0	0/0:20,0:20:60:0,60,627	0/0:16,0:16:48:0,48,540	1/1:0,22:22:66:750,66,0	0/0:21,0:21:60:0,60,729	0/0:19,0:19:48:0,48,720	1/1:0,17:17:51:618,51,0	0/0:10,0:10:27:0,27,405	0/0:8,0:8:24:0,24,288	0/0:20,0:20:48:0,48,720	1/1:0,167:167:99:6701,502,0	0/0:18,0:18:51:0,51,765	1/1:0,23:23:69:756,69,0	0/0:13,0:13:39:0,39,475	1/1:0,181:181:99:6920,542,0	0/0:19,0:19:15:0,15,577	1/1:0,20:20:60:699,60,0	0/0:11,0:11:33:0,33,459	0/0:8,0:8:21:0,21,315	1/1:0,7:7:21:256,21,0	1/1:0,12:12:36:467,36,0	1/1:0,9:9:27:376,27,0	1/1:0,23:23:69:846,69,0	1/1:0,15:15:45:592,45,0	1/1:0,128:128:99:5435,385,0	0/0:22,0:22:57:0,57,855	0/0:17,0:17:51:0,51,592	0/0:16,0:16:48:0,48,566	1/1:0,20:20:60:733,60,0	0/0:22,0:22:66:0,66,735	1/1:0,29:29:87:957,87,0	0/0:15,0:15:45:0,45,592	1/1:0,19:19:57:657,57,0	0/0:24,0:24:72:0,72,686	1/1:0,27:27:81:889,81,0	1/1:0,17:17:51:608,51,0
Lachesis_group0	560495	.	C	T	31697.7	PASS	AC=36;AF=0.429;AN=84;BaseQRankSum=2.02;DP=1551;ExcessHet=0.0000;FS=0.000;MLEAC=36;MLEAF=0.429;MQ=60.00;MQRankSum=0;QD=30.48;ReadPosRankSum=0.012;SNPEFF_EFFECT=NON_SYNONYMOUS_CODING;SNPEFF_IMPACT=MODERATE;SNPEFF_FUNCTIONAL_CLASS=MISSENSE;SNPEFF_CODON_CHANGE=Ggc/Agc;SNPEFF_AMINO_ACID_CHANGE=G358S;SNPEFF_GENE_NAME=EVM0015380;SNPEFF_TRANSCRIPT_ID=EVM0015380.1;SNPEFF_EXON_ID=3;SOR=0.265	GT:AD:DP:GQ:PL	1/1:0,43:43:99:1604,129,0	0/0:95,0:95:99:0,101,1800	0/0:20,0:20:51:0,51,765	0/0:21,0:21:60:0,60,900	0/0:34,0:34:90:0,90,1350	0/0:25,0:25:45:0,45,824	0/0:24,0:24:72:0,72,862	1/1:0,24:24:72:866,72,0	0/0:26,0:26:72:0,72,1080	0/0:21,0:21:60:0,60,900	1/1:0,15:15:45:524,45,0	0/0:17,0:17:51:0,51,618	0/0:20,0:20:57:0,57,855	0/0:9,0:9:27:0,27,308	1/1:0,181:181:99:6965,542,0	0/0:19,0:19:57:0,57,679	1/1:0,40:40:99:1374,120,0	0/0:14,0:14:42:0,42,490	1/1:0,193:193:99:7584,579,0	0/0:21,0:21:60:0,60,816	1/1:0,19:19:57:596,57,0	0/0:16,0:16:48:0,48,644	0/0:7,0:7:21:0,21,232	1/1:0,9:9:27:364,27,0	1/1:0,13:13:39:484,39,0	1/1:0,10:10:30:315,30,0	1/1:0,8:8:24:300,24,0	1/1:0,11:11:33:413,33,0	1/1:1,141:142:99:5753,416,0	0/0:8,0:8:21:0,21,315	0/0:14,0:14:42:0,42,456	0/0:9,0:9:27:0,27,338	1/1:0,27:27:81:986,81,0	0/0:24,0:24:30:0,30,783	1/1:0,33:33:98:1041,98,0	0/0:20,0:20:60:0,60,707	1/1:0,23:23:69:639,69,0	0/0:35,0:35:99:0,99,1062	1/1:0,23:23:69:812,69,0	1/1:0,32:32:96:1152,96,0
Lachesis_group0	564470	.	G	C	7755.19	PASS	AC=2;AF=0.024;AN=84;BaseQRankSum=-0.704;DP=1084;ExcessHet=0.0262;FS=3.600;MLEAC=2;MLEAF=0.024;MQ=60.00;MQRankSum=0;QD=24.83;ReadPosRankSum=0.563;SNPEFF_EFFECT=NON_SYNONYMOUS_CODING;SNPEFF_IMPACT=MODERATE;SNPEFF_FUNCTIONAL_CLASS=MISSENSE;SNPEFF_CODON_CHANGE=Ggg/Cgg;SNPEFF_AMINO_ACID_CHANGE=G449R;SNPEFF_GENE_NAME=EVM0013071;SNPEFF_TRANSCRIPT_ID=EVM0013071.1;SNPEFF_EXON_ID=2;SOR=0.666	GT:AD:DP:GQ:PL	0/0:20,0:20:60:0,60,801	0/0:49,0:49:99:0,99,1485	0/0:18,0:18:54:0,54,619	0/0:27,0:27:81:0,81,919	0/0:25,0:25:72:0,72,1080	0/0:24,0:24:0:0,0,585	0/0:25,0:25:72:0,72,1080	0/0:14,0:14:42:0,42,539	0/0:18,0:18:54:0,54,645	0/0:15,0:15:36:0,36,540	0/0:17,0:17:48:0,48,720	0/0:8,0:8:24:0,24,300	0/0:18,0:18:51:0,51,765	0/0:8,0:8:24:0,24,308	1/1:1,196:197:99:7788,546,0	0/0:20,0:20:60:0,60,755	0/0:21,0:21:60:0,60,756	0/0:13,0:13:39:0,39,483	0/0:55,0:55:99:0,120,1800	0/0:15,0:15:45:0,45,627	0/0:7,0:7:18:0,18,270	0/0:8,0:8:24:0,24,308	0/0:12,0:12:36:0,36,441	0/0:11,0:11:30:0,30,450	0/0:5,0:5:15:0,15,197	0/0:11,0:11:33:0,33,339	0/0:12,0:12:36:0,36,431	0/0:17,0:17:48:0,48,720	0/0:86,0:86:99:0,120,1800	0/0:14,0:14:42:0,42,539	0/0:23,0:23:60:0,60,900	0/0:11,0:11:33:0,33,433	0/0:27,0:27:81:0,81,965	0/0:21,0:21:60:0,60,693	0/0:27,0:27:81:0,81,945	0/0:18,0:18:54:0,54,684	0/0:15,0:15:45:0,45,520	0/0:24,0:24:72:0,72,854	0/0:19,0:19:51:0,51,765	0/0:21,0:21:63:0,63,809
Lachesis_group0	574195	.	T	C	3386.89	PASS	AC=12;AF=0.143;AN=84;DP=1095;ExcessHet=0.0000;FS=0.000;MLEAC=12;MLEAF=0.143;MQ=60.00;QD=29.61;SNPEFF_EFFECT=UPSTREAM;SNPEFF_IMPACT=MODIFIER;SNPEFF_FUNCTIONAL_CLASS=NONE;SNPEFF_CODON_CHANGE=2434;SNPEFF_GENE_NAME=EVM0015663;SNPEFF_TRANSCRIPT_ID=EVM0015663.1;SOR=0.823	GT:AD:DP:GQ:PL	0/0:28,0:28:81:0,81,1215	0/0:49,0:49:99:0,99,1485	0/0:16,0:16:48:0,48,566	0/0:21,0:21:57:0,57,855	0/0:17,0:17:51:0,51,664	0/0:29,0:29:45:0,45,856	0/0:28,0:28:81:0,81,1041	0/0:28,0:28:81:0,81,1215	0/0:20,0:20:57:0,57,855	0/0:27,0:27:81:0,81,927	0/0:18,0:18:48:0,48,720	0/0:16,0:16:48:0,48,540	0/0:15,0:15:42:0,42,630	0/0:12,0:12:36:0,36,395	0/0:124,0:124:99:0,120,1800	0/0:20,0:20:54:0,54,810	1/1:0,18:18:54:669,54,0	0/0:21,0:21:60:0,60,732	0/0:55,0:55:99:0,120,1800	0/0:18,0:18:38:0,38,622	1/1:0,18:18:54:583,54,0	0/0:18,0:18:51:0,51,765	0/0:10,0:10:30:0,30,372	1/1:0,13:13:39:475,39,0	1/1:0,14:14:42:551,42,0	1/1:0,18:18:54:651,54,0	1/1:0,15:15:45:558,45,0	0/0:14,0:14:39:0,39,585	0/0:86,0:86:99:0,120,1800	0/0:10,0:10:30:0,30,325	0/0:14,0:14:39:0,39,585	0/0:16,0:16:45:0,45,675	0/0:15,0:15:42:0,42,630	0/0:21,0:21:57:0,57,855	0/0:22,0:22:63:0,63,945	0/0:21,0:21:60:0,60,900	0/0:24,0:24:60:0,60,900	0/0:28,0:28:84:0,84,910	0/0:31,0:31:90:0,90,1146	0/0:21,0:21:60:0,60,900
Lachesis_group0	591344	.	G	A	4296.88	PASS	AC=12;AF=0.143;AN=84;DP=1106;ExcessHet=0.0000;FS=0.000;MLEAC=12;MLEAF=0.143;MQ=60.00;QD=29.11;SNPEFF_EFFECT=UPSTREAM;SNPEFF_IMPACT=MODIFIER;SNPEFF_FUNCTIONAL_CLASS=NONE;SNPEFF_CODON_CHANGE=667;SNPEFF_GENE_NAME=EVM0004543;SNPEFF_TRANSCRIPT_ID=EVM0004543.1;SOR=0.754	GT:AD:DP:GQ:PL	0/0:20,0:20:60:0,60,627	0/0:49,0:49:99:0,99,1485	0/0:16,0:16:48:0,48,528	0/0:19,0:19:54:0,54,810	0/0:19,0:19:51:0,51,765	0/0:23,0:23:66:0,66,990	0/0:22,0:22:60:0,60,786	0/0:20,0:20:60:0,60,729	0/0:24,0:24:72:0,72,807	0/0:19,0:19:57:0,57,733	0/0:15,0:15:42:0,42,630	0/0:15,0:15:45:0,45,580	0/0:16,0:16:45:0,45,675	0/0:20,0:20:60:0,60,775	0/0:124,0:124:99:0,120,1800	0/0:22,0:22:57:0,57,855	1/1:0,16:16:48:700,48,0	0/0:12,0:12:36:0,36,441	0/0:55,0:55:99:0,120,1800	0/0:32,0:32:90:0,90,1350	1/1:0,24:24:72:1065,72,0	0/0:21,0:21:60:0,60,809	0/0:9,0:9:27:0,27,308	1/1:0,10:10:30:447,30,0	1/1:0,10:10:30:443,30,0	1/1:0,18:18:54:800,54,0	1/1:0,21:21:63:942,63,0	0/0:18,0:18:51:0,51,765	0/0:86,0:86:99:0,120,1800	0/0:17,0:17:45:0,45,675	0/0:25,0:25:72:0,72,718	0/0:24,0:24:72:0,72,840	0/0:29,0:29:81:0,81,1215	0/0:21,0:21:60:0,60,729	0/0:21,0:21:60:0,60,741	0/0:19,0:19:54:0,54,810	0/0:25,0:25:72:0,72,897	0/0:12,0:12:36:0,36,467	0/0:17,0:17:48:0,48,720	0/0:35,0:35:99:0,99,1339
Lachesis_group0	591365	.	A	G	4180.14	PASS	AC=12;AF=0.143;AN=84;DP=1120;ExcessHet=0.0000;FS=0.000;MLEAC=12;MLEAF=0.143;MQ=60.00;QD=34.16;SNPEFF_EFFECT=UPSTREAM;SNPEFF_IMPACT=MODIFIER;SNPEFF_FUNCTIONAL_CLASS=NONE;SNPEFF_CODON_CHANGE=646;SNPEFF_GENE_NAME=EVM0004543;SNPEFF_TRANSCRIPT_ID=EVM0004543.1;SOR=0.756	GT:AD:DP:GQ:PL	0/0:20,0:20:60:0,60,627	0/0:49,0:49:99:0,99,1485	0/0:14,0:14:42:0,42,470	0/0:21,0:21:48:0,48,720	0/0:21,0:21:60:0,60,839	0/0:27,0:27:0:0,0,718	0/0:23,0:23:69:0,69,858	0/0:20,0:20:60:0,60,729	0/0:28,0:28:81:0,81,1215	0/0:19,0:19:57:0,57,713	0/0:16,0:16:48:0,48,668	0/0:15,0:15:42:0,42,630	0/0:17,0:17:42:0,42,630	0/0:20,0:20:60:0,60,775	0/0:124,0:124:99:0,120,1800	0/0:18,0:18:54:0,54,694	1/1:0,16:16:48:665,48,0	0/0:12,0:12:36:0,36,441	0/0:55,0:55:99:0,120,1800	0/0:26,0:26:72:0,72,916	1/1:0,22:22:66:987,66,0	0/0:21,0:21:60:0,60,809	0/0:12,0:12:36:0,36,399	1/1:0,9:9:27:405,27,0	1/1:0,10:10:30:444,30,0	1/1:0,18:18:54:800,54,0	1/1:0,22:22:66:977,66,0	0/0:20,0:20:57:0,57,855	0/0:86,0:86:99:0,120,1800	0/0:15,0:15:45:0,45,588	0/0:30,0:30:90:0,90,1014	0/0:23,0:23:60:0,60,900	0/0:31,0:31:51:0,51,1029	0/0:21,0:21:60:0,60,729	0/0:19,0:19:48:0,48,720	0/0:20,0:20:60:0,60,721	0/0:25,0:25:75:0,75,896	0/0:17,0:17:51:0,51,630	0/0:18,0:18:39:0,39,626	0/0:35,0:35:99:0,99,1339
Lachesis_group0	597591	.	G	A	992.79	PASS	AC=2;AF=0.024;AN=84;BaseQRankSum=1.72;DP=1147;ExcessHet=0.0262;FS=0.000;MLEAC=2;MLEAF=0.024;MQ=60.00;MQRankSum=0;QD=31.02;ReadPosRankSum=-1.21;SNPEFF_EFFECT=DOWNSTREAM;SNPEFF_IMPACT=MODIFIER;SNPEFF_FUNCTIONAL_CLASS=NONE;SNPEFF_CODON_CHANGE=3456;SNPEFF_GENE_NAME=EVM0010496;SNPEFF_TRANSCRIPT_ID=EVM0010496.1;SOR=1.143	GT:AD:DP:GQ:PL	0/0:30,0:30:90:0,90,1078	0/0:49,0:49:99:0,99,1485	0/0:33,0:33:99:0,99,1129	0/0:19,0:19:51:0,51,765	0/0:34,0:34:60:0,60,1276	0/0:21,0:21:60:0,60,900	1/1:2,30:32:46:1026,46,0	0/0:19,0:19:51:0,51,765	0/0:23,0:23:63:0,63,945	0/0:26,0:26:72:0,72,933	0/0:18,0:18:54:0,54,752	0/0:21,0:21:60:0,60,751	0/0:13,0:13:33:0,33,495	0/0:9,0:9:27:0,27,296	0/0:124,0:124:99:0,120,1800	0/0:28,0:28:81:0,81,961	0/0:25,0:25:72:0,72,813	0/0:14,0:14:39:0,39,585	0/0:55,0:55:99:0,120,1800	0/0:21,0:21:57:0,57,855	0/0:20,0:20:60:0,60,743	0/0:16,0:16:48:0,48,600	0/0:16,0:16:48:0,48,600	0/0:17,0:17:48:0,48,720	0/0:11,0:11:33:0,33,387	0/0:17,0:17:51:0,51,616	0/0:20,0:20:60:0,60,755	0/0:12,0:12:36:0,36,489	0/0:86,0:86:99:0,120,1800	0/0:18,0:18:54:0,54,679	0/0:20,0:20:60:0,60,697	0/0:19,0:19:57:0,57,713	0/0:18,0:18:51:0,51,765	0/0:22,0:22:60:0,60,900	0/0:28,0:28:81:0,81,1215	0/0:23,0:23:63:0,63,945	0/0:28,0:28:81:0,81,995	0/0:11,0:11:33:0,33,459	0/0:21,0:21:60:0,60,900	0/0:26,0:26:63:0,63,968
Lachesis_group0	600068	.	C	T	30326.5	PASS	AC=36;AF=0.429;AN=84;DP=1293;ExcessHet=0.0000;FS=0.000;MLEAC=37;MLEAF=0.440;MQ=60.00;QD=32.82;SNPEFF_EFFECT=INTERGENIC;SNPEFF_IMPACT=MODIFIER;SNPEFF_FUNCTIONAL_CLASS=NONE;SOR=0.873	GT:AD:DP:GQ:PL	1/1:0,27:27:81:979,81,0	0/0:49,0:49:99:0,99,1485	0/0:24,0:24:72:0,72,921	0/0:14,0:14:42:0,42,524	1/1:0,14:14:42:483,42,0	0/0:15,0:15:45:0,45,524	0/0:23,0:23:0:0,0,725	0/0:25,0:25:75:0,75,862	0/0:18,0:18:54:0,54,650	0/0:14,0:14:42:0,42,478	1/1:0,22:22:66:851,66,0	0/0:11,0:11:27:0,27,405	0/0:9,0:9:27:0,27,308	0/0:18,0:18:51:0,51,765	1/1:0,186:186:99:7543,558,0	0/0:24,0:24:72:0,72,923	1/1:0,16:16:48:564,48,0	0/0:17,0:17:48:0,48,720	1/1:0,177:177:99:7222,532,0	0/0:22,0:22:60:0,60,900	1/1:0,14:14:42:505,42,0	0/0:15,0:15:42:0,42,630	0/0:5,0:5:15:0,15,209	1/1:0,10:10:30:384,30,0	1/1:0,10:10:30:349,30,0	1/1:0,10:10:30:351,30,0	1/1:0,16:16:48:622,48,0	1/1:0,22:22:66:851,66,0	1/1:0,154:154:99:6193,461,0	0/0:14,0:14:36:0,36,540	0/0:19,0:19:57:0,57,767	0/0:21,0:21:60:0,60,809	1/1:0,21:21:63:694,63,0	0/0:27,0:27:81:0,81,987	1/1:0,16:16:48:600,48,0	0/0:17,0:17:48:0,48,720	1/1:0,15:15:45:592,45,0	0/0:21,0:21:51:0,51,765	1/1:0,22:22:66:895,66,0	1/1:0,20:20:60:715,60,0
Lachesis_group0	632728	.	T	C	35310.5	PASS	AC=36;AF=0.429;AN=84;BaseQRankSum=-0.661;DP=1444;ExcessHet=0.0000;FS=0.000;MLEAC=36;MLEAF=0.429;MQ=60.00;MQRankSum=0;QD=30.93;ReadPosRankSum=-1.34;SNPEFF_EFFECT=SYNONYMOUS_CODING;SNPEFF_IMPACT=LOW;SNPEFF_FUNCTIONAL_CLASS=SILENT;SNPEFF_CODON_CHANGE=acT/acC;SNPEFF_AMINO_ACID_CHANGE=T280;SNPEFF_GENE_NAME=EVM0014363;SNPEFF_TRANSCRIPT_ID=EVM0014363.1;SNPEFF_EXON_ID=3;SOR=0.377	GT:AD:DP:GQ:PL	1/1:0,42:42:99:1614,126,0	0/0:34,0:34:99:0,99,1485	0/0:26,0:26:36:0,36,934	0/0:12,0:12:36:0,36,467	1/1:0,29:29:87:1109,87,0	0/0:24,0:24:30:0,30,748	0/0:34,0:34:99:0,99,1238	0/0:11,0:11:30:0,30,450	0/0:22,0:22:63:0,63,817	0/0:19,0:19:54:0,54,810	1/1:0,24:24:72:922,72,0	0/0:21,0:21:60:0,60,690	0/0:11,0:11:33:0,33,357	0/0:9,0:9:27:0,27,330	1/1:0,183:183:99:7418,549,0	0/0:20,0:20:60:0,60,678	1/1:0,33:33:99:1072,99,0	0/0:19,0:19:45:0,45,675	1/1:0,212:212:99:8315,636,0	0/0:23,0:23:63:0,63,834	1/1:0,24:24:72:934,72,0	0/0:12,0:12:36:0,36,477	0/0:15,0:15:42:0,42,630	1/1:0,16:16:48:532,48,0	1/1:0,9:9:27:342,27,0	1/1:0,8:8:24:300,24,0	1/1:0,24:24:72:900,72,0	1/1:0,27:27:81:1017,81,0	1/1:0,166:166:99:6859,499,0	0/0:10,0:10:30:0,30,303	0/0:26,0:26:72:0,72,869	0/0:25,0:25:59:0,59,812	1/1:0,20:20:60:631,60,0	0/0:22,0:22:60:0,60,839	1/1:1,21:22:24:698,24,0	0/0:22,0:22:60:0,60,900	1/1:0,18:18:54:646,54,0	0/0:15,0:15:45:0,45,481	1/1:0,27:27:81:1060,81,0	1/1:0,28:28:84:1016,84,0
Lachesis_group0	642612	.	C	T	44071.3	PASS	AC=41;AF=0.488;AN=84;BaseQRankSum=2.2;DP=1733;ExcessHet=0.0000;FS=0.000;MLEAC=41;MLEAF=0.488;MQ=60.00;MQRankSum=0;QD=22.58;ReadPosRankSum=0.845;SNPEFF_EFFECT=DOWNSTREAM;SNPEFF_IMPACT=MODIFIER;SNPEFF_FUNCTIONAL_CLASS=NONE;SNPEFF_CODON_CHANGE=4767;SNPEFF_GENE_NAME=EVM0001605;SNPEFF_TRANSCRIPT_ID=EVM0001605.1;SOR=0.796	GT:AD:DP:GQ:PL	1/1:0,19:19:57:653,57,0	1/1:0,239:239:99:9272,716,0	0/0:23,0:23:63:0,63,945	0/0:16,0:16:48:0,48,608	1/1:0,21:21:63:843,63,0	0/0:17,0:17:9:0,9,558	0/0:22,0:22:60:0,60,824	0/0:18,0:18:48:0,48,720	0/0:21,0:21:60:0,60,900	0/0:25,0:25:72:0,72,778	1/1:0,24:24:72:916,72,0	0/0:15,0:15:45:0,45,540	1/1:0,16:16:48:619,48,0	0/0:15,0:15:45:0,45,546	1/1:0,218:218:99:8645,652,0	0/0:16,0:16:48:0,48,634	1/1:2,29:31:44:974,44,0	0/0:17,0:17:42:0,42,630	1/1:0,182:182:99:7096,546,0	1/1:0,16:16:48:565,48,0	1/1:0,15:15:45:592,45,0	0/0:20,0:20:60:0,60,695	0/0:6,0:6:18:0,18,251	1/1:0,8:8:24:334,24,0	1/1:0,15:15:45:580,45,0	1/1:0,19:19:57:733,57,0	1/1:0,14:14:42:516,42,0	1/1:0,14:14:42:483,42,0	1/1:0,164:164:99:6727,492,0	0/0:22,0:22:60:0,60,849	0/0:19,0:19:57:0,57,725	0/0:32,0:32:84:0,84,1260	1/1:0,33:33:99:1157,99,0	0/0:24,0:24:72:0,72,913	0/1:4,29:33:0:902,0,0	0/0:20,0:20:60:0,60,639	1/1:0,23:23:69:780,69,0	0/0:32,0:32:90:0,90,1350	1/1:0,18:18:54:684,54,0	1/1:0,30:30:90:1037,90,0
Lachesis_group0	663484	.	C	T	36666.5	PASS	AC=32;AF=0.381;AN=84;BaseQRankSum=1.95;DP=1599;ExcessHet=0.0000;FS=0.000;MLEAC=32;MLEAF=0.381;MQ=60.00;MQRankSum=0;QD=29.78;ReadPosRankSum=1.19;SNPEFF_EFFECT=DOWNSTREAM;SNPEFF_IMPACT=MODIFIER;SNPEFF_FUNCTIONAL_CLASS=NONE;SNPEFF_CODON_CHANGE=418;SNPEFF_GENE_NAME=EVM0012666;SNPEFF_TRANSCRIPT_ID=EVM0012666.1;SOR=0.247	GT:AD:DP:GQ:PL	1/1:0,22:22:66:814,66,0	1/1:0,196:196:99:7201,586,0	0/0:26,0:26:75:0,75,950	0/0:20,0:20:60:0,60,783	1/1:0,32:32:96:1052,96,0	0/0:26,0:26:78:0,78,906	0/0:35,0:35:99:0,102,1159	0/0:11,0:11:33:0,33,423	0/0:18,0:18:54:0,54,706	0/0:28,0:28:84:0,84,1033	1/1:0,18:18:54:638,54,0	0/0:12,0:12:36:0,36,467	1/1:0,19:19:57:711,57,0	0/0:18,0:18:54:0,54,645	1/1:1,164:165:99:6574,484,0	0/0:14,0:14:42:0,42,527	0/0:26,0:26:69:0,69,1035	0/0:15,0:15:42:0,42,630	1/1:0,187:187:99:7293,560,0	1/1:0,25:25:75:896,75,0	0/0:15,0:15:45:0,45,615	0/0:11,0:11:30:0,30,450	0/0:10,0:10:30:0,30,338	0/0:14,0:14:36:0,36,540	0/0:5,0:5:15:0,15,197	1/1:0,15:15:45:592,45,0	0/0:9,0:9:27:0,27,296	1/1:0,13:13:39:429,39,0	1/1:0,163:163:99:6460,487,0	0/0:13,0:13:36:0,36,540	0/0:15,0:15:45:0,45,540	0/0:23,0:23:63:0,63,945	1/1:0,25:25:75:925,75,0	0/0:19,0:19:57:0,57,670	1/1:0,25:25:75:976,75,0	0/0:22,0:22:60:0,60,710	1/1:0,19:19:57:679,57,0	0/0:24,0:24:72:0,72,718	1/1:0,25:25:75:944,75,0	1/1:0,17:17:51:574,51,0
Lachesis_group0	666108	.	G	C	40822.2	PASS	AC=42;AF=0.500;AN=84;BaseQRankSum=1.64;DP=1626;ExcessHet=0.0000;FS=0.000;MLEAC=42;MLEAF=0.500;MQ=60.00;MQRankSum=0;QD=28.38;ReadPosRankSum=-0.974;SNPEFF_EFFECT=DOWNSTREAM;SNPEFF_IMPACT=MODIFIER;SNPEFF_FUNCTIONAL_CLASS=NONE;SNPEFF_CODON_CHANGE=3042;SNPEFF_GENE_NAME=EVM0012666;SNPEFF_TRANSCRIPT_ID=EVM0012666.1;SOR=0.957	GT:AD:DP:GQ:PL	1/1:0,32:32:96:1131,96,0	1/1:0,202:202:99:7914,606,0	0/0:22,0:22:63:0,63,757	0/0:22,0:22:60:0,60,900	1/1:0,20:20:60:750,60,0	0/0:23,0:23:66:0,66,786	0/0:30,0:30:81:0,81,1215	0/0:21,0:21:60:0,60,749	0/0:20,0:20:18:0,18,691	0/0:35,0:35:93:0,93,1395	1/1:0,14:14:42:551,42,0	0/0:12,0:12:36:0,36,501	1/1:0,8:8:24:266,24,0	0/0:8,0:8:24:0,24,310	1/1:0,180:180:99:7044,539,0	0/0:14,0:14:39:0,39,585	1/1:0,33:33:99:1208,99,0	0/0:17,0:17:48:0,48,720	1/1:0,178:178:99:7089,535,0	1/1:0,13:13:39:509,39,0	1/1:0,13:13:39:526,39,0	0/0:15,0:15:33:0,33,495	0/0:10,0:10:30:0,30,372	1/1:0,14:14:42:505,42,0	1/1:0,12:12:36:433,36,0	1/1:0,19:19:57:725,57,0	1/1:0,13:13:39:543,39,0	1/1:0,23:23:69:826,69,0	1/1:0,152:152:99:6305,457,0	0/0:10,0:10:24:0,24,360	0/0:18,0:18:51:0,51,765	0/0:19,0:19:15:0,15,642	1/1:0,21:21:63:706,63,0	0/0:17,0:17:48:0,48,720	1/1:2,30:32:47:987,47,0	0/0:15,0:15:45:0,45,549	1/1:0,29:29:87:940,87,0	0/0:32,0:32:96:0,96,969	1/1:0,21:21:63:843,63,0	1/1:0,27:27:81:1059,81,0
Lachesis_group0	686907	.	C	T	39516	PASS	AC=42;AF=0.500;AN=84;DP=1500;ExcessHet=0.0000;FS=0.000;MLEAC=42;MLEAF=0.500;MQ=60.00;QD=31.00;SNPEFF_EFFECT=SYNONYMOUS_CODING;SNPEFF_IMPACT=LOW;SNPEFF_FUNCTIONAL_CLASS=SILENT;SNPEFF_CODON_CHANGE=gtC/gtT;SNPEFF_AMINO_ACID_CHANGE=V110;SNPEFF_GENE_NAME=EVM0016157;SNPEFF_TRANSCRIPT_ID=EVM0016157.2;SNPEFF_EXON_ID=1;SOR=0.720	GT:AD:DP:GQ:PL	1/1:0,21:21:63:809,63,0	1/1:0,220:220:99:8242,660,0	0/0:27,0:27:81:0,81,885	0/0:18,0:18:51:0,51,765	1/1:0,20:20:60:701,60,0	0/0:24,0:24:60:0,60,900	0/0:26,0:26:72:0,72,1080	0/0:12,0:12:33:0,33,495	0/0:22,0:22:60:0,60,900	0/0:14,0:14:42:0,42,458	1/1:0,16:16:48:600,48,0	0/0:7,0:7:21:0,21,280	1/1:0,18:18:54:706,54,0	0/0:11,0:11:33:0,33,399	1/1:0,192:192:99:7219,575,0	0/0:20,0:20:54:0,54,810	1/1:0,30:30:90:1048,90,0	0/0:15,0:15:45:0,45,592	1/1:0,191:191:99:7136,573,0	1/1:0,24:24:72:820,72,0	1/1:0,16:16:48:554,48,0	0/0:6,0:6:15:0,15,225	0/0:7,0:7:21:0,21,280	1/1:0,14:14:42:506,42,0	1/1:0,9:9:27:342,27,0	1/1:0,14:14:42:517,42,0	1/1:0,13:13:39:509,39,0	1/1:0,12:12:36:461,36,0	1/1:0,130:130:99:5319,389,0	0/0:15,0:15:42:0,42,630	0/0:25,0:25:69:0,69,1035	0/0:12,0:12:36:0,36,455	1/1:0,17:17:51:642,51,0	0/0:22,0:22:60:0,60,900	1/1:0,18:18:54:603,54,0	0/0:17,0:17:51:0,51,642	1/1:0,28:28:84:931,84,0	0/0:21,0:21:51:0,51,765	1/1:0,24:24:72:832,72,0	1/1:0,31:31:93:1057,93,0
Lachesis_group0	690058	.	C	T	323.37	PASS	AC=1;AF=0.012;AN=84;BaseQRankSum=1.45;DP=947;ExcessHet=3.0103;FS=4.310;MLEAC=1;MLEAF=0.012;MQ=42.72;MQRankSum=-0.843;QD=14.06;ReadPosRankSum=1.23;SNPEFF_EFFECT=DOWNSTREAM;SNPEFF_IMPACT=MODIFIER;SNPEFF_FUNCTIONAL_CLASS=NONE;SNPEFF_CODON_CHANGE=1141;SNPEFF_GENE_NAME=EVM0016157;SNPEFF_TRANSCRIPT_ID=EVM0016157.2;SOR=1.981	GT:AD:DP:GQ:PL	0/0:20,0:20:54:0,54,810	0/0:38,0:38:99:0,101,1530	0/0:20,0:20:60:0,60,661	0/0:14,0:14:42:0,42,473	0/0:21,0:21:21:0,21,735	0/0:13,0:13:36:0,36,540	0/0:22,0:22:63:0,63,945	0/0:21,0:21:60:0,60,729	0/0:11,0:11:33:0,33,425	0/0:27,0:27:81:0,81,979	0/0:16,0:16:48:0,48,622	0/0:22,0:22:60:0,60,900	0/0:13,0:13:39:0,39,475	0/0:25,0:25:72:0,72,864	0/0:47,0:47:99:0,120,1800	0/0:20,0:20:60:0,60,690	0/0:20,0:20:60:0,60,627	0/0:20,0:20:60:0,60,665	0/0:39,0:39:99:0,104,1620	0/0:17,0:17:51:0,51,618	0/0:17,0:17:51:0,51,630	0/0:23,0:23:57:0,57,855	0/0:8,0:8:24:0,24,308	0/0:21,0:21:21:0,21,648	0/1:12,11:23:99:340,0,348	0/0:19,0:19:51:0,51,765	0/0:31,0:31:90:0,90,1100	0/0:18,0:18:48:0,48,720	0/0:51,0:51:99:0,120,1800	0/0:16,0:16:48:0,48,540	0/0:17,0:17:51:0,51,562	0/0:22,0:22:66:0,66,812	0/0:31,0:31:90:0,90,1124	0/0:9,0:9:27:0,27,350	0/0:20,0:20:57:0,57,855	0/0:21,0:21:60:0,60,900	0/0:22,0:22:60:0,60,900	0/0:19,0:19:45:0,45,675	0/0:17,0:17:48:0,48,720	0/0:20,0:20:57:0,57,855
Lachesis_group0	711204	.	G	C	695.95	PASS	AC=2;AF=0.024;AN=84;BaseQRankSum=-0.51;DP=1012;ExcessHet=0.0262;FS=0.000;MLEAC=2;MLEAF=0.024;MQ=60.00;MQRankSum=0;QD=31.63;ReadPosRankSum=-1.26;SNPEFF_EFFECT=UPSTREAM;SNPEFF_IMPACT=MODIFIER;SNPEFF_FUNCTIONAL_CLASS=NONE;SNPEFF_CODON_CHANGE=3520;SNPEFF_GENE_NAME=EVM0000738;SNPEFF_TRANSCRIPT_ID=EVM0000738.1;SOR=0.365	GT:AD:DP:GQ:PL	0/0:37,0:37:99:0,108,1254	0/0:39,0:39:99:0,110,1697	0/0:33,0:33:99:0,99,1068	0/0:18,0:18:54:0,54,640	0/0:18,0:18:54:0,54,718	0/0:8,0:8:24:0,24,300	0/0:25,0:25:72:0,72,790	0/0:18,0:18:24:0,24,600	0/0:24,0:24:69:0,69,1035	0/0:34,0:34:96:0,96,1440	0/0:18,0:18:54:0,54,691	0/0:8,0:8:18:0,18,270	0/0:15,0:15:45:0,45,532	0/0:20,0:20:54:0,54,810	0/0:122,0:122:99:0,120,1800	0/0:23,0:23:63:0,63,868	0/0:34,0:34:99:0,99,1255	0/0:18,0:18:54:0,54,662	0/0:42,0:42:99:0,110,1759	0/0:16,0:16:45:0,45,675	0/0:17,0:17:51:0,51,594	0/0:9,0:9:27:0,27,350	0/0:10,0:10:27:0,27,405	0/0:6,0:6:18:0,18,217	0/0:14,0:14:39:0,39,585	0/0:11,0:11:33:0,33,379	0/0:16,0:16:45:0,45,675	0/0:10,0:10:30:0,30,323	0/0:36,0:36:99:0,105,1575	0/0:9,0:9:27:0,27,350	0/0:20,0:20:60:0,60,585	0/0:20,0:20:60:0,60,687	0/0:9,0:9:27:0,27,330	0/0:19,0:19:54:0,54,810	0/0:39,0:39:99:0,102,1344	1/1:1,21:22:24:729,24,0	0/0:16,0:16:48:0,48,588	0/0:33,0:33:99:0,99,934	0/0:19,0:19:54:0,54,810	0/0:28,0:28:81:0,81,1046
Lachesis_group0	714786	.	A	G	42784.4	PASS	AC=42;AF=0.500;AN=84;DP=1616;ExcessHet=0.0000;FS=0.000;MLEAC=42;MLEAF=0.500;MQ=60.00;QD=31.04;SNPEFF_EFFECT=UPSTREAM;SNPEFF_IMPACT=MODIFIER;SNPEFF_FUNCTIONAL_CLASS=NONE;SNPEFF_CODON_CHANGE=2228;SNPEFF_GENE_NAME=EVM0011174;SNPEFF_TRANSCRIPT_ID=EVM0011174.1;SOR=0.838	GT:AD:DP:GQ:PL	1/1:0,30:30:90:1083,90,0	1/1:0,218:218:99:8444,654,0	0/0:34,0:34:99:0,99,1177	0/0:24,0:24:69:0,69,1035	1/1:0,21:21:63:807,63,0	0/0:26,0:26:66:0,66,990	0/0:27,0:27:75:0,75,1125	0/0:28,0:28:81:0,81,939	0/0:24,0:24:72:0,72,854	0/0:21,0:21:60:0,60,759	1/1:0,16:16:48:590,48,0	0/0:10,0:10:30:0,30,418	1/1:0,12:12:36:467,36,0	0/0:12,0:12:33:0,33,495	1/1:0,190:190:99:7563,571,0	0/0:17,0:17:48:0,48,720	1/1:0,27:27:81:923,81,0	0/0:18,0:18:51:0,51,765	1/1:0,229:229:99:8712,688,0	1/1:0,17:17:51:642,51,0	1/1:0,20:20:60:733,60,0	0/0:20,0:20:57:0,57,855	0/0:6,0:6:18:0,18,239	1/1:0,15:15:45:524,45,0	1/1:0,10:10:30:345,30,0	1/1:0,11:11:33:391,33,0	1/1:0,25:25:75:902,75,0	1/1:0,17:17:51:604,51,0	1/1:0,153:153:99:6265,460,0	0/0:17,0:17:51:0,51,676	0/0:19,0:19:51:0,51,765	0/0:13,0:13:39:0,39,448	1/1:0,19:19:57:691,57,0	0/0:26,0:26:75:0,75,1125	1/1:0,23:23:69:788,69,0	0/0:19,0:19:54:0,54,810	1/1:0,18:18:54:566,54,0	0/0:18,0:18:51:0,51,765	1/1:0,19:19:57:691,57,0	1/1:0,28:28:84:1092,84,0
Lachesis_group0	717021	.	C	T	3069.76	PASS	AC=10;AF=0.119;AN=84;BaseQRankSum=-0.375;DP=1341;ExcessHet=0.0000;FS=3.163;MLEAC=10;MLEAF=0.119;MQ=60.00;MQRankSum=0;QD=34.04;ReadPosRankSum=1.39;SNPEFF_EFFECT=NON_SYNONYMOUS_CODING;SNPEFF_IMPACT=MODERATE;SNPEFF_FUNCTIONAL_CLASS=MISSENSE;SNPEFF_CODON_CHANGE=cCt/cTt;SNPEFF_AMINO_ACID_CHANGE=P3L;SNPEFF_GENE_NAME=EVM0011174;SNPEFF_TRANSCRIPT_ID=EVM0011174.1;SNPEFF_EXON_ID=1;SOR=0.371	GT:AD:DP:GQ:PL	0/0:25,0:25:69:0,69,1035	0/0:145,0:145:99:0,120,1800	0/0:25,0:25:72:0,72,896	0/0:21,0:21:60:0,60,775	0/0:27,0:27:81:0,81,1021	0/0:16,0:16:45:0,45,675	0/0:21,0:21:60:0,60,775	0/0:22,0:22:63:0,63,817	0/0:21,0:21:54:0,54,810	0/0:24,0:24:66:0,66,990	0/0:20,0:20:60:0,60,733	0/0:11,0:11:33:0,33,447	0/0:21,0:21:60:0,60,707	0/0:17,0:17:51:0,51,642	0/0:166,0:166:99:0,120,1800	0/0:27,0:27:72:0,72,1080	1/1:0,31:31:93:1083,93,0	0/0:18,0:18:51:0,51,765	0/0:136,0:136:99:0,120,1800	0/0:22,0:22:57:0,57,855	1/1:1,19:20:18:684,18,0	0/0:15,0:15:45:0,45,559	0/0:4,0:4:12:0,12,155	1/1:0,12:12:36:494,36,0	1/1:0,6:6:18:251,18,0	0/0:6,0:6:18:0,18,239	1/1:0,18:18:54:650,54,0	0/0:19,0:19:54:0,54,810	0/0:116,0:116:99:0,120,1800	0/0:17,0:17:48:0,48,720	0/0:19,0:19:57:0,57,695	0/0:15,0:15:42:0,42,630	0/0:20,0:20:60:0,60,755	0/0:20,0:20:60:0,60,801	0/0:24,0:24:72:0,72,900	0/0:21,0:21:60:0,60,837	0/0:17,0:17:48:0,48,720	0/0:26,0:26:36:0,36,823	0/0:19,0:19:51:0,51,765	0/0:31,0:31:93:0,93,1003
Lachesis_group0	717241	.	A	G	42688.3	PASS	AC=42;AF=0.500;AN=84;BaseQRankSum=2.38;DP=1584;ExcessHet=0.0000;FS=0.000;MLEAC=42;MLEAF=0.500;MQ=60.00;MQRankSum=0;QD=25.72;ReadPosRankSum=0.451;SNPEFF_EFFECT=SYNONYMOUS_CODING;SNPEFF_IMPACT=LOW;SNPEFF_FUNCTIONAL_CLASS=SILENT;SNPEFF_CODON_CHANGE=gtA/gtG;SNPEFF_AMINO_ACID_CHANGE=V76;SNPEFF_GENE_NAME=EVM0011174;SNPEFF_TRANSCRIPT_ID=EVM0011174.1;SNPEFF_EXON_ID=1;SOR=0.475	GT:AD:DP:GQ:PL	1/1:0,36:36:99:1367,108,0	1/1:0,205:205:99:8073,616,0	0/0:35,0:35:99:0,99,1485	0/0:9,0:9:24:0,24,360	1/1:0,29:29:87:1097,87,0	0/0:14,0:14:39:0,39,585	0/0:21,0:21:60:0,60,744	0/0:21,0:21:60:0,60,763	0/0:15,0:15:42:0,42,630	0/0:29,0:29:45:0,45,911	1/1:0,19:19:57:759,57,0	0/0:15,0:15:45:0,45,520	1/1:0,19:19:57:691,57,0	0/0:17,0:17:48:0,48,720	1/1:0,198:198:99:7831,595,0	0/0:29,0:29:81:0,81,1215	1/1:0,34:34:99:1170,102,0	0/0:24,0:24:72:0,72,922	1/1:0,193:193:99:7692,580,0	1/1:2,23:25:26:817,26,0	1/1:0,23:23:69:824,69,0	0/0:15,0:15:45:0,45,603	0/0:3,0:3:9:0,9,125	1/1:0,13:13:39:474,39,0	1/1:0,3:3:9:125,9,0	1/1:0,17:17:51:608,51,0	1/1:0,14:14:42:517,42,0	1/1:1,14:15:3:509,3,0	1/1:0,159:159:99:6206,477,0	0/0:19,0:19:54:0,54,810	0/0:21,0:21:60:0,60,661	0/0:11,0:11:30:0,30,450	1/1:0,24:24:72:968,72,0	0/0:19,0:19:8:0,8,580	1/1:0,21:21:63:809,63,0	0/0:21,0:21:60:0,60,900	1/1:0,15:15:45:492,45,0	0/0:25,0:25:72:0,72,725	1/1:0,17:17:51:676,51,0	1/1:0,30:30:90:1019,90,0
Lachesis_group0	723754	.	T	G	37613.5	PASS	AC=42;AF=0.500;AN=84;BaseQRankSum=1.64;DP=1462;ExcessHet=0.0000;FS=0.000;MLEAC=41;MLEAF=0.488;MQ=60.00;MQRankSum=0;QD=30.20;ReadPosRankSum=1.33;SNPEFF_EFFECT=DOWNSTREAM;SNPEFF_IMPACT=MODIFIER;SNPEFF_FUNCTIONAL_CLASS=NONE;SNPEFF_CODON_CHANGE=220;SNPEFF_GENE_NAME=EVM0006780;SNPEFF_TRANSCRIPT_ID=EVM0006780.1;SOR=0.757	GT:AD:DP:GQ:PL	1/1:0,29:29:87:1041,87,0	1/1:0,176:176:99:6780,529,0	0/0:23,0:23:27:0,27,783	0/0:27,0:27:81:0,81,965	1/1:0,26:26:78:1052,78,0	0/0:27,0:27:81:0,81,946	0/0:30,0:30:87:0,87,1305	0/0:24,0:24:72:0,72,854	0/0:22,0:22:63:0,63,945	0/0:30,0:30:90:0,90,954	1/1:0,26:26:78:1001,78,0	0/0:20,0:20:60:0,60,809	1/1:0,7:7:21:242,21,0	0/0:12,0:12:33:0,33,495	1/1:0,180:180:99:7097,539,0	0/0:24,0:24:72:0,72,888	1/1:0,17:17:51:642,51,0	0/0:21,0:21:60:0,60,900	1/1:0,186:186:99:7277,558,0	1/1:0,24:24:72:850,72,0	1/1:1,15:16:6:483,6,0	0/0:15,0:15:42:0,42,630	0/0:4,0:4:9:0,9,135	1/1:0,10:10:30:384,30,0	1/1:0,11:11:33:425,33,0	1/1:0,14:14:42:511,42,0	1/1:0,9:9:27:371,27,0	1/1:0,14:14:42:539,42,0	1/1:0,143:143:99:6045,430,0	0/0:16,0:16:48:0,48,579	0/0:14,0:14:42:0,42,422	0/0:16,0:16:45:0,45,675	1/1:1,16:17:41:522,41,0	0/0:21,0:21:60:0,60,843	1/1:2,15:17:2:471,2,0	0/0:20,0:20:60:0,60,751	1/1:0,14:14:42:450,42,0	0/0:21,0:21:60:0,60,900	1/1:0,21:21:63:843,63,0	1/1:0,17:17:51:626,51,0
Lachesis_group0	728681	.	C	T	33.57	PASS	AC=1;AF=0.012;AN=84;BaseQRankSum=0;DP=1295;ExcessHet=3.0103;FS=3.424;MLEAC=1;MLEAF=0.012;MQ=60.00;MQRankSum=0;QD=3.05;ReadPosRankSum=1.46;SNPEFF_EFFECT=SYNONYMOUS_CODING;SNPEFF_IMPACT=LOW;SNPEFF_FUNCTIONAL_CLASS=SILENT;SNPEFF_CODON_CHANGE=acC/acT;SNPEFF_AMINO_ACID_CHANGE=T128;SNPEFF_GENE_NAME=EVM0009290;SNPEFF_TRANSCRIPT_ID=EVM0009290.2;SNPEFF_EXON_ID=2;SOR=2.272	GT:AD:DP:GQ:PL	0/0:34,0:34:90:0,90,1350	0/0:147,0:147:99:0,120,1800	0/0:26,0:26:72:0,72,928	0/0:20,0:20:60:0,60,778	0/0:19,0:19:54:0,54,810	0/0:10,0:10:30:0,30,338	0/0:26,0:26:72:0,72,957	0/0:22,0:22:60:0,60,900	0/0:31,0:31:90:0,90,1181	0/0:19,0:19:48:0,48,720	0/0:21,0:21:57:0,57,855	0/0:9,0:9:0:0,0,292	0/0:14,0:14:39:0,39,585	0/0:13,0:13:39:0,39,509	0/0:143,0:143:99:0,120,1800	0/0:20,0:20:60:0,60,789	0/0:20,0:20:60:0,60,801	0/0:19,0:19:15:0,15,642	0/0:145,0:145:99:0,120,1800	0/0:27,0:27:75:0,75,1125	0/0:15,0:15:45:0,45,520	0/0:8,0:8:24:0,24,288	0/0:11,0:11:33:0,33,413	0/0:11,0:11:30:0,30,450	0/1:9,2:11:50:50,0,338	0/0:12,0:12:36:0,36,455	0/0:17,0:17:48:0,48,720	0/0:14,0:14:42:0,42,539	0/0:108,0:108:99:0,120,1800	0/0:21,0:21:60:0,60,900	0/0:21,0:21:48:0,48,684	0/0:19,0:19:57:0,57,760	0/0:20,0:20:48:0,48,720	0/0:18,0:18:45:0,45,675	0/0:20,0:20:60:0,60,767	0/0:13,0:13:39:0,39,475	0/0:14,0:14:42:0,42,517	0/0:25,0:25:63:0,63,945	0/0:27,0:27:75:0,75,1125	0/0:28,0:28:81:0,81,1075
Lachesis_group0	733996	.	C	A	40012	PASS	AC=32;AF=0.381;AN=84;BaseQRankSum=-0.746;DP=1591;ExcessHet=0.0000;FS=0.000;MLEAC=31;MLEAF=0.369;MQ=60.00;MQRankSum=0;QD=28.77;ReadPosRankSum=1.74;SNPEFF_EFFECT=UPSTREAM;SNPEFF_IMPACT=MODIFIER;SNPEFF_FUNCTIONAL_CLASS=NONE;SNPEFF_CODON_CHANGE=2407;SNPEFF_GENE_NAME=EVM0012844;SNPEFF_TRANSCRIPT_ID=EVM0012844.1;SOR=0.788	GT:AD:DP:GQ:PL	1/1:0,22:22:66:787,66,0	1/1:0,218:218:99:8438,655,0	0/0:21,0:21:60:0,60,661	0/0:19,0:19:51:0,51,765	1/1:0,16:16:48:600,48,0	0/0:19,0:19:15:0,15,596	0/0:28,0:28:81:0,81,1123	0/0:17,0:17:39:0,39,585	0/0:17,0:17:39:0,39,585	0/0:20,0:20:60:0,60,767	1/1:0,23:23:69:858,69,0	0/0:25,0:25:72:0,72,1080	1/1:1,15:16:6:436,6,0	0/0:20,0:20:60:0,60,767	1/1:0,193:193:99:7489,580,0	0/0:13,0:13:36:0,36,540	0/0:16,0:16:45:0,45,675	0/0:22,0:22:63:0,63,771	1/1:0,233:233:99:8790,699,0	1/1:0,25:25:75:884,75,0	0/0:9,0:9:27:0,27,350	0/0:19,0:19:57:0,57,748	0/0:13,0:13:39:0,39,471	0/0:12,0:12:36:0,36,421	0/0:10,0:10:27:0,27,405	1/1:0,17:17:51:669,51,0	0/0:14,0:14:39:0,39,585	1/1:0,14:14:42:585,42,0	1/1:0,173:173:99:6876,518,0	0/0:11,0:11:33:0,33,348	0/0:21,0:21:63:0,63,783	0/0:21,0:21:60:0,60,809	1/1:0,23:23:69:809,69,0	0/0:25,0:25:69:0,69,1035	1/1:1,18:19:15:574,15,0	0/0:22,0:22:63:0,63,742	1/1:0,26:26:77:833,77,0	0/0:19,0:19:54:0,54,810	1/1:0,21:21:63:819,63,0	1/1:0,19:19:57:657,57,0
Lachesis_group0	763533	.	C	T	37089.9	PASS	AC=42;AF=0.500;AN=84;DP=1379;ExcessHet=0.0000;FS=0.000;MLEAC=42;MLEAF=0.500;MQ=56.69;QD=28.56;SNPEFF_EFFECT=DOWNSTREAM;SNPEFF_IMPACT=MODIFIER;SNPEFF_FUNCTIONAL_CLASS=NONE;SNPEFF_CODON_CHANGE=233;SNPEFF_GENE_NAME=EVM0008028;SNPEFF_TRANSCRIPT_ID=EVM0008028.1;SOR=1.359	GT:AD:DP:GQ:PL	1/1:0,23:23:69:782,69,0	1/1:0,184:184:99:7223,553,0	0/0:24,0:24:72:0,72,806	0/0:19,0:19:57:0,57,654	1/1:0,19:19:57:642,57,0	0/0:14,0:14:42:0,42,517	0/0:26,0:26:75:0,75,923	0/0:16,0:16:6:0,6,461	0/0:26,0:26:75:0,75,957	0/0:13,0:13:39:0,39,497	1/1:0,15:15:45:580,45,0	0/0:13,0:13:39:0,39,497	1/1:0,16:16:48:573,48,0	0/0:13,0:13:39:0,39,483	1/1:0,177:177:99:6874,530,0	0/0:15,0:15:45:0,45,554	1/1:0,9:9:27:373,27,0	0/0:10,0:10:30:0,30,418	1/1:0,185:185:99:7277,555,0	1/1:0,14:14:42:506,42,0	1/1:0,11:11:33:393,33,0	0/0:13,0:13:39:0,39,509	0/0:13,0:13:39:0,39,517	1/1:0,13:13:39:475,39,0	1/1:0,13:13:39:475,39,0	1/1:0,9:9:27:364,27,0	1/1:0,14:14:42:539,42,0	1/1:0,14:14:42:527,42,0	1/1:0,140:140:99:5667,421,0	0/0:18,0:18:54:0,54,658	0/0:14,0:14:42:0,42,505	0/0:12,0:12:36:0,36,407	1/1:0,22:22:66:799,66,0	0/0:15,0:15:45:0,45,592	1/1:0,19:19:57:725,57,0	0/0:28,0:28:81:0,81,1075	1/1:0,26:26:78:837,78,0	0/0:18,0:18:54:0,54,581	1/1:0,20:20:60:646,60,0	1/1:0,22:22:66:848,66,0
Lachesis_group0	767543	.	T	G	41132.8	PASS	AC=42;AF=0.500;AN=84;BaseQRankSum=-0.644;DP=1489;ExcessHet=0.0000;FS=0.000;MLEAC=42;MLEAF=0.500;MQ=60.00;MQRankSum=0;QD=31.40;ReadPosRankSum=0.771;SNPEFF_EFFECT=DOWNSTREAM;SNPEFF_IMPACT=MODIFIER;SNPEFF_FUNCTIONAL_CLASS=NONE;SNPEFF_CODON_CHANGE=457;SNPEFF_GENE_NAME=EVM0002392;SNPEFF_TRANSCRIPT_ID=EVM0002392.1;SOR=0.432	GT:AD:DP:GQ:PL	1/1:0,24:24:72:930,72,0	1/1:0,213:213:99:8943,640,0	0/0:9,0:9:27:0,27,376	0/0:14,0:14:39:0,39,585	1/1:0,23:23:69:881,69,0	0/0:23,0:23:27:0,27,695	0/0:14,0:14:39:0,39,585	0/0:16,0:16:42:0,42,630	0/0:16,0:16:48:0,48,668	0/0:20,0:20:57:0,57,855	1/1:0,18:18:54:713,54,0	0/0:15,0:15:45:0,45,566	1/1:1,17:18:12:586,12,0	0/0:21,0:21:60:0,60,744	1/1:1,177:178:99:7115,490,0	0/0:18,0:18:51:0,51,765	1/1:1,29:30:48:885,48,0	0/0:21,0:21:60:0,60,714	1/1:0,171:171:99:6910,513,0	1/1:0,21:21:63:737,63,0	1/1:0,18:18:54:611,54,0	0/0:16,0:16:42:0,42,630	0/0:9,0:9:27:0,27,350	1/1:0,10:10:30:418,30,0	1/1:0,15:15:45:548,45,0	1/1:0,28:28:84:1063,84,0	1/1:0,17:17:51:676,51,0	1/1:0,20:20:60:648,60,0	1/1:0,122:122:99:5141,367,0	0/0:15,0:15:45:0,45,520	0/0:20,0:20:60:0,60,651	0/0:17,0:17:48:0,48,720	1/1:0,28:28:84:965,84,0	0/0:17,0:17:48:0,48,720	1/1:0,19:19:57:689,57,0	0/0:21,0:21:57:0,57,855	1/1:0,25:25:75:840,75,0	0/0:13,0:13:36:0,36,540	1/1:0,25:25:75:874,75,0	1/1:0,28:28:84:999,84,0
Lachesis_group0	785143	.	G	A	727.8	PASS	AC=2;AF=0.024;AN=84;DP=1057;ExcessHet=0.0262;FS=0.000;MLEAC=2;MLEAF=0.024;MQ=60.00;QD=31.53;SNPEFF_EFFECT=UPSTREAM;SNPEFF_IMPACT=MODIFIER;SNPEFF_FUNCTIONAL_CLASS=NONE;SNPEFF_CODON_CHANGE=1313;SNPEFF_GENE_NAME=EVM0006319;SNPEFF_TRANSCRIPT_ID=EVM0006319.1;SOR=1.402	GT:AD:DP:GQ:PL	0/0:29,0:29:81:0,81,1215	0/0:100,0:100:99:0,106,1800	0/0:28,0:28:81:0,81,956	0/0:21,0:21:57:0,57,855	0/0:27,0:27:81:0,81,1021	0/0:27,0:27:75:0,75,1125	0/0:20,0:20:60:0,60,789	0/0:19,0:19:54:0,54,810	0/0:18,0:18:54:0,54,603	0/0:11,0:11:33:0,33,425	0/0:20,0:20:60:0,60,697	0/0:11,0:11:24:0,24,360	0/0:19,0:19:57:0,57,622	0/0:17,0:17:42:0,42,630	0/0:97,0:97:99:0,101,1800	0/0:15,0:15:42:0,42,630	0/0:24,0:24:72:0,72,809	0/0:15,0:15:45:0,45,580	0/0:80,0:80:99:0,118,1800	0/0:18,0:18:51:0,51,765	0/0:11,0:11:33:0,33,459	0/0:20,0:20:60:0,60,673	0/0:9,0:9:27:0,27,296	0/0:8,0:8:24:0,24,300	0/0:8,0:8:21:0,21,315	0/0:7,0:7:21:0,21,224	0/0:15,0:15:36:0,36,540	0/0:13,0:13:36:0,36,540	0/0:77,0:77:99:0,114,1800	0/0:15,0:15:39:0,39,585	1/1:0,20:20:60:761,60,0	0/0:12,0:12:36:0,36,489	0/0:20,0:20:57:0,57,855	0/0:13,0:13:39:0,39,497	0/0:21,0:21:60:0,60,900	0/0:16,0:16:45:0,45,675	0/0:15,0:15:45:0,45,546	0/0:24,0:24:63:0,63,945	0/0:21,0:21:63:0,63,773	0/0:17,0:17:51:0,51,596
Lachesis_group0	787575	.	A	T	33.47	PASS	AC=1;AF=0.012;AN=84;BaseQRankSum=1.15;DP=1120;ExcessHet=3.0103;FS=20.607;MLEAC=1;MLEAF=0.012;MQ=60.00;MQRankSum=0;QD=2.79;ReadPosRankSum=0.538;SNPEFF_EFFECT=UPSTREAM;SNPEFF_IMPACT=MODIFIER;SNPEFF_FUNCTIONAL_CLASS=NONE;SNPEFF_CODON_CHANGE=573;SNPEFF_GENE_NAME=EVM0008408;SNPEFF_TRANSCRIPT_ID=EVM0008408.1;SOR=3.590	GT:AD:DP:GQ:PL	0/0:19,0:19:57:0,57,671	0/0:100,0:100:99:0,106,1800	0/0:27,0:27:34:0,34,754	0/0:24,0:24:25:0,25,598	0/0:27,0:27:75:0,75,1125	0/0:16,0:16:48:0,48,582	0/0:23,0:23:27:0,27,731	0/0:22,0:22:60:0,60,808	0/0:30,0:30:58:0,58,805	0/0:16,0:16:0:0,0,317	0/0:10,0:10:0:0,0,269	0/0:10,3:13:8:0,8,324	0/0:13,0:13:8:0,8,313	0/0:7,0:7:5:0,5,209	0/0:97,0:97:99:0,101,1800	0/0:27,0:27:4:0,4,665	0/0:15,0:15:3:0,3,459	0/0:30,0:30:0:0,0,895	0/0:80,0:80:99:0,118,1800	0/0:20,0:20:44:0,44,624	0/0:10,0:10:0:0,0,284	0/0:12,0:12:0:0,0,289	0/0:11,0:11:2:0,2,345	0/0:9,0:9:0:0,0,178	0/0:11,0:11:17:0,17,297	0/1:10,2:12:48:48,0,293	0/0:15,0:15:14:0,14,450	0/0:17,0:17:35:0,35,615	0/0:77,0:77:99:0,114,1800	0/0:22,0:22:0:0,0,497	0/0:15,0:15:29:0,29,424	0/0:17,0:17:35:0,35,575	0/0:28,0:28:37:0,37,764	0/0:17,0:17:45:0,45,675	0/0:30,0:30:74:0,74,935	0/0:19,0:19:57:0,57,654	0/0:17,0:17:9:0,9,532	0/0:21,0:21:47:0,47,627	0/0:34,0:34:86:0,86,1068	0/0:29,0:29:71:0,71,983
Lachesis_group0	792305	.	G	A	259.32	PASS	AC=2;AF=0.024;AN=84;DP=1189;ExcessHet=0.0262;FS=0.000;MLEAC=2;MLEAF=0.024;MQ=60.00;QD=27.13;SNPEFF_EFFECT=SYNONYMOUS_CODING;SNPEFF_IMPACT=LOW;SNPEFF_FUNCTIONAL_CLASS=SILENT;SNPEFF_CODON_CHANGE=ctC/ctT;SNPEFF_AMINO_ACID_CHANGE=L206;SNPEFF_GENE_NAME=EVM0005198;SNPEFF_TRANSCRIPT_ID=EVM0005198.1;SNPEFF_EXON_ID=2;SOR=0.941	GT:AD:DP:GQ:PL	0/0:21,0:21:63:0,63,681	0/0:122,0:122:99:0,120,1800	0/0:23,0:23:63:0,63,945	0/0:15,0:15:45:0,45,481	0/0:25,0:25:72:0,72,964	0/0:29,0:29:81:0,81,968	0/0:28,0:28:72:0,72,1080	0/0:21,0:21:60:0,60,900	0/0:20,0:20:57:0,57,855	0/0:17,0:17:48:0,48,720	0/0:20,0:20:60:0,60,755	0/0:17,0:17:48:0,48,720	0/0:7,0:7:21:0,21,224	0/0:6,0:6:18:0,18,217	0/0:84,0:84:99:0,120,1800	0/0:21,0:21:57:0,57,855	0/0:21,0:21:60:0,60,741	0/0:16,0:16:48:0,48,554	0/0:136,0:136:99:0,120,1800	0/0:15,0:15:42:0,42,630	0/0:22,0:22:60:0,60,893	0/0:13,0:13:39:0,39,448	0/0:6,0:6:15:0,15,225	0/0:13,0:13:39:0,39,463	1/1:0,7:7:21:292,21,0	0/0:18,0:18:54:0,54,713	0/0:16,0:16:42:0,42,630	0/0:18,0:18:48:0,48,720	0/0:84,0:84:99:0,120,1800	0/0:10,0:10:30:0,30,384	0/0:24,0:24:56:0,56,695	0/0:23,0:23:63:0,63,945	0/0:19,0:19:57:0,57,691	0/0:19,0:19:54:0,54,810	0/0:18,0:18:54:0,54,657	0/0:31,0:31:51:0,51,1007	0/0:20,0:20:57:0,57,855	0/0:19,0:19:57:0,57,665	0/0:20,0:20:60:0,60,673	0/0:20,0:20:60:0,60,699
Lachesis_group0	795707	.	C	T	43939.3	PASS	AC=45;AF=0.536;AN=84;BaseQRankSum=-0.177;DP=1655;ExcessHet=0.0000;FS=0.000;MLEAC=45;MLEAF=0.536;MQ=60.00;MQRankSum=0;QD=23.52;ReadPosRankSum=-0.483;SNPEFF_EFFECT=UPSTREAM;SNPEFF_IMPACT=MODIFIER;SNPEFF_FUNCTIONAL_CLASS=NONE;SNPEFF_CODON_CHANGE=2738;SNPEFF_GENE_NAME=EVM0005198;SNPEFF_TRANSCRIPT_ID=EVM0005198.1;SOR=0.792	GT:AD:DP:GQ:PL	1/1:0,16:16:48:566,48,0	1/1:0,211:211:99:8413,633,0	0/0:13,0:13:33:0,33,495	0/0:21,0:21:57:0,57,855	1/1:0,24:24:71:715,71,0	0/0:29,0:29:81:0,81,939	0/0:33,0:33:49:0,49,959	0/0:31,0:31:90:0,90,1158	0/0:30,0:30:81:0,81,1215	0/0:26,0:26:75:0,75,938	1/1:0,18:18:54:718,54,0	0/0:25,0:25:72:0,72,1010	1/1:1,17:18:12:634,12,0	0/0:10,0:10:30:0,30,325	1/1:0,216:216:99:8565,647,0	0/0:22,0:22:54:0,54,810	1/1:0,19:19:57:653,57,0	0/0:14,0:14:42:0,42,551	1/1:0,251:251:99:9737,753,0	1/1:0,33:33:99:1176,99,0	1/1:0,22:22:66:827,66,0	0/0:11,0:11:33:0,33,375	0/1:9,2:11:16:16,0,297	1/1:0,9:9:27:360,27,0	1/1:0,14:14:42:539,42,0	1/1:0,18:18:54:639,54,0	1/1:0,13:13:39:539,39,0	1/1:0,16:16:48:554,48,0	1/1:1,129:130:99:4988,356,0	0/0:19,0:19:54:0,54,810	1/1:0,17:17:50:577,50,0	0/0:17,0:17:9:0,9,515	1/1:0,27:27:80:966,80,0	0/0:15,0:15:42:0,42,630	1/1:1,15:16:6:501,6,0	0/0:16,0:16:48:0,48,566	1/1:0,12:12:36:455,36,0	0/0:18,0:18:54:0,54,513	1/1:0,28:28:84:1051,84,0	1/1:0,21:21:63:763,63,0
Lachesis_group0	797967	.	G	A	41293.8	PASS	AC=44;AF=0.524;AN=84;DP=1591;ExcessHet=0.0000;FS=0.000;MLEAC=44;MLEAF=0.524;MQ=60.00;QD=32.83;SNPEFF_EFFECT=DOWNSTREAM;SNPEFF_IMPACT=MODIFIER;SNPEFF_FUNCTIONAL_CLASS=NONE;SNPEFF_CODON_CHANGE=3708;SNPEFF_GENE_NAME=EVM0006661;SNPEFF_TRANSCRIPT_ID=EVM0006661.1;SOR=0.825	GT:AD:DP:GQ:PL	1/1:0,36:36:99:1151,108,0	1/1:0,201:201:99:8014,603,0	0/0:18,0:18:12:0,12,566	0/0:20,0:20:60:0,60,789	1/1:0,26:26:78:983,78,0	0/0:33,0:33:99:0,99,1096	0/0:31,0:31:93:0,93,1115	0/0:25,0:25:72:0,72,1080	0/0:23,0:23:63:0,63,915	0/0:27,0:27:72:0,72,1080	1/1:0,17:17:51:698,51,0	0/0:10,0:10:30:0,30,379	1/1:0,20:20:59:629,59,0	0/0:17,0:17:51:0,51,604	1/1:0,194:194:99:7760,582,0	0/0:22,0:22:63:0,63,945	1/1:0,21:21:63:695,63,0	0/0:27,0:27:78:0,78,1170	1/1:0,205:205:99:8128,615,0	1/1:0,23:23:69:858,69,0	1/1:0,12:12:36:501,36,0	0/0:18,0:18:51:0,51,765	0/0:21,0:21:60:0,60,763	1/1:0,7:7:21:292,21,0	1/1:0,9:9:27:364,27,0	1/1:0,11:11:33:431,33,0	1/1:0,10:10:30:413,30,0	1/1:0,22:22:66:847,66,0	1/1:0,140:140:99:5630,418,0	0/0:19,0:19:54:0,54,810	1/1:0,13:13:39:475,39,0	0/0:18,0:18:51:0,51,765	1/1:0,27:27:81:1014,81,0	0/0:14,0:14:42:0,42,585	1/1:0,25:25:75:806,75,0	0/0:19,0:19:57:0,57,699	1/1:0,9:9:27:342,27,0	0/0:24,0:24:72:0,72,786	1/1:0,13:13:39:511,39,0	1/1:0,21:21:63:775,63,0
Lachesis_group0	805303	.	G	A	35638.5	PASS	AC=44;AF=0.524;AN=84;BaseQRankSum=-0.555;DP=1452;ExcessHet=0.0000;FS=0.000;MLEAC=44;MLEAF=0.524;MQ=60.00;MQRankSum=0;QD=32.73;ReadPosRankSum=0.822;SNPEFF_EFFECT=DOWNSTREAM;SNPEFF_IMPACT=MODIFIER;SNPEFF_FUNCTIONAL_CLASS=NONE;SNPEFF_CODON_CHANGE=1550;SNPEFF_GENE_NAME=EVM0002234;SNPEFF_TRANSCRIPT_ID=EVM0002234.1;SOR=0.261	GT:AD:DP:GQ:PL	1/1:0,35:35:99:1159,104,0	1/1:0,192:192:99:7331,576,0	0/0:15,0:15:45:0,45,580	0/0:12,0:12:36:0,36,402	1/1:0,16:16:48:589,48,0	0/0:19,0:19:54:0,54,810	0/0:37,0:37:69:0,69,1189	0/0:11,0:11:30:0,30,450	0/0:21,0:21:21:0,21,713	0/0:23,0:23:63:0,63,820	1/1:0,13:13:39:395,39,0	0/0:19,0:19:54:0,54,810	1/1:0,17:17:51:676,51,0	0/0:15,0:15:45:0,45,558	1/1:0,130:130:99:5221,390,0	0/0:19,0:19:54:0,54,810	1/1:0,15:15:45:500,45,0	0/0:15,0:15:45:0,45,546	1/1:0,138:138:99:5668,415,0	1/1:0,24:24:72:873,72,0	1/1:0,16:16:48:627,48,0	0/0:18,0:18:51:0,51,765	0/0:12,0:12:36:0,36,429	1/1:0,16:16:48:644,48,0	1/1:0,18:18:54:687,54,0	1/1:0,10:10:30:418,30,0	1/1:0,14:14:42:539,42,0	1/1:0,21:21:63:731,63,0	1/1:0,134:134:99:5475,402,0	0/0:16,0:16:48:0,48,622	1/1:0,8:8:24:300,24,0	0/0:27,0:27:81:0,81,1001	1/1:0,31:31:92:951,92,0	0/0:25,0:25:72:0,72,1080	1/1:1,18:19:15:597,15,0	0/0:14,0:14:42:0,42,483	1/1:0,18:18:54:650,54,0	0/0:24,0:24:72:0,72,832	1/1:0,20:20:60:751,60,0	1/1:0,25:25:75:881,75,0
Lachesis_group0	807539	.	C	T	1307.96	PASS	AC=4;AF=0.048;AN=84;DP=1309;ExcessHet=0.0010;FS=0.000;MLEAC=4;MLEAF=0.048;MQ=60.00;QD=34.42;SNPEFF_EFFECT=UTR_3_PRIME;SNPEFF_IMPACT=MODIFIER;SNPEFF_FUNCTIONAL_CLASS=NONE;SNPEFF_CODON_CHANGE=170;SNPEFF_GENE_NAME=EVM0002234;SNPEFF_TRANSCRIPT_ID=EVM0002234.1;SNPEFF_EXON_ID=2;SOR=1.179	GT:AD:DP:GQ:PL	0/0:28,0:28:81:0,81,1215	0/0:148,0:148:99:0,120,1800	0/0:21,0:21:60:0,60,705	0/0:20,0:20:54:0,54,810	0/0:9,0:9:27:0,27,315	0/0:15,0:15:42:0,42,630	0/0:15,0:15:45:0,45,524	0/0:18,0:18:54:0,54,740	0/0:16,0:16:45:0,45,675	0/0:17,0:17:48:0,48,720	0/0:8,0:8:24:0,24,308	1/1:0,16:16:48:588,48,0	0/0:11,0:11:33:0,33,379	1/1:0,22:22:66:774,66,0	0/0:121,0:121:99:0,120,1800	0/0:24,0:24:72:0,72,777	0/0:20,0:20:60:0,60,685	0/0:19,0:19:57:0,57,760	0/0:133,0:133:99:0,120,1800	0/0:11,0:11:33:0,33,399	0/0:27,0:27:72:0,72,1080	0/0:16,0:16:48:0,48,569	0/0:16,0:16:42:0,42,630	0/0:12,0:12:36:0,36,433	0/0:11,0:11:33:0,33,391	0/0:23,0:23:54:0,54,765	0/0:16,0:16:45:0,45,675	0/0:14,0:14:42:0,42,539	0/0:104,0:104:99:0,120,1800	0/0:12,0:12:36:0,36,362	0/0:17,0:17:51:0,51,596	0/0:23,0:23:66:0,66,990	0/0:20,0:20:60:0,60,717	0/0:16,0:16:48:0,48,508	0/0:35,0:35:99:0,102,1127	0/0:20,0:20:60:0,60,687	0/0:14,0:14:36:0,36,540	0/0:21,0:21:60:0,60,722	0/0:28,0:28:81:0,81,1021	0/0:14,0:14:42:0,42,551
Lachesis_group0	809721	.	G	A	36.38	PASS	AC=1;AF=0.012;AN=84;BaseQRankSum=0;DP=1352;ExcessHet=3.0103;FS=3.310;MLEAC=1;MLEAF=0.012;MQ=60.00;MQRankSum=0;QD=3.64;ReadPosRankSum=-0.493;SNPEFF_EFFECT=UTR_5_PRIME;SNPEFF_IMPACT=MODIFIER;SNPEFF_FUNCTIONAL_CLASS=NONE;SNPEFF_CODON_CHANGE=610;SNPEFF_GENE_NAME=EVM0002234;SNPEFF_TRANSCRIPT_ID=EVM0002234.1;SNPEFF_EXON_ID=1;SOR=2.303	GT:AD:DP:GQ:PL	0/0:21,0:21:60:0,60,817	0/0:148,0:148:99:0,120,1800	0/0:26,0:26:57:0,57,855	0/0:14,0:14:42:0,42,551	0/0:25,0:25:72:0,72,952	0/0:21,0:21:60:0,60,646	0/0:21,0:21:21:0,21,679	0/0:19,0:19:57:0,57,699	0/0:37,0:37:99:0,108,1349	0/0:24,0:24:72:0,72,888	0/0:13,0:13:39:0,39,531	0/0:12,0:12:36:0,36,467	0/0:20,0:20:60:0,60,733	0/0:16,0:16:39:0,39,585	0/0:121,0:121:99:0,120,1800	0/0:31,0:31:93:0,93,1132	0/0:38,0:38:99:0,102,1197	0/0:14,0:14:39:0,39,585	0/0:133,0:133:99:0,120,1800	0/0:34,0:34:93:0,93,1395	0/0:9,0:9:27:0,27,342	0/1:8,2:10:53:53,0,299	0/0:7,0:7:21:0,21,266	0/0:10,0:10:27:0,27,405	0/0:10,0:10:30:0,30,345	0/0:15,0:15:45:0,45,580	0/0:16,0:16:42:0,42,630	0/0:9,0:9:24:0,24,360	0/0:104,0:104:99:0,120,1800	0/0:7,0:7:21:0,21,246	0/0:27,0:27:63:0,63,945	0/0:22,0:22:60:0,60,866	0/0:23,0:23:60:0,60,900	0/0:18,0:18:54:0,54,571	0/0:23,0:23:60:0,60,900	0/0:16,0:16:45:0,45,675	0/0:16,0:16:45:0,45,675	0/0:20,0:20:57:0,57,855	0/0:22,0:22:63:0,63,824	0/0:24,0:24:72:0,72,908
Lachesis_group0	817038	.	G	A	40132.6	PASS	AC=44;AF=0.524;AN=84;BaseQRankSum=1.93;DP=1597;ExcessHet=0.0000;FS=0.000;MLEAC=43;MLEAF=0.512;MQ=60.00;MQRankSum=0;QD=36.00;ReadPosRankSum=-0.424;SNPEFF_EFFECT=INTERGENIC;SNPEFF_IMPACT=MODIFIER;SNPEFF_FUNCTIONAL_CLASS=NONE;SOR=0.111	GT:AD:DP:GQ:PL	1/1:0,24:24:72:900,72,0	1/1:0,200:200:99:7467,598,0	0/0:20,0:20:60:0,60,721	0/0:17,0:17:51:0,51,608	1/1:0,28:28:84:998,84,0	0/0:21,0:21:60:0,60,900	0/0:22,0:22:63:0,63,945	0/0:22,0:22:63:0,63,893	0/0:34,0:34:99:0,99,1207	0/0:21,0:21:57:0,57,855	1/1:0,17:17:51:676,51,0	0/0:17,0:17:48:0,48,720	1/1:1,14:15:3:493,3,0	0/0:10,0:10:30:0,30,360	1/1:0,152:152:99:6058,455,0	0/0:23,0:23:63:0,63,858	1/1:0,25:25:75:839,75,0	0/0:11,0:11:33:0,33,413	1/1:1,195:196:99:7708,577,0	1/1:0,23:23:69:853,69,0	1/1:0,20:20:60:723,60,0	0/0:20,0:20:60:0,60,783	0/0:13,0:13:39:0,39,483	1/1:0,13:13:39:543,39,0	1/1:0,11:11:33:427,33,0	1/1:0,18:18:54:718,54,0	1/1:0,24:24:72:896,72,0	1/1:0,22:22:65:774,65,0	1/1:0,130:130:99:5256,390,0	0/0:17,0:17:48:0,48,720	1/1:0,23:23:69:892,69,0	0/0:19,0:19:57:0,57,631	1/1:0,19:19:57:611,57,0	0/0:17,0:17:51:0,51,618	1/1:0,15:15:45:556,45,0	0/0:34,0:34:99:0,99,1387	1/1:0,19:19:57:724,57,0	0/0:25,0:25:72:0,72,794	1/1:0,31:31:93:1089,93,0	1/1:0,23:23:69:957,69,0
Lachesis_group0	819053	.	C	T	523.79	PASS	AC=2;AF=0.024;AN=84;DP=1417;ExcessHet=0.0262;FS=0.000;MLEAC=2;MLEAF=0.024;MQ=60.00;QD=30.81;SNPEFF_EFFECT=INTRON;SNPEFF_IMPACT=MODIFIER;SNPEFF_FUNCTIONAL_CLASS=NONE;SNPEFF_GENE_NAME=EVM0004456;SNPEFF_TRANSCRIPT_ID=EVM0004456.1;SNPEFF_EXON_ID=1;SOR=0.804	GT:AD:DP:GQ:PL	0/0:31,0:31:90:0,90,1350	0/0:156,0:156:99:0,120,1800	0/0:24,0:24:72:0,72,818	0/0:24,0:24:72:0,72,796	0/0:26,0:26:75:0,75,1125	0/0:13,0:13:39:0,39,509	0/0:34,0:34:99:0,99,1173	0/0:20,0:20:60:0,60,695	0/0:12,0:12:36:0,36,463	0/0:20,0:20:60:0,60,661	0/0:14,0:14:42:0,42,551	0/0:19,0:19:54:0,54,810	0/0:16,0:16:48:0,48,489	0/0:20,0:20:60:0,60,696	0/0:148,0:148:99:0,120,1800	0/0:21,0:21:60:0,60,688	0/0:25,0:25:72:0,72,874	0/0:16,0:16:48:0,48,630	0/0:141,0:141:99:0,103,1800	0/0:20,0:20:57:0,57,855	0/0:23,0:23:69:0,69,834	0/0:25,0:25:66:0,66,990	0/0:7,0:7:21:0,21,266	0/0:10,0:10:27:0,27,405	0/0:16,0:16:48:0,48,634	0/0:14,0:14:42:0,42,466	0/0:20,0:20:54:0,54,810	1/1:0,17:17:51:557,51,0	0/0:113,0:113:99:0,120,1800	0/0:19,0:19:57:0,57,585	0/0:24,0:24:72:0,72,806	0/0:18,0:18:51:0,51,765	0/0:10,0:10:27:0,27,405	0/0:17,0:17:48:0,48,720	0/0:21,0:21:63:0,63,763	0/0:21,0:21:60:0,60,729	0/0:19,0:19:54:0,54,810	0/0:11,0:11:33:0,33,425	0/0:24,0:24:72:0,72,833	0/0:29,0:29:81:0,81,1215
Lachesis_group0	833632	.	G	A	299.85	PASS	AC=2;AF=0.024;AN=84;DP=879;ExcessHet=0.0262;FS=0.000;MLEAC=2;MLEAF=0.024;MQ=60.00;QD=27.26;SNPEFF_EFFECT=DOWNSTREAM;SNPEFF_IMPACT=MODIFIER;SNPEFF_FUNCTIONAL_CLASS=NONE;SNPEFF_CODON_CHANGE=1458;SNPEFF_GENE_NAME=EVM0009009;SNPEFF_TRANSCRIPT_ID=EVM0009009.1;SOR=0.859	GT:AD:DP:GQ:PL	0/0:20,0:20:54:0,54,810	0/0:37,0:37:99:0,99,1485	0/0:17,0:17:51:0,51,596	0/0:19,0:19:57:0,57,748	0/0:20,0:20:18:0,18,636	0/0:17,0:17:51:0,51,555	0/0:14,0:14:42:0,42,546	0/0:25,0:25:72:0,72,952	0/0:17,0:17:48:0,48,720	0/0:18,0:18:54:0,54,691	0/0:25,0:25:75:0,75,911	0/0:23,0:23:69:0,69,834	0/0:22,0:22:51:0,51,782	0/0:6,0:6:18:0,18,212	0/0:37,0:37:99:0,99,1485	0/0:18,0:18:51:0,51,765	0/0:10,0:10:30:0,30,305	0/0:14,0:14:33:0,33,495	0/0:38,0:38:99:0,99,1485	0/0:21,0:21:57:0,57,855	0/0:20,0:20:57:0,57,855	1/1:0,11:11:33:333,33,0	0/0:10,0:10:24:0,24,360	0/0:3,0:3:9:0,9,125	0/0:13,0:13:39:0,39,405	0/0:14,0:14:42:0,42,505	0/0:13,0:13:33:0,33,495	0/0:17,0:17:51:0,51,630	0/0:39,0:39:99:0,102,1530	0/0:18,0:18:51:0,51,765	0/0:16,0:16:45:0,45,675	0/0:28,0:28:72:0,72,1080	0/0:24,0:24:72:0,72,922	0/0:23,0:23:60:0,60,900	0/0:23,0:23:27:0,27,714	0/0:17,0:17:51:0,51,672	0/0:15,0:15:42:0,42,630	0/0:17,0:17:48:0,48,720	0/0:13,0:13:30:0,30,450	0/0:20,0:20:57:0,57,855
Lachesis_group0	836536	.	T	A	269.37	PASS	AC=1;AF=0.012;AN=84;BaseQRankSum=-0.258;DP=933;ExcessHet=3.0103;FS=14.900;MLEAC=1;MLEAF=0.012;MQ=40.15;MQRankSum=-0.323;QD=8.16;ReadPosRankSum=1.76;SNPEFF_EFFECT=DOWNSTREAM;SNPEFF_IMPACT=MODIFIER;SNPEFF_FUNCTIONAL_CLASS=NONE;SNPEFF_CODON_CHANGE=4362;SNPEFF_GENE_NAME=EVM0009009;SNPEFF_TRANSCRIPT_ID=EVM0009009.1;SOR=1.877	GT:AD:DP:GQ:PL	0/0:20,0:20:60:0,60,699	0/0:37,0:37:99:0,99,1485	0/0:20,0:20:57:0,57,855	0/0:21,0:21:60:0,60,749	0/0:25,0:25:72:0,72,1080	0/0:14,0:14:42:0,42,517	0/0:31,0:31:90:0,90,1086	0/0:15,0:15:45:0,45,520	0/0:20,0:20:60:0,60,631	0/0:21,0:21:60:0,60,662	0/0:19,0:19:57:0,57,665	0/0:27,0:27:78:0,78,1170	0/0:12,0:12:36:0,36,383	0/0:10,0:10:30:0,30,384	0/0:37,0:37:99:0,99,1485	0/0:19,0:19:51:0,51,765	0/0:20,0:20:60:0,60,619	0/1:21,12:33:99:286,0,663	0/0:38,0:38:99:0,99,1485	0/0:22,0:22:60:0,60,721	0/0:15,0:15:45:0,45,580	0/0:11,0:11:33:0,33,435	0/0:9,0:9:27:0,27,350	0/0:12,0:12:36:0,36,455	0/0:12,0:12:33:0,33,495	0/0:24,0:24:72:0,72,832	0/0:20,0:20:60:0,60,741	0/0:14,0:14:39:0,39,585	0/0:39,0:39:99:0,102,1530	0/0:11,0:11:33:0,33,345	0/0:11,0:11:33:0,33,331	0/0:21,0:21:60:0,60,900	0/0:22,0:22:60:0,60,858	0/0:13,0:13:33:0,33,495	0/0:19,0:19:57:0,57,691	0/0:24,0:24:72:0,72,801	0/0:17,0:17:51:0,51,604	0/0:24,0:24:72:0,72,753	0/0:17,0:17:51:0,51,557	0/0:30,0:30:90:0,90,998
Lachesis_group0	846213	.	A	G	81.66	PASS	AC=1;AF=0.012;AN=84;BaseQRankSum=1.08;DP=947;ExcessHet=3.0103;FS=13.074;MLEAC=1;MLEAF=0.012;MQ=54.41;MQRankSum=-3.27;QD=2.33;ReadPosRankSum=-0.356;SNPEFF_EFFECT=DOWNSTREAM;SNPEFF_IMPACT=MODIFIER;SNPEFF_FUNCTIONAL_CLASS=NONE;SNPEFF_CODON_CHANGE=1630;SNPEFF_GENE_NAME=EVM0012508;SNPEFF_TRANSCRIPT_ID=EVM0012508.1;SOR=3.605	GT:AD:DP:GQ:PL	0/0:29,0:29:81:0,81,1215	0/0:33,0:33:99:0,99,1407	0/0:30,0:30:90:0,90,1112	0/0:22,0:22:63:0,63,736	0/0:21,0:21:60:0,60,900	0/0:26,0:26:75:0,75,889	0/0:21,0:21:60:0,60,783	0/0:17,0:17:48:0,48,720	0/0:24,0:24:72:0,72,933	0/0:19,0:19:54:0,54,810	0/0:14,0:14:42:0,42,561	0/0:11,0:11:30:0,30,450	0/0:15,0:15:42:0,42,630	0/0:8,0:8:24:0,24,276	0/0:38,0:38:99:0,108,1620	0/0:17,0:17:51:0,51,586	0/0:22,0:22:60:0,60,900	0/0:9,0:9:27:0,27,376	0/0:35,0:35:99:0,102,1530	0/0:19,0:19:57:0,57,713	0/0:13,0:13:24:0,24,418	0/0:17,0:17:48:0,48,720	0/0:11,0:11:27:0,27,405	0/0:15,0:15:3:0,3,531	0/0:11,0:11:33:0,33,459	0/0:13,0:13:39:0,39,376	0/0:13,0:13:39:0,39,509	0/0:19,0:19:57:0,57,657	0/0:34,0:34:99:0,102,1487	0/0:21,0:21:60:0,60,885	0/0:14,0:14:39:0,39,585	0/0:18,0:18:51:0,51,765	0/0:19,0:19:54:0,54,810	0/0:15,0:15:36:0,36,540	0/0:13,0:13:0:0,0,459	0/1:30,5:35:98:98,0,1224	0/0:19,0:19:57:0,57,656	0/0:27,0:27:78:0,78,1170	0/0:33,0:33:57:0,57,1166	0/0:22,0:22:60:0,60,900
Lachesis_group0	846356	.	C	T	5223.72	PASS	AC=14;AF=0.167;AN=84;BaseQRankSum=-1.14;DP=1612;ExcessHet=8.6505;FS=7.734;MLEAC=14;MLEAF=0.167;MQ=54.50;MQRankSum=-4.22;QD=5.70;ReadPosRankSum=-0.356;SNPEFF_EFFECT=DOWNSTREAM;SNPEFF_IMPACT=MODIFIER;SNPEFF_FUNCTIONAL_CLASS=NONE;SNPEFF_CODON_CHANGE=1487;SNPEFF_GENE_NAME=EVM0012508;SNPEFF_TRANSCRIPT_ID=EVM0012508.1;SOR=1.359	GT:AD:DP:GQ:PL	0/0:29,0:29:45:0,45,923	0/0:33,0:33:99:0,99,1407	0/0:32,0:32:54:0,54,1071	0/1:22,5:27:83:83,0,738	0/0:27,0:27:69:0,69,1035	0/0:40,0:40:78:0,78,1222	0/1:28,3:31:42:42,0,1167	0/0:23,0:23:27:0,27,775	0/0:31,0:31:44:0,44,923	0/0:37,0:37:62:0,62,1113	0/0:21,0:21:21:0,21,782	0/0:14,0:14:39:0,39,585	0/0:8,0:8:24:0,24,262	0/0:14,0:14:33:0,33,495	0/0:38,0:38:99:0,108,1620	0/1:23,4:27:99:99,0,954	0/0:22,0:22:66:0,66,736	0/1:23,7:30:99:201,0,620	0/1:197,22:219:99:214,0,6884	0/0:24,0:24:72:0,72,813	0/0:24,0:24:30:0,30,800	0/0:16,0:16:45:0,45,675	0/1:10,6:16:99:202,0,335	0/1:5,3:8:99:111,0,201	0/0:11,0:11:33:0,33,447	0/0:9,0:9:0:0,0,175	0/0:20,0:20:11:0,11,634	0/0:14,0:14:36:0,36,540	0/1:131,17:148:99:319,0,5449	0/0:31,0:31:44:0,44,1060	0/0:24,0:24:30:0,30,712	0/1:16,3:19:78:78,0,663	0/0:26,0:26:63:0,63,945	0/0:17,1:18:29:0,29,583	0/1:23,4:27:79:79,0,777	0/1:22,24:46:99:736,0,642	0/0:18,0:18:51:0,51,765	0/1:26,4:30:90:90,0,1080	0/1:29,3:32:4:4,0,1076	0/0:25,0:25:26:0,26,843
Lachesis_group0	846368	.	C	T	6371.08	PASS	AC=15;AF=0.179;AN=84;BaseQRankSum=-0.901;DP=1814;ExcessHet=9.6196;FS=3.279;MLEAC=15;MLEAF=0.179;MQ=54.52;MQRankSum=-3.98;QD=5.49;ReadPosRankSum=0.201;SNPEFF_EFFECT=DOWNSTREAM;SNPEFF_IMPACT=MODIFIER;SNPEFF_FUNCTIONAL_CLASS=NONE;SNPEFF_CODON_CHANGE=1475;SNPEFF_GENE_NAME=EVM0012508;SNPEFF_TRANSCRIPT_ID=EVM0012508.1;SOR=1.001	GT:AD:DP:GQ:PL	0/0:25,0:25:33:0,33,730	0/0:33,0:33:99:0,99,1407	0/0:31,0:31:51:0,51,1097	0/1:25,4:29:93:93,0,1034	0/0:23,0:23:66:0,66,893	0/0:42,0:42:84:0,84,1364	0/1:28,3:31:42:42,0,1167	0/0:23,0:23:27:0,27,775	0/0:34,0:34:60:0,60,1132	0/0:37,0:37:62:0,62,1182	0/0:21,0:21:21:0,21,733	0/0:19,0:19:54:0,54,810	0/0:9,0:9:24:0,24,360	0/0:17,0:17:51:0,51,512	0/0:38,0:38:99:0,108,1620	0/1:22,5:27:99:144,0,909	0/0:22,0:22:66:0,66,736	0/1:25,8:33:99:250,0,1026	0/1:204,23:227:99:311,0,8297	0/0:28,0:28:81:0,81,1215	0/0:26,0:26:36:0,36,862	0/0:17,0:17:35:0,35,575	0/1:11,7:18:99:261,0,438	0/1:5,3:8:99:111,0,201	0/0:13,0:13:39:0,39,531	0/0:8,0:8:0:0,0,133	0/0:19,0:19:15:0,15,608	0/0:13,0:13:36:0,36,540	0/1:136,15:151:99:220,0,5665	0/0:31,0:31:44:0,44,979	0/0:24,0:24:30:0,30,701	0/1:21,3:24:63:63,0,873	0/0:24,0:24:72:0,72,900	0/0:25,0:25:18:0,18,801	0/1:24,3:27:54:54,0,995	0/1:19,23:42:99:857,0,705	0/0:17,0:17:36:0,36,540	0/1:30,3:33:36:36,0,1251	0/1:27,3:30:45:45,0,1104	0/0:24,0:24:23:0,23,801
Lachesis_group0	846374	.	C	T	6137.98	PASS	AC=15;AF=0.179;AN=84;BaseQRankSum=-1.97;DP=1803;ExcessHet=9.6196;FS=0.670;MLEAC=15;MLEAF=0.179;MQ=54.45;MQRankSum=-3.91;QD=5.32;ReadPosRankSum=0.178;SNPEFF_EFFECT=DOWNSTREAM;SNPEFF_IMPACT=MODIFIER;SNPEFF_FUNCTIONAL_CLASS=NONE;SNPEFF_CODON_CHANGE=1469;SNPEFF_GENE_NAME=EVM0012508;SNPEFF_TRANSCRIPT_ID=EVM0012508.1;SOR=0.801	GT:AD:DP:GQ:PL	0/0:23,0:23:27:0,27,741	0/0:33,0:33:99:0,99,1407	0/0:30,0:30:48:0,48,1067	0/1:24,4:28:96:96,0,996	0/0:23,0:23:66:0,66,893	0/0:40,0:40:78:0,78,1315	0/1:29,3:32:39:39,0,1209	0/0:24,0:24:32:0,32,777	0/0:33,0:33:57:0,57,1124	0/0:39,0:39:68:0,68,1231	0/0:22,0:22:24:0,24,835	0/0:18,0:18:51:0,51,765	0/0:7,0:7:21:0,21,246	0/0:17,0:17:51:0,51,513	0/0:38,0:38:99:0,108,1620	0/1:21,5:26:99:147,0,867	0/0:23,0:23:60:0,60,824	0/1:25,9:34:99:272,0,1023	0/1:204,23:227:99:311,0,8357	0/0:25,0:25:75:0,75,865	0/0:25,0:25:33:0,33,858	0/0:15,0:15:30:0,30,501	0/1:11,8:19:99:282,0,435	0/1:5,3:8:99:111,0,201	0/0:13,0:13:39:0,39,531	0/0:8,0:8:0:0,0,133	0/0:20,0:20:18:0,18,615	0/0:12,0:12:33:0,33,495	0/1:138,14:152:99:172,0,5752	0/0:31,0:31:44:0,44,991	0/0:22,0:22:24:0,24,687	0/1:20,3:23:66:66,0,831	0/0:25,0:25:72:0,72,1080	0/0:26,0:26:36:0,36,900	0/1:24,3:27:54:54,0,995	0/1:17,21:38:99:779,0,651	0/0:15,0:15:45:0,45,532	0/1:30,3:33:36:36,0,1251	0/1:28,3:31:42:42,0,1143	0/0:22,0:22:24:0,24,767
Lachesis_group0	846463	.	A	G	3646.8	PASS	AC=11;AF=0.131;AN=84;BaseQRankSum=0.72;DP=1714;ExcessHet=6.2711;FS=26.682;MLEAC=12;MLEAF=0.143;MQ=52.43;MQRankSum=-3.17;QD=6.23;ReadPosRankSum=0.188;SNPEFF_EFFECT=DOWNSTREAM;SNPEFF_IMPACT=MODIFIER;SNPEFF_FUNCTIONAL_CLASS=NONE;SNPEFF_CODON_CHANGE=1380;SNPEFF_GENE_NAME=EVM0012508;SNPEFF_TRANSCRIPT_ID=EVM0012508.1;SOR=2.298	GT:AD:DP:GQ:PL	0/0:19,0:19:15:0,15,608	0/0:33,0:33:99:0,99,1407	0/0:22,0:22:24:0,24,721	0/1:30,3:33:36:36,0,1213	0/0:20,0:20:57:0,57,855	0/0:24,0:24:30:0,30,783	0/1:28,3:31:21:21,0,1062	0/0:27,0:27:39:0,39,874	0/0:25,0:25:33:0,33,846	0/0:32,0:32:54:0,54,1083	0/0:17,0:17:9:0,9,592	0/0:12,0:12:36:0,36,407	0/0:14,0:14:42:0,42,551	0/0:21,0:21:60:0,60,759	0/0:203,0:203:88:0,88,7052	0/1:23,3:26:57:57,0,930	0/0:22,0:22:60:0,60,834	0/1:17,6:23:99:198,0,693	0/0:199,0:199:16:0,16,7135	0/0:40,0:40:78:0,78,1383	0/0:21,0:21:21:0,21,748	0/0:12,0:12:20:0,20,350	0/1:15,3:18:81:81,0,618	0/1:9,2:11:34:34,0,343	0/0:15,0:15:45:0,45,546	0/0:8,0:8:0:0,0,167	0/0:10,0:10:0:0,0,300	0/0:7,0:7:21:0,21,266	0/1:125,16:141:99:266,0,5080	0/0:24,0:24:30:0,30,783	0/0:26,0:26:36:0,36,832	0/1:15,2:17:39:39,0,621	0/0:21,0:21:57:0,57,855	0/0:35,0:35:63:0,63,1174	0/0:27,0:27:0:0,0,741	0/1:18,14:32:99:457,0,684	0/0:11,0:11:33:0,33,404	0/1:26,3:29:48:48,0,1079	0/0:32,0:32:12:0,12,961	0/0:22,0:22:24:0,24,755
Lachesis_group0	846480	.	A	G	2440.26	PASS	AC=9;AF=0.107;AN=84;BaseQRankSum=0.961;DP=1492;ExcessHet=5.0854;FS=33.354;MLEAC=10;MLEAF=0.119;MQ=54.27;MQRankSum=-3.25;QD=4.74;ReadPosRankSum=0.167;SNPEFF_EFFECT=DOWNSTREAM;SNPEFF_IMPACT=MODIFIER;SNPEFF_FUNCTIONAL_CLASS=NONE;SNPEFF_CODON_CHANGE=1363;SNPEFF_GENE_NAME=EVM0012508;SNPEFF_TRANSCRIPT_ID=EVM0012508.1;SOR=2.954	GT:AD:DP:GQ:PL	0/0:18,0:18:12:0,12,600	0/0:33,0:33:99:0,99,1407	0/0:20,0:20:18:0,18,615	0/1:29,3:32:39:39,0,1205	0/0:21,0:21:63:0,63,793	0/0:21,0:21:60:0,60,900	0/0:29,2:31:3:0,3,1151	0/0:29,0:29:45:0,45,957	0/0:22,0:22:63:0,63,945	0/0:27,0:27:39:0,39,862	0/0:17,0:17:9:0,9,580	0/0:14,0:14:39:0,39,585	0/0:14,0:14:39:0,39,585	0/0:21,0:21:60:0,60,759	0/0:106,0:106:99:0,120,1800	0/1:23,3:26:57:57,0,957	0/0:22,0:22:60:0,60,834	0/1:17,5:22:99:159,0,699	0/0:116,0:116:99:0,120,1800	0/0:41,0:41:81:0,81,1378	0/0:20,0:20:60:0,60,823	0/0:14,0:14:26:0,26,421	0/1:14,3:17:84:84,0,579	0/0:13,0:13:39:0,39,509	0/0:16,0:16:33:0,33,543	0/0:12,0:12:0:0,0,291	0/0:8,0:8:24:0,24,296	0/0:8,0:8:24:0,24,308	0/1:121,12:133:99:138,0,5045	0/0:23,0:23:27:0,27,741	0/0:22,0:22:24:0,24,767	0/1:20,2:22:24:24,0,834	0/0:21,0:21:54:0,54,810	0/0:30,0:30:90:0,90,1105	0/0:27,0:27:0:0,0,729	0/1:20,9:29:99:286,0,813	0/0:16,0:16:45:0,45,675	0/1:28,3:31:42:42,0,1167	0/0:30,0:30:48:0,48,999	0/0:21,0:21:60:0,60,900
Lachesis_group0	846494	.	T	C	1600.65	PASS	AC=7;AF=0.083;AN=84;BaseQRankSum=1.49;DP=1477;ExcessHet=4.1884;FS=21.451;MLEAC=8;MLEAF=0.095;MQ=55.20;MQRankSum=-3.41;QD=3.65;ReadPosRankSum=0.045;SNPEFF_EFFECT=DOWNSTREAM;SNPEFF_IMPACT=MODIFIER;SNPEFF_FUNCTIONAL_CLASS=NONE;SNPEFF_CODON_CHANGE=1349;SNPEFF_GENE_NAME=EVM0012508;SNPEFF_TRANSCRIPT_ID=EVM0012508.1;SOR=2.453	GT:AD:DP:GQ:PL	0/0:16,0:16:6:0,6,483	0/0:33,0:33:99:0,99,1407	0/0:19,0:19:15:0,15,596	0/0:31,0:31:51:0,51,1097	0/0:25,0:25:72:0,72,884	0/0:20,0:20:57:0,57,855	0/0:26,0:26:36:0,36,934	0/0:28,0:28:42:0,42,950	0/0:22,0:22:63:0,63,945	0/0:25,0:25:33:0,33,812	0/0:16,0:16:45:0,45,675	0/0:13,0:13:39:0,39,483	0/0:13,0:13:39:0,39,531	0/0:21,0:21:60:0,60,759	0/0:106,0:106:99:0,120,1800	0/1:27,3:30:45:45,0,1077	0/0:21,0:21:60:0,60,729	0/1:18,4:22:99:114,0,703	0/0:116,0:116:99:0,120,1800	0/0:37,0:37:69:0,69,1257	0/0:19,0:19:48:0,48,720	0/0:14,0:14:0:0,0,433	0/1:14,2:16:42:42,0,562	0/0:12,0:12:36:0,36,429	0/0:17,0:17:42:0,42,630	0/0:11,0:11:0:0,0,308	0/0:9,0:9:27:0,27,350	0/0:10,0:10:30:0,30,384	0/1:124,10:134:47:47,0,5091	0/0:20,0:20:57:0,57,855	0/0:22,0:22:24:0,24,755	0/1:20,2:22:24:24,0,827	0/0:18,0:18:51:0,51,765	0/0:30,0:30:90:0,90,1105	0/0:29,0:29:4:0,4,908	0/1:22,7:29:99:228,0,859	0/0:15,0:15:45:0,45,558	0/0:28,2:30:0:0,0,1150	0/0:30,0:30:48:0,48,987	0/0:24,0:24:72:0,72,832
Lachesis_group0	846667	.	C	T	966.75	PASS	AC=8;AF=0.095;AN=84;BaseQRankSum=0.447;DP=1551;ExcessHet=4.6024;FS=2.990;MLEAC=8;MLEAF=0.095;MQ=53.33;MQRankSum=-3.3;QD=2.87;ReadPosRankSum=-1.04;SNPEFF_EFFECT=DOWNSTREAM;SNPEFF_IMPACT=MODIFIER;SNPEFF_FUNCTIONAL_CLASS=NONE;SNPEFF_CODON_CHANGE=1176;SNPEFF_GENE_NAME=EVM0012508;SNPEFF_TRANSCRIPT_ID=EVM0012508.1;SOR=0.848	GT:AD:DP:GQ:PL	0/0:14,0:14:42:0,42,483	0/0:33,0:33:99:0,99,1407	0/0:20,0:20:60:0,60,717	0/0:21,0:21:54:0,54,810	0/0:21,0:21:63:0,63,775	0/0:44,0:44:48:0,48,1228	0/0:31,0:31:93:0,93,1090	0/0:20,0:20:11:0,11,690	0/0:32,0:32:90:0,90,1350	0/0:20,0:20:60:0,60,744	0/1:9,2:11:34:34,0,309	0/0:19,0:19:54:0,54,810	0/0:25,0:25:72:0,72,918	0/0:16,0:16:48:0,48,591	0/0:106,0:106:99:0,120,1800	0/0:18,0:18:48:0,48,720	0/0:35,0:35:56:0,56,1078	0/1:25,5:30:85:85,0,812	0/0:116,0:116:99:0,120,1800	0/1:18,5:23:99:99,0,671	0/0:19,0:19:15:0,15,664	0/1:17,2:19:26:26,0,585	0/1:8,5:13:99:130,0,295	0/0:16,0:16:6:0,6,483	0/1:11,2:13:28:28,0,418	0/0:24,0:24:0:0,0,673	0/0:16,0:16:48:0,48,540	0/0:13,0:13:39:0,39,517	0/0:93,0:93:99:0,120,1800	0/0:26,0:26:36:0,36,832	0/0:10,0:10:30:0,30,349	0/0:18,0:18:54:0,54,650	0/0:21,2:23:20:0,20,657	0/0:22,0:22:57:0,57,855	0/0:27,0:27:39:0,39,908	0/1:18,7:25:99:169,0,536	0/0:27,0:27:39:0,39,874	0/0:21,0:21:60:0,60,646	0/0:18,0:18:51:0,51,765	0/0:29,0:29:38:0,38,964
Lachesis_group0	846678	.	C	T	1318.04	PASS	AC=8;AF=0.095;AN=84;BaseQRankSum=-1.86;DP=1575;ExcessHet=4.6024;FS=6.400;MLEAC=8;MLEAF=0.095;MQ=53.03;MQRankSum=-3.61;QD=3.67;ReadPosRankSum=-0.732;SNPEFF_EFFECT=DOWNSTREAM;SNPEFF_IMPACT=MODIFIER;SNPEFF_FUNCTIONAL_CLASS=NONE;SNPEFF_CODON_CHANGE=1165;SNPEFF_GENE_NAME=EVM0012508;SNPEFF_TRANSCRIPT_ID=EVM0012508.1;SOR=1.201	GT:AD:DP:GQ:PL	0/0:19,0:19:57:0,57,691	0/0:33,0:33:99:0,99,1407	0/0:20,0:20:60:0,60,717	0/0:19,0:19:51:0,51,765	0/0:24,0:24:72:0,72,820	0/0:47,0:47:57:0,57,1273	0/0:31,0:31:93:0,93,1090	0/0:24,0:24:32:0,32,845	0/0:34,0:34:99:0,99,1173	0/0:20,0:20:60:0,60,744	0/1:12,2:14:25:25,0,425	0/0:19,0:19:57:0,57,666	0/0:20,0:20:60:0,60,767	0/0:16,0:16:48:0,48,591	0/0:106,0:106:99:0,120,1800	0/0:17,0:17:51:0,51,642	0/0:34,0:34:53:0,53,1049	0/1:26,8:34:99:157,0,870	0/0:116,0:116:99:0,120,1800	0/1:17,6:23:60:60,0,606	0/0:19,0:19:15:0,15,676	0/1:17,3:20:31:31,0,616	0/1:10,5:15:99:124,0,365	0/0:15,0:15:3:0,3,475	0/1:12,3:15:31:31,0,424	0/0:25,0:25:0:0,0,729	0/0:19,0:19:57:0,57,631	0/0:14,0:14:39:0,39,585	0/0:93,0:93:99:0,120,1800	0/0:24,0:24:30:0,30,748	0/0:12,0:12:36:0,36,428	0/0:16,0:16:48:0,48,574	0/0:20,2:22:17:0,17,603	0/0:21,0:21:60:0,60,900	0/0:27,0:27:32:0,32,846	0/1:20,9:29:99:173,0,580	0/0:28,0:28:35:0,35,866	0/0:21,0:21:60:0,60,646	0/0:19,0:19:42:0,42,668	0/0:24,2:26:29:0,29,885
Lachesis_group0	846732	.	G	A	1712.69	PASS	AC=10;AF=0.119;AN=84;BaseQRankSum=-1.83;DP=1667;ExcessHet=5.6406;FS=11.964;MLEAC=9;MLEAF=0.107;MQ=53.03;MQRankSum=-4.23;QD=4.08;ReadPosRankSum=1.83;SNPEFF_EFFECT=DOWNSTREAM;SNPEFF_IMPACT=MODIFIER;SNPEFF_FUNCTIONAL_CLASS=NONE;SNPEFF_CODON_CHANGE=1111;SNPEFF_GENE_NAME=EVM0012508;SNPEFF_TRANSCRIPT_ID=EVM0012508.1;SOR=1.594	GT:AD:DP:GQ:PL	0/0:29,0:29:84:0,84,939	0/0:135,0:135:99:0,120,1800	0/0:21,0:21:60:0,60,812	0/0:17,0:17:39:0,39,585	0/0:26,0:26:69:0,69,1035	0/0:42,0:42:99:0,99,1330	0/0:28,0:28:81:0,81,965	0/0:27,0:27:32:0,32,893	0/0:34,0:34:90:0,90,1164	0/0:25,0:25:72:0,72,874	0/1:12,2:14:25:25,0,391	0/0:19,0:19:57:0,57,733	0/0:17,0:17:51:0,51,586	0/0:11,0:11:33:0,33,365	0/0:106,0:106:99:0,120,1800	0/0:17,0:17:48:0,48,720	0/0:29,0:29:38:0,38,942	0/1:30,9:39:99:157,0,998	0/0:116,0:116:99:0,120,1800	0/1:25,7:32:99:99,0,848	0/0:15,0:15:3:0,3,543	0/1:15,3:18:5:5,0,471	0/1:12,5:17:99:118,0,450	0/1:16,2:18:22:22,0,568	0/1:13,3:16:27:27,0,427	0/1:18,2:20:23:23,0,612	0/0:15,0:15:42:0,42,630	0/0:14,0:14:42:0,42,517	0/0:93,0:93:99:0,120,1800	0/0:19,0:19:42:0,42,702	0/0:10,0:10:30:0,30,384	0/0:19,0:19:54:0,54,810	0/0:24,0:24:23:0,23,665	0/0:22,0:22:63:0,63,755	0/0:21,0:21:14:0,14,710	0/1:20,12:32:99:221,0,569	0/0:25,0:25:26:0,26,797	0/0:14,0:14:39:0,39,585	0/0:16,0:16:48:0,48,579	0/0:21,2:23:19:0,19,727
Lachesis_group0	846757	.	G	A	1675.03	PASS	AC=10;AF=0.119;AN=84;BaseQRankSum=-1.77;DP=1657;ExcessHet=5.6406;FS=16.657;MLEAC=9;MLEAF=0.107;MQ=53.52;MQRankSum=-4.57;QD=3.96;ReadPosRankSum=0.505;SNPEFF_EFFECT=DOWNSTREAM;SNPEFF_IMPACT=MODIFIER;SNPEFF_FUNCTIONAL_CLASS=NONE;SNPEFF_CODON_CHANGE=1086;SNPEFF_GENE_NAME=EVM0012508;SNPEFF_TRANSCRIPT_ID=EVM0012508.1;SOR=1.837	GT:AD:DP:GQ:PL	0/0:34,0:34:99:0,99,1066	0/0:135,0:135:99:0,120,1800	0/0:21,0:21:60:0,60,900	0/0:12,0:12:36:0,36,463	0/0:26,0:26:72:0,72,911	0/0:41,0:41:81:0,81,1322	0/0:30,0:30:81:0,81,1215	0/0:28,0:28:27:0,27,854	0/0:29,0:29:81:0,81,1215	0/0:22,0:22:63:0,63,778	0/1:14,2:16:19:19,0,456	0/0:16,0:16:45:0,45,675	0/0:16,0:16:48:0,48,591	0/0:13,0:13:33:0,33,495	0/0:106,0:106:99:0,120,1800	0/0:15,0:15:45:0,45,580	0/0:23,1:24:30:0,30,724	0/1:30,9:39:99:156,0,1034	0/0:116,0:116:99:0,120,1800	0/1:24,7:31:99:102,0,875	0/0:16,0:16:6:0,6,539	0/1:16,3:19:3:3,0,505	0/1:15,5:20:99:109,0,560	0/1:15,2:17:26:26,0,475	0/1:12,3:15:30:30,0,422	0/1:16,2:18:29:29,0,580	0/0:13,0:13:36:0,36,540	0/0:13,0:13:39:0,39,497	0/0:93,0:93:99:0,120,1800	0/0:18,0:18:12:0,12,634	0/0:11,0:11:33:0,33,387	0/0:13,0:13:39:0,39,471	0/0:24,0:24:22:0,22,605	0/0:22,0:22:63:0,63,755	0/0:21,2:23:20:0,20,691	0/1:23,12:35:99:212,0,679	0/0:26,0:26:29:0,29,778	0/0:15,0:15:45:0,45,512	0/0:15,0:15:45:0,45,615	0/0:25,2:27:32:0,32,846
Lachesis_group0	846786	.	T	C	1891.67	PASS	AC=9;AF=0.107;AN=84;BaseQRankSum=-0.645;DP=1655;ExcessHet=5.0854;FS=22.848;MLEAC=9;MLEAF=0.107;MQ=53.58;MQRankSum=-3.86;QD=4.80;ReadPosRankSum=-1.35;SNPEFF_EFFECT=DOWNSTREAM;SNPEFF_IMPACT=MODIFIER;SNPEFF_FUNCTIONAL_CLASS=NONE;SNPEFF_CODON_CHANGE=1057;SNPEFF_GENE_NAME=EVM0012508;SNPEFF_TRANSCRIPT_ID=EVM0012508.1;SOR=2.112	GT:AD:DP:GQ:PL	0/0:34,0:34:99:0,99,1066	0/0:135,0:135:99:0,120,1800	0/0:28,0:28:81:0,81,995	0/0:16,0:16:45:0,45,675	0/0:24,0:24:72:0,72,888	0/0:37,0:37:69:0,69,1131	0/0:27,0:27:72:0,72,1080	0/0:37,0:37:69:0,69,1105	0/0:31,0:31:90:0,90,1086	0/0:22,0:22:63:0,63,778	0/1:15,2:17:16:16,0,505	0/0:16,0:16:39:0,39,585	0/0:14,0:14:36:0,36,540	0/0:14,1:15:3:0,3,509	0/0:106,0:106:99:0,120,1800	0/0:20,0:20:60:0,60,721	0/0:26,0:26:36:0,36,752	0/1:25,9:34:99:172,0,787	0/0:116,0:116:99:0,120,1800	0/1:25,6:31:94:94,0,802	0/0:15,0:15:3:0,3,475	0/0:18,2:20:8:0,8,564	0/1:15,5:20:99:105,0,566	0/1:15,2:17:25:25,0,522	0/1:15,3:18:21:21,0,538	0/1:16,2:18:29:29,0,545	0/0:13,0:13:39:0,39,436	0/0:13,0:13:39:0,39,517	0/0:93,0:93:99:0,120,1800	0/0:19,0:19:0:0,0,546	0/0:12,0:12:36:0,36,433	0/0:17,0:17:39:0,39,585	0/0:24,0:24:30:0,30,705	0/0:22,0:22:60:0,60,900	0/0:15,2:17:1:0,1,431	0/1:23,10:33:99:202,0,759	0/0:28,0:28:35:0,35,845	0/0:18,0:18:54:0,54,569	0/0:18,0:18:48:0,48,720	0/0:29,0:29:38:0,38,918
Lachesis_group0	848258	.	C	T	747.8	PASS	AC=2;AF=0.024;AN=84;DP=1370;ExcessHet=0.0262;FS=0.000;MLEAC=2;MLEAF=0.024;MQ=60.00;QD=31.19;SNPEFF_EFFECT=NON_SYNONYMOUS_CODING;SNPEFF_IMPACT=MODERATE;SNPEFF_FUNCTIONAL_CLASS=MISSENSE;SNPEFF_CODON_CHANGE=Gtg/Atg;SNPEFF_AMINO_ACID_CHANGE=V340M;SNPEFF_GENE_NAME=EVM0012508;SNPEFF_TRANSCRIPT_ID=EVM0012508.1;SNPEFF_EXON_ID=3;SOR=0.990	GT:AD:DP:GQ:PL	0/0:34,0:34:99:0,99,1485	0/0:135,0:135:99:0,120,1800	0/0:16,0:16:48:0,48,600	0/0:27,0:27:81:0,81,961	0/0:21,0:21:60:0,60,756	0/0:26,0:26:72:0,72,881	0/0:21,0:21:60:0,60,900	0/0:21,0:21:60:0,60,900	0/0:31,0:31:84:0,84,1260	0/0:32,0:32:90:0,90,1350	0/0:19,0:19:54:0,54,810	0/0:9,0:9:24:0,24,360	0/0:15,0:15:45:0,45,524	0/0:17,0:17:51:0,51,494	0/0:106,0:106:99:0,120,1800	0/0:13,0:13:36:0,36,540	0/0:24,0:24:72:0,72,820	1/1:0,21:21:63:781,63,0	0/0:116,0:116:99:0,120,1800	0/0:19,0:19:54:0,54,810	0/0:12,0:12:36:0,36,421	0/0:19,0:19:57:0,57,611	0/0:7,0:7:18:0,18,270	0/0:13,0:13:36:0,36,540	0/0:12,0:12:36:0,36,455	0/0:14,0:14:42:0,42,558	0/0:8,0:8:24:0,24,334	0/0:16,0:16:48:0,48,600	0/0:93,0:93:99:0,120,1800	0/0:15,0:15:45:0,45,498	0/0:24,0:24:72:0,72,786	0/0:12,0:12:36:0,36,463	0/0:21,0:21:60:0,60,819	0/0:24,0:24:72:0,72,922	0/0:18,0:18:54:0,54,638	0/0:26,0:26:72:0,72,916	0/0:19,0:19:57:0,57,656	0/0:30,0:30:81:0,81,1215	0/0:27,0:27:72:0,72,1080	0/0:26,0:26:72:0,72,957
Lachesis_group0	852185	.	G	A	1143.96	PASS	AC=4;AF=0.048;AN=84;DP=1351;ExcessHet=0.0010;FS=0.000;MLEAC=4;MLEAF=0.048;MQ=60.00;QD=33.65;SNPEFF_EFFECT=UPSTREAM;SNPEFF_IMPACT=MODIFIER;SNPEFF_FUNCTIONAL_CLASS=NONE;SNPEFF_CODON_CHANGE=1300;SNPEFF_GENE_NAME=EVM0005973;SNPEFF_TRANSCRIPT_ID=EVM0005973.1;SOR=0.811	GT:AD:DP:GQ:PL	0/0:34,0:34:99:0,99,1186	0/0:135,0:135:99:0,120,1800	0/0:32,0:32:84:0,84,1260	0/0:16,0:16:45:0,45,675	0/0:18,0:18:54:0,54,679	0/0:18,0:18:54:0,54,547	0/0:20,0:20:60:0,60,755	0/0:15,0:15:45:0,45,592	0/0:17,0:17:48:0,48,720	0/0:26,0:26:72:0,72,855	0/0:16,0:16:39:0,39,585	0/0:16,0:16:48:0,48,634	0/0:14,0:14:39:0,39,585	0/0:16,0:16:45:0,45,675	0/0:106,0:106:99:0,120,1800	0/0:26,0:26:72:0,72,1080	1/1:0,17:17:51:590,51,0	0/0:17,0:17:51:0,51,562	0/0:116,0:116:99:0,120,1800	0/0:24,0:24:72:0,72,783	0/0:13,0:13:36:0,36,540	0/0:22,0:22:60:0,60,790	0/0:8,0:8:24:0,24,288	1/1:0,17:17:51:608,51,0	0/0:8,0:8:24:0,24,322	0/0:19,0:19:57:0,57,748	0/0:11,0:11:33:0,33,399	0/0:15,0:15:45:0,45,532	0/0:93,0:93:99:0,120,1800	0/0:16,0:16:42:0,42,630	0/0:28,0:28:81:0,81,939	0/0:20,0:20:60:0,60,767	0/0:17,0:17:45:0,45,675	0/0:24,0:24:72:0,72,760	0/0:25,0:25:66:0,66,990	0/0:20,0:20:60:0,60,668	0/0:24,0:24:72:0,72,720	0/0:21,0:21:60:0,60,900	0/0:16,0:16:48:0,48,532	0/0:24,0:24:30:0,30,714
Lachesis_group0	854919	.	T	G	39303.2	PASS	AC=44;AF=0.524;AN=84;BaseQRankSum=-0.432;DP=1601;ExcessHet=0.0000;FS=0.000;MLEAC=45;MLEAF=0.536;MQ=60.00;MQRankSum=0;QD=27.85;ReadPosRankSum=-0.934;SNPEFF_EFFECT=DOWNSTREAM;SNPEFF_IMPACT=MODIFIER;SNPEFF_FUNCTIONAL_CLASS=NONE;SNPEFF_CODON_CHANGE=1198;SNPEFF_GENE_NAME=EVM0005973;SNPEFF_TRANSCRIPT_ID=EVM0005973.1;SOR=0.181	GT:AD:DP:GQ:PL	1/1:0,17:17:51:642,51,0	1/1:0,182:182:99:7176,546,0	0/0:21,0:21:60:0,60,805	0/0:16,0:16:45:0,45,675	1/1:1,25:26:36:852,36,0	0/0:25,0:25:72:0,72,1080	0/0:18,0:18:54:0,54,684	0/0:25,0:25:66:0,66,990	0/0:19,0:19:57:0,57,691	0/0:19,0:19:51:0,51,765	1/1:0,19:19:57:725,57,0	0/0:28,0:28:81:0,81,1049	1/1:0,17:17:51:630,51,0	0/0:16,0:16:45:0,45,675	1/1:0,178:178:99:7105,534,0	0/0:16,0:16:48:0,48,596	1/1:0,18:18:54:605,54,0	0/0:20,0:20:60:0,60,741	1/1:0,188:188:99:7741,565,0	1/1:0,17:17:51:710,51,0	1/1:0,20:20:60:762,60,0	0/0:15,0:15:45:0,45,627	0/0:12,0:12:0:0,0,384	1/1:0,8:8:24:266,24,0	1/1:0,16:16:48:629,48,0	1/1:0,14:14:42:545,42,0	1/1:0,14:14:42:540,42,0	1/1:0,17:17:51:642,51,0	1/1:0,141:141:99:5686,423,0	0/0:9,0:9:27:0,27,330	1/1:0,10:10:30:350,30,0	0/0:19,0:19:15:0,15,642	1/1:0,18:18:54:650,54,0	0/0:23,0:23:60:0,60,900	1/1:1,21:22:24:747,24,0	0/0:8,0:8:21:0,21,315	1/1:0,14:14:42:435,42,0	0/0:22,0:22:60:0,60,824	1/1:0,27:27:81:1044,81,0	1/1:0,26:26:78:835,78,0
Lachesis_group0	867214	.	G	T	33970.1	PASS	AC=35;AF=0.417;AN=84;BaseQRankSum=-1.48;DP=1425;ExcessHet=0.0000;FS=0.000;MLEAC=35;MLEAF=0.417;MQ=60.00;MQRankSum=0;QD=31.72;ReadPosRankSum=-0.593;SNPEFF_EFFECT=DOWNSTREAM;SNPEFF_IMPACT=MODIFIER;SNPEFF_FUNCTIONAL_CLASS=NONE;SNPEFF_CODON_CHANGE=432;SNPEFF_GENE_NAME=EVM0010860;SNPEFF_TRANSCRIPT_ID=EVM0010860.1;SOR=0.870	GT:AD:DP:GQ:PL	1/1:0,19:19:57:657,57,0	1/1:0,141:141:99:5793,424,0	0/0:34,0:34:99:0,99,1485	0/0:10,0:10:30:0,30,350	1/1:0,23:23:69:756,69,0	0/0:22,0:22:60:0,60,900	0/0:31,0:31:90:0,90,1350	0/0:15,0:15:39:0,39,585	0/0:19,0:19:57:0,57,614	0/0:17,0:17:45:0,45,675	1/1:0,22:22:66:798,66,0	0/0:16,0:16:45:0,45,675	0/1:11,2:13:10:10,0,352	0/0:13,0:13:36:0,36,540	1/1:0,175:175:99:6959,525,0	0/0:20,0:20:60:0,60,697	0/0:21,0:21:57:0,57,855	0/0:20,0:20:60:0,60,603	1/1:0,170:170:99:6951,511,0	1/1:0,17:17:51:591,51,0	1/1:0,16:16:48:600,48,0	0/0:11,0:11:33:0,33,399	0/0:12,0:12:33:0,33,495	0/0:10,0:10:30:0,30,357	0/0:10,0:10:30:0,30,360	0/0:18,0:18:51:0,51,765	1/1:0,17:17:51:642,51,0	1/1:0,20:20:60:721,60,0	1/1:0,144:144:99:5700,432,0	0/0:4,0:4:12:0,12,167	1/1:0,21:21:63:657,63,0	0/0:10,0:10:30:0,30,350	1/1:0,5:5:15:175,15,0	0/0:17,0:17:48:0,48,720	1/1:0,22:22:66:746,66,0	0/0:24,0:24:60:0,60,900	1/1:0,26:26:78:865,78,0	0/0:24,0:24:72:0,72,786	1/1:0,16:16:48:566,48,0	1/1:0,25:25:75:859,75,0
Lachesis_group0	867378	.	T	C	58.65	PASS	AC=2;AF=0.030;AN=66;BaseQRankSum=-0.674;DP=731;ExcessHet=3.0776;FS=24.564;MLEAC=5;MLEAF=0.076;MQ=60.00;MQRankSum=0;QD=8.38;ReadPosRankSum=-0.674;SNPEFF_EFFECT=DOWNSTREAM;SNPEFF_IMPACT=MODIFIER;SNPEFF_FUNCTIONAL_CLASS=NONE;SNPEFF_CODON_CHANGE=268;SNPEFF_GENE_NAME=EVM0010860;SNPEFF_TRANSCRIPT_ID=EVM0010860.1;SOR=2.773	GT:AD:DP:GQ:PL	0/0:5,0:5:0:0,0,23	0/0:121,0:121:0:0,0,1375	0/0:4,0:4:0:0,0,84	0/0:4,0:4:0:0,0,110	0/0:2,0:2:0:0,0,26	./.:0,0:0:0:0,0,0	0/1:5,1:6:27:27,0,207	./.:0,0:0:0:0,0,0	0/0:6,0:6:0:0,0,102	0/0:2,0:2:6:0,6,90	0/0:11,0:11:0:0,0,164	0/0:3,0:3:9:0,9,113	./.:7,0:7:0:0,0,0	0/0:11,0:11:0:0,0,216	0/0:74,0:74:99:0,120,1800	0/0:5,0:5:0:0,0,152	0/0:6,0:6:0:0,0,122	0/0:10,0:10:0:0,0,105	0/0:122,0:122:0:0,0,1548	0/0:5,0:5:15:0,15,209	0/1:5,2:7:34:34,0,183	0/0:9,0:9:0:0,0,47	0/0:11,0:11:0:0,0,113	0/0:9,0:9:0:0,0,76	0/0:8,0:8:0:0,0,193	./.:9,0:9:0:0,0,0	0/0:11,0:11:0:0,0,121	0/0:11,0:11:0:0,0,6	0/0:104,0:104:0:0,0,1328	./.:0,0:0:0:0,0,0	0/0:3,0:3:9:0,9,113	./.:0,0:0:0:0,0,0	./.:1,0:1:0:0,0,0	0/0:4,0:4:0:0,0,96	0/0:9,0:9:12:0,12,273	0/0:1,0:1:3:0,3,42	0/0:7,0:7:6:0,6,235	./.:1,0:1:0:0,0,0	./.:0,0:0:0:0,0,0	0/0:2,0:2:6:0,6,89
Lachesis_group0	867933	.	T	G	36.63	PASS	AC=2;AF=0.029;AN=68;BaseQRankSum=0.431;DP=651;ExcessHet=3.0756;FS=0.000;MLEAC=5;MLEAF=0.074;MQ=60.00;MQRankSum=0;QD=5.23;ReadPosRankSum=0.126;SNPEFF_EFFECT=NON_SYNONYMOUS_CODING;SNPEFF_IMPACT=MODERATE;SNPEFF_FUNCTIONAL_CLASS=MISSENSE;SNPEFF_CODON_CHANGE=Atc/Ctc;SNPEFF_AMINO_ACID_CHANGE=I498L;SNPEFF_GENE_NAME=EVM0010860;SNPEFF_TRANSCRIPT_ID=EVM0010860.1;SNPEFF_EXON_ID=1;SOR=1.071	GT:AD:DP:GQ:PL	0/0:6,0:6:0:0,0,53	0/0:90,0:90:99:0,120,1800	0/0:10,0:10:0:0,0,121	0/0:5,0:5:0:0,0,56	./.:4,0:4:0:0,0,0	./.:0,0:0:0:0,0,0	0/0:7,0:7:0:0,0,25	0/0:7,0:7:0:0,0,38	./.:2,0:2:0:0,0,0	./.:2,0:2:0:0,0,0	0/0:7,0:7:0:0,0,85	0/0:5,0:5:0:0,0,54	0/0:8,0:8:0:0,0,129	0/0:8,0:8:0:0,0,147	0/0:102,0:102:0:0,0,2498	0/0:6,0:6:0:0,0,96	0/0:8,0:8:0:0,0,38	0/0:12,0:12:0:0,0,22	0/0:91,0:91:99:0,120,1800	0/0:5,0:5:0:0,0,3	./.:0,0:0:0:0,0,0	0/0:7,0:7:0:0,0,37	0/0:9,0:9:11:0,11,216	0/0:4,0:4:0:0,0,96	0/0:2,0:2:6:0,6,31	0/0:6,0:6:3:0,3,169	0/1:5,2:7:20:20,0,70	0/0:9,1:10:20:0,20,318	0/0:72,0:72:99:0,120,1800	./.:1,0:1:0:0,0,0	0/0:4,0:4:0:0,0,96	./.:4,0:4:0:0,0,0	./.:6,0:6:0:0,0,0	0/0:4,0:4:12:0,12,117	0/0:5,0:5:14:0,14,104	0/1:1,1:2:23:23,0,38	0/0:3,0:3:9:0,9,75	0/0:3,0:3:0:0,0,68	0/0:1,0:1:3:0,3,42	0/0:6,0:6:0:0,0,15
Lachesis_group0	867952	.	T	G	30.74	PASS	AC=1;AF=0.012;AN=82;BaseQRankSum=-0.253;DP=716;ExcessHet=3.0103;FS=0.000;MLEAC=2;MLEAF=0.024;MQ=60.00;MQRankSum=0;QD=6.15;ReadPosRankSum=0.253;SNPEFF_EFFECT=SYNONYMOUS_CODING;SNPEFF_IMPACT=LOW;SNPEFF_FUNCTIONAL_CLASS=SILENT;SNPEFF_CODON_CHANGE=acA/acC;SNPEFF_AMINO_ACID_CHANGE=T491;SNPEFF_GENE_NAME=EVM0010860;SNPEFF_TRANSCRIPT_ID=EVM0010860.1;SNPEFF_EXON_ID=1;SOR=0.446	GT:AD:DP:GQ:PL	0/0:7,0:7:5:0,5,173	0/0:90,0:90:99:0,120,1800	0/0:9,0:9:24:0,24,360	0/0:7,0:7:21:0,21,254	0/0:7,0:7:0:0,0,137	0/0:3,0:3:0:0,0,42	0/0:13,0:13:8:0,8,308	0/0:4,0:4:0:0,0,26	0/0:3,0:3:0:0,0,56	./.:2,0:2:0:0,0,0	0/0:9,0:9:11:0,11,249	0/0:6,0:6:18:0,18,160	0/0:5,0:5:15:0,15,170	0/0:8,0:8:8:0,8,145	0/0:110,0:110:32:0,32,2343	0/0:8,0:8:8:0,8,251	0/0:11,0:11:33:0,33,306	0/0:15,0:15:0:0,0,292	0/0:91,0:91:99:0,120,1800	0/0:6,0:6:15:0,15,225	0/0:1,0:1:3:0,3,15	0/0:10,0:10:14:0,14,231	0/0:9,0:9:27:0,27,323	0/0:3,0:3:0:0,0,68	0/0:2,0:2:6:0,6,31	0/0:7,0:7:5:0,5,158	0/0:13,0:13:0:0,0,144	0/0:13,0:13:0:0,0,209	0/0:72,0:72:99:0,120,1800	0/0:2,0:2:6:0,6,57	0/0:5,0:5:15:0,15,148	0/0:4,0:4:0:0,0,41	0/0:4,0:4:0:0,0,57	0/0:5,0:5:0:0,0,113	0/0:13,0:13:0:0,0,218	0/1:3,2:5:43:43,0,100	0/0:2,0:2:6:0,6,57	0/0:8,0:8:24:0,24,296	0/0:6,0:6:18:0,18,200	0/0:10,0:10:0:0,0,229
Lachesis_group0	869415	.	A	G	32337.6	PASS	AC=42;AF=0.500;AN=84;BaseQRankSum=1.36;DP=1336;ExcessHet=0.0000;FS=0.000;MLEAC=42;MLEAF=0.500;MQ=60.00;MQRankSum=0;QD=32.26;ReadPosRankSum=0.793;SNPEFF_EFFECT=NON_SYNONYMOUS_CODING;SNPEFF_IMPACT=MODERATE;SNPEFF_FUNCTIONAL_CLASS=MISSENSE;SNPEFF_CODON_CHANGE=Tcg/Ccg;SNPEFF_AMINO_ACID_CHANGE=S4P;SNPEFF_GENE_NAME=EVM0010860;SNPEFF_TRANSCRIPT_ID=EVM0010860.1;SNPEFF_EXON_ID=1;SOR=0.443	GT:AD:DP:GQ:PL	1/1:0,25:25:75:825,75,0	1/1:0,146:146:99:5653,438,0	0/0:27,0:27:72:0,72,1080	0/0:20,0:20:60:0,60,687	0/0:21,0:21:63:0,63,809	0/0:21,0:21:60:0,60,639	0/0:24,0:24:72:0,72,874	0/0:20,0:20:57:0,57,855	0/0:20,0:20:60:0,60,801	0/0:21,0:21:60:0,60,819	1/1:0,11:11:33:391,33,0	0/0:12,0:12:36:0,36,371	1/1:1,15:16:6:539,6,0	0/0:5,0:5:15:0,15,175	1/1:0,126:126:99:4563,377,0	0/0:18,0:18:54:0,54,706	1/1:2,31:33:50:973,50,0	0/0:7,0:7:18:0,18,270	1/1:0,153:153:99:6041,460,0	1/1:0,27:27:81:872,81,0	1/1:0,13:13:39:463,39,0	0/0:10,0:10:24:0,24,360	0/0:6,0:6:15:0,15,225	1/1:0,9:9:27:376,27,0	1/1:0,7:7:21:292,21,0	1/1:0,12:12:36:501,36,0	1/1:0,9:9:27:376,27,0	1/1:0,17:17:51:676,51,0	1/1:0,151:151:99:5838,453,0	0/0:15,0:15:42:0,42,630	1/1:0,8:8:24:300,24,0	0/0:19,0:19:57:0,57,755	1/1:0,15:15:45:529,45,0	0/0:15,0:15:45:0,45,576	1/1:0,19:19:57:794,57,0	0/0:24,0:24:72:0,72,794	1/1:0,25:25:75:839,75,0	0/0:27,0:27:81:0,81,741	1/1:0,18:18:54:616,54,0	1/1:0,28:28:84:919,84,0
Lachesis_group0	869453	.	T	C	32349.1	PASS	AC=41;AF=0.488;AN=84;BaseQRankSum=-0.608;DP=1333;ExcessHet=0.0000;FS=0.000;MLEAC=41;MLEAF=0.488;MQ=60.00;MQRankSum=0;QD=28.89;ReadPosRankSum=0.425;SNPEFF_EFFECT=UPSTREAM;SNPEFF_IMPACT=MODIFIER;SNPEFF_FUNCTIONAL_CLASS=NONE;SNPEFF_CODON_CHANGE=29;SNPEFF_GENE_NAME=EVM0010860;SNPEFF_TRANSCRIPT_ID=EVM0010860.1;SOR=0.572	GT:AD:DP:GQ:PL	1/1:0,23:23:69:820,69,0	1/1:0,142:142:99:5464,425,0	0/0:25,0:25:72:0,72,1080	0/0:20,0:20:54:0,54,810	0/0:25,0:25:72:0,72,896	0/0:20,0:20:54:0,54,810	0/0:25,0:25:66:0,66,990	0/0:21,0:21:57:0,57,855	0/0:19,0:19:54:0,54,810	0/0:27,0:27:81:0,81,967	1/1:0,14:14:42:505,42,0	0/0:12,0:12:33:0,33,495	0/1:2,13:15:39:432,0,39	0/0:4,0:4:9:0,9,135	1/1:0,125:125:99:4706,374,0	0/0:18,0:18:48:0,48,720	1/1:1,28:29:45:945,45,0	0/0:8,0:8:24:0,24,310	1/1:0,149:149:99:5909,447,0	1/1:0,28:28:84:916,84,0	1/1:0,15:15:45:546,45,0	0/0:5,0:5:15:0,15,209	0/0:3,0:3:9:0,9,99	1/1:0,10:10:30:418,30,0	1/1:0,8:8:24:300,24,0	1/1:0,12:12:36:501,36,0	1/1:0,15:15:45:560,45,0	1/1:0,18:18:54:705,54,0	1/1:0,147:147:99:5666,440,0	0/0:13,0:13:39:0,39,509	1/1:0,11:11:33:391,33,0	0/0:23,0:23:54:0,54,835	1/1:0,12:12:36:429,36,0	0/0:17,0:17:39:0,39,585	1/1:0,22:22:66:813,66,0	0/0:21,0:21:60:0,60,749	1/1:0,23:23:69:822,69,0	0/0:23,0:23:57:0,57,855	1/1:0,18:18:54:650,54,0	1/1:0,27:27:81:889,81,0
Lachesis_group0	869643	.	A	C	44.01	PASS	AC=1;AF=0.012;AN=84;BaseQRankSum=-0.431;DP=989;ExcessHet=3.0103;FS=3.680;MLEAC=1;MLEAF=0.012;MQ=60.00;MQRankSum=0;QD=6.29;ReadPosRankSum=-1.47;SNPEFF_EFFECT=UPSTREAM;SNPEFF_IMPACT=MODIFIER;SNPEFF_FUNCTIONAL_CLASS=NONE;SNPEFF_CODON_CHANGE=219;SNPEFF_GENE_NAME=EVM0010860;SNPEFF_TRANSCRIPT_ID=EVM0010860.1;SOR=2.258	GT:AD:DP:GQ:PL	0/0:33,0:33:98:0,98,1002	0/0:77,0:77:99:0,99,1800	0/0:33,0:33:99:0,99,1055	0/0:23,0:23:27:0,27,698	0/0:21,0:21:0:0,0,537	0/0:14,0:14:42:0,42,440	0/0:18,0:18:51:0,51,765	0/0:17,0:17:51:0,51,616	0/0:29,0:29:86:0,86,852	0/0:31,0:31:77:0,77,825	0/0:13,0:13:38:0,38,305	0/0:9,0:9:27:0,27,294	0/0:10,0:10:15:0,15,326	0/0:7,0:7:21:0,21,254	0/0:63,0:63:99:0,120,1800	0/0:34,0:34:55:0,55,959	0/0:14,0:14:26:0,26,402	0/0:15,0:15:45:0,45,540	0/0:61,0:61:99:0,106,1766	0/0:10,0:10:30:0,30,331	0/0:19,0:19:0:0,0,498	0/0:13,0:13:39:0,39,386	0/0:4,0:4:12:0,12,129	0/0:16,0:16:48:0,48,514	0/0:3,0:3:9:0,9,73	0/0:7,0:7:21:0,21,240	0/1:5,2:7:60:60,0,144	0/0:9,0:9:27:0,27,291	0/0:48,0:48:99:0,120,1800	0/0:17,0:17:35:0,35,537	0/0:25,0:25:44:0,44,698	0/0:13,0:13:39:0,39,481	0/0:11,0:11:33:0,33,383	0/0:13,0:13:39:0,39,394	0/0:20,0:20:60:0,60,737	0/0:10,0:10:0:0,0,257	0/0:31,0:31:77:0,77,878	0/0:20,0:20:60:0,60,588	0/0:34,0:34:71:0,71,972	0/0:25,0:25:72:0,72,746
Lachesis_group0	874914	.	A	C	581.8	PASS	AC=2;AF=0.024;AN=84;DP=1123;ExcessHet=0.0262;FS=0.000;MLEAC=2;MLEAF=0.024;MQ=60.00;QD=32.32;SNPEFF_EFFECT=DOWNSTREAM;SNPEFF_IMPACT=MODIFIER;SNPEFF_FUNCTIONAL_CLASS=NONE;SNPEFF_CODON_CHANGE=783;SNPEFF_GENE_NAME=EVM0000651;SNPEFF_TRANSCRIPT_ID=EVM0000651.1;SOR=0.914	GT:AD:DP:GQ:PL	0/0:22,0:22:60:0,60,869	0/0:109,0:109:99:0,105,1800	0/0:17,0:17:51:0,51,599	0/0:19,0:19:54:0,54,810	0/0:20,0:20:60:0,60,729	0/0:16,0:16:45:0,45,675	0/0:17,0:17:48:0,48,720	0/0:17,0:17:51:0,51,630	0/0:19,0:19:57:0,57,661	0/0:21,0:21:60:0,60,900	0/0:21,0:21:48:0,48,740	0/0:10,0:10:30:0,30,406	0/0:22,0:22:60:0,60,849	0/0:19,0:19:54:0,54,810	0/0:95,0:95:99:0,120,1800	0/0:20,0:20:57:0,57,855	0/0:17,0:17:51:0,51,608	0/0:21,0:21:60:0,60,669	0/0:77,0:77:99:0,119,1800	0/0:22,0:22:60:0,60,900	0/0:17,0:17:45:0,45,675	0/0:14,0:14:36:0,36,540	0/0:20,0:20:60:0,60,733	0/0:16,0:16:48:0,48,618	0/0:14,0:14:42:0,42,551	0/0:13,0:13:33:0,33,495	0/0:6,0:6:18:0,18,224	0/0:18,0:18:48:0,48,720	0/0:87,0:87:99:0,120,1800	0/0:19,0:19:57:0,57,665	0/0:20,0:20:60:0,60,665	0/0:22,0:22:63:0,63,781	0/0:21,0:21:63:0,63,805	0/0:21,0:21:60:0,60,728	0/0:33,0:33:90:0,90,1350	1/1:0,18:18:54:615,54,0	0/0:25,0:25:72:0,72,1080	0/0:34,0:34:96:0,96,1440	0/0:10,0:10:30:0,30,391	0/0:20,0:20:60:0,60,603
Lachesis_group0	877312	.	A	G	41876.7	PASS	AC=44;AF=0.524;AN=84;BaseQRankSum=0.881;DP=1599;ExcessHet=0.0000;FS=0.000;MLEAC=44;MLEAF=0.524;MQ=60.00;MQRankSum=0;QD=35.21;ReadPosRankSum=0.398;SNPEFF_EFFECT=UPSTREAM;SNPEFF_IMPACT=MODIFIER;SNPEFF_FUNCTIONAL_CLASS=NONE;SNPEFF_CODON_CHANGE=2273;SNPEFF_GENE_NAME=EVM0012849;SNPEFF_TRANSCRIPT_ID=EVM0012849.1;SOR=0.261	GT:AD:DP:GQ:PL	1/1:0,19:19:57:691,57,0	1/1:0,197:197:99:7739,592,0	0/0:19,0:19:57:0,57,691	0/0:19,0:19:51:0,51,765	1/1:0,19:19:57:691,57,0	0/0:15,0:15:42:0,42,630	0/0:32,0:32:47:0,47,919	0/0:9,0:9:27:0,27,315	0/0:19,0:19:51:0,51,765	0/0:18,0:18:48:0,48,720	1/1:0,20:20:60:755,60,0	0/0:13,0:13:36:0,36,540	1/1:0,14:14:42:414,42,0	0/0:17,0:17:48:0,48,720	1/1:1,182:183:99:7059,513,0	0/0:25,0:25:72:0,72,884	1/1:0,25:25:75:840,75,0	0/0:18,0:18:45:0,45,675	1/1:0,192:192:99:7060,575,0	1/1:0,19:19:57:725,57,0	1/1:0,26:26:78:984,78,0	0/0:16,0:16:45:0,45,675	0/0:16,0:16:45:0,45,675	1/1:0,18:18:54:740,54,0	1/1:0,15:15:45:478,45,0	1/1:0,14:14:42:448,42,0	1/1:0,14:14:42:477,42,0	1/1:0,16:16:48:634,48,0	1/1:0,175:175:99:7092,525,0	0/0:22,0:22:57:0,57,855	1/1:0,17:17:51:608,51,0	0/0:22,0:22:51:0,51,765	1/1:0,25:25:75:841,75,0	0/0:28,0:28:81:0,81,1089	1/1:0,40:40:99:1296,120,0	0/0:29,0:29:72:0,72,1080	1/1:0,12:12:36:466,36,0	0/0:26,0:26:72:0,72,1080	1/1:0,32:32:96:1154,96,0	1/1:0,22:22:66:709,66,0
Lachesis_group0	877465	.	G	A	42466.7	PASS	AC=44;AF=0.524;AN=84;DP=1523;ExcessHet=0.0000;FS=0.000;MLEAC=44;MLEAF=0.524;MQ=60.00;QD=31.97;SNPEFF_EFFECT=UPSTREAM;SNPEFF_IMPACT=MODIFIER;SNPEFF_FUNCTIONAL_CLASS=NONE;SNPEFF_CODON_CHANGE=2120;SNPEFF_GENE_NAME=EVM0012849;SNPEFF_TRANSCRIPT_ID=EVM0012849.1;SOR=0.879	GT:AD:DP:GQ:PL	1/1:0,23:23:69:824,69,0	1/1:0,205:205:99:8029,615,0	0/0:24,0:24:69:0,69,1035	0/0:26,0:26:72:0,72,957	1/1:0,20:20:60:761,60,0	0/0:21,0:21:60:0,60,805	0/0:24,0:24:30:0,30,702	0/0:15,0:15:45:0,45,500	0/0:18,0:18:54:0,54,684	0/0:20,0:20:60:0,60,668	1/1:0,13:13:39:543,39,0	0/0:13,0:13:39:0,39,509	1/1:0,9:9:27:376,27,0	0/0:9,0:9:24:0,24,360	1/1:0,170:170:99:6664,510,0	0/0:15,0:15:45:0,45,542	1/1:0,27:27:81:945,81,0	0/0:20,0:20:54:0,54,810	1/1:0,199:199:99:7859,596,0	1/1:0,31:31:93:1084,93,0	1/1:0,22:22:66:817,66,0	0/0:13,0:13:39:0,39,509	0/0:18,0:18:51:0,51,765	1/1:0,11:11:33:459,33,0	1/1:0,11:11:33:435,33,0	1/1:0,12:12:36:467,36,0	1/1:0,15:15:45:592,45,0	1/1:0,14:14:42:482,42,0	1/1:0,177:177:99:7179,531,0	0/0:18,0:18:54:0,54,728	1/1:0,17:17:51:574,51,0	0/0:17,0:17:48:0,48,720	1/1:0,20:20:60:752,60,0	0/0:16,0:16:48:0,48,622	1/1:0,26:26:78:945,78,0	0/0:24,0:24:72:0,72,900	1/1:0,23:23:69:854,69,0	0/0:18,0:18:51:0,51,765	1/1:0,30:30:90:1011,90,0	1/1:0,25:25:75:839,75,0
Lachesis_group0	882709	.	C	T	43711.7	PASS	AC=44;AF=0.524;AN=84;BaseQRankSum=-0.616;DP=1578;ExcessHet=0.0000;FS=0.000;MLEAC=44;MLEAF=0.524;MQ=60.00;MQRankSum=0;QD=27.94;ReadPosRankSum=-1.28;SNPEFF_EFFECT=SYNONYMOUS_CODING;SNPEFF_IMPACT=LOW;SNPEFF_FUNCTIONAL_CLASS=SILENT;SNPEFF_CODON_CHANGE=acG/acA;SNPEFF_AMINO_ACID_CHANGE=T158;SNPEFF_GENE_NAME=EVM0005551;SNPEFF_TRANSCRIPT_ID=EVM0005551.1;SNPEFF_EXON_ID=2;SOR=0.296	GT:AD:DP:GQ:PL	1/1:0,25:25:75:846,75,0	1/1:0,227:227:99:9228,683,0	0/0:19,0:19:54:0,54,810	0/0:21,0:21:60:0,60,839	1/1:0,23:23:69:824,69,0	0/0:20,0:20:57:0,57,855	0/0:28,0:28:81:0,81,939	0/0:15,0:15:39:0,39,585	0/0:21,0:21:60:0,60,831	0/0:19,0:19:51:0,51,765	1/1:0,22:22:66:851,66,0	0/0:10,0:10:27:0,27,405	1/1:0,14:14:42:516,42,0	0/0:20,0:20:60:0,60,687	1/1:1,200:201:99:8064,559,0	0/0:25,0:25:72:0,72,996	1/1:0,10:10:30:349,30,0	0/0:20,0:20:60:0,60,755	1/1:0,178:178:99:7258,535,0	1/1:0,24:24:72:934,72,0	1/1:0,17:17:51:710,51,0	0/0:16,0:16:45:0,45,675	0/0:9,0:9:27:0,27,298	1/1:0,10:10:30:385,30,0	1/1:0,20:20:59:720,59,0	1/1:0,19:19:57:715,57,0	1/1:0,22:22:66:850,66,0	1/1:0,15:15:45:554,45,0	1/1:0,146:146:99:5888,438,0	0/0:20,0:20:60:0,60,733	1/1:0,23:23:69:809,69,0	0/0:17,0:17:51:0,51,616	1/1:0,29:29:87:958,87,0	0/0:21,0:21:60:0,60,805	1/1:0,24:24:72:832,72,0	0/0:21,0:21:60:0,60,735	1/1:0,12:12:36:501,36,0	0/0:13,0:13:33:0,33,495	1/1:0,26:26:78:1051,78,0	1/1:0,23:23:69:893,69,0
Lachesis_group0	884281	.	C	T	40841.8	PASS	AC=44;AF=0.524;AN=84;BaseQRankSum=1.36;DP=1465;ExcessHet=0.0000;FS=0.000;MLEAC=44;MLEAF=0.524;MQ=60.00;MQRankSum=0;QD=34.00;ReadPosRankSum=-0.078;SNPEFF_EFFECT=UPSTREAM;SNPEFF_IMPACT=MODIFIER;SNPEFF_FUNCTIONAL_CLASS=NONE;SNPEFF_CODON_CHANGE=990;SNPEFF_GENE_NAME=EVM0005551;SNPEFF_TRANSCRIPT_ID=EVM0005551.1;SOR=0.730	GT:AD:DP:GQ:PL	1/1:0,19:19:57:719,57,0	1/1:0,184:184:99:7392,552,0	0/0:22,0:22:24:0,24,687	0/0:29,0:29:81:0,81,1215	1/1:0,22:22:66:826,66,0	0/0:13,0:13:39:0,39,448	0/0:31,0:31:90:0,90,1044	0/0:15,0:15:45:0,45,600	0/0:13,0:13:39:0,39,451	0/0:20,0:20:57:0,57,855	1/1:0,20:20:60:831,60,0	0/0:15,0:15:39:0,39,585	1/1:0,19:19:57:659,57,0	0/0:13,0:13:39:0,39,497	1/1:1,176:177:99:6842,485,0	0/0:21,0:21:63:0,63,803	1/1:0,25:25:75:873,75,0	0/0:18,0:18:54:0,54,718	1/1:1,182:183:99:7343,518,0	1/1:0,28:28:84:987,84,0	1/1:0,27:27:81:923,81,0	0/0:15,0:15:45:0,45,546	0/0:16,0:16:45:0,45,675	1/1:0,8:8:24:334,24,0	1/1:0,13:13:39:475,39,0	1/1:0,15:15:45:571,45,0	1/1:0,20:20:60:767,60,0	1/1:0,14:14:42:517,42,0	1/1:0,161:161:99:6600,483,0	0/0:16,0:16:39:0,39,585	1/1:0,18:18:54:666,54,0	0/0:9,0:9:27:0,27,364	1/1:0,19:19:57:725,57,0	0/0:19,0:19:57:0,57,645	1/1:0,28:28:84:998,84,0	0/0:11,0:11:33:0,33,413	1/1:0,17:17:51:608,51,0	0/0:8,0:8:24:0,24,274	1/1:0,17:17:51:636,51,0	1/1:0,17:17:51:574,51,0
Lachesis_group0	892208	.	A	G	35097.6	PASS	AC=44;AF=0.524;AN=84;BaseQRankSum=2.83;DP=1331;ExcessHet=0.0000;FS=0.000;MLEAC=44;MLEAF=0.524;MQ=60.00;MQRankSum=0;QD=35.36;ReadPosRankSum=0.578;SNPEFF_EFFECT=DOWNSTREAM;SNPEFF_IMPACT=MODIFIER;SNPEFF_FUNCTIONAL_CLASS=NONE;SNPEFF_CODON_CHANGE=4187;SNPEFF_GENE_NAME=EVM0015825;SNPEFF_TRANSCRIPT_ID=EVM0015825.1;SOR=0.468	GT:AD:DP:GQ:PL	1/1:0,15:15:45:580,45,0	1/1:0,174:174:99:6803,523,0	0/0:24,0:24:0:0,0,610	0/0:23,0:23:27:0,27,785	1/1:0,14:14:42:573,42,0	0/0:23,0:23:60:0,60,900	0/0:24,0:24:30:0,30,680	0/0:24,0:24:72:0,72,922	0/0:20,0:20:57:0,57,855	0/0:15,0:15:45:0,45,512	1/1:0,15:15:45:524,45,0	0/0:9,0:9:27:0,27,296	1/1:2,16:18:5:581,5,0	0/0:13,0:13:39:0,39,505	1/1:0,155:155:99:6050,465,0	0/0:22,0:22:60:0,60,900	1/1:0,22:22:66:783,66,0	0/0:13,0:13:33:0,33,495	1/1:0,167:167:99:6867,501,0	1/1:0,23:23:69:918,69,0	1/1:0,6:6:18:251,18,0	0/0:7,0:7:21:0,21,232	0/0:16,0:16:45:0,45,675	1/1:0,10:10:30:350,30,0	1/1:0,5:5:15:169,15,0	1/1:0,12:12:36:443,36,0	1/1:0,14:14:42:538,42,0	1/1:0,18:18:54:581,54,0	1/1:0,117:117:99:4812,351,0	0/0:11,0:11:27:0,27,405	1/1:0,15:15:45:558,45,0	0/0:17,0:17:9:0,9,558	1/1:0,25:25:75:938,75,0	0/0:18,0:18:48:0,48,720	1/1:0,16:16:48:566,48,0	0/0:11,0:11:33:0,33,370	1/1:0,24:24:72:866,72,0	0/0:26,0:26:72:0,72,1080	1/1:0,16:16:48:566,48,0	1/1:1,26:27:39:794,39,0
Lachesis_group0	892622	.	G	A	34165.1	PASS	AC=44;AF=0.524;AN=84;BaseQRankSum=2.16;DP=1383;ExcessHet=0.0000;FS=0.000;MLEAC=45;MLEAF=0.536;MQ=60.00;MQRankSum=0;QD=25.78;ReadPosRankSum=1.08;SNPEFF_EFFECT=DOWNSTREAM;SNPEFF_IMPACT=MODIFIER;SNPEFF_FUNCTIONAL_CLASS=NONE;SNPEFF_CODON_CHANGE=3773;SNPEFF_GENE_NAME=EVM0015825;SNPEFF_TRANSCRIPT_ID=EVM0015825.1;SOR=0.846	GT:AD:DP:GQ:PL	1/1:0,28:28:84:1017,84,0	1/1:0,139:139:99:5421,416,0	0/0:12,0:12:33:0,33,495	0/0:26,0:26:36:0,36,764	1/1:0,24:24:72:900,72,0	0/0:24,0:24:30:0,30,736	0/0:27,0:27:32:0,32,927	0/0:19,0:19:51:0,51,765	0/0:26,0:26:72:0,72,1080	0/0:29,0:29:87:0,87,1063	1/1:0,16:16:48:661,48,0	0/0:11,0:11:33:0,33,339	1/1:0,16:16:48:668,48,0	0/0:10,0:10:30:0,30,360	1/1:0,140:140:99:5665,420,0	0/0:25,0:25:0:0,0,664	1/1:0,31:31:93:1023,93,0	0/0:29,0:29:81:0,81,1215	1/1:0,138:138:99:5303,414,0	1/1:0,24:24:72:922,72,0	1/1:0,19:19:57:759,57,0	0/0:17,0:17:45:0,45,675	0/0:10,0:10:30:0,30,384	1/1:0,11:11:33:425,33,0	1/1:0,10:10:30:413,30,0	1/1:0,13:13:39:497,39,0	1/1:0,14:14:42:552,42,0	1/1:0,18:18:54:672,54,0	1/1:0,131:131:99:5254,394,0	0/0:14,0:14:0:0,0,399	1/1:0,14:14:42:517,42,0	0/0:27,0:27:39:0,39,762	1/1:0,11:11:33:391,33,0	0/0:31,0:31:51:0,51,1029	1/1:2,19:21:14:652,14,0	0/0:21,0:21:60:0,60,846	1/1:0,18:18:54:649,54,0	0/0:31,0:31:90:0,90,954	1/1:0,17:17:51:644,51,0	1/1:0,30:30:90:1165,90,0
Lachesis_group0	895068	.	G	T	42632.7	PASS	AC=44;AF=0.524;AN=84;BaseQRankSum=2.09;DP=1525;ExcessHet=0.0000;FS=0.000;MLEAC=44;MLEAF=0.524;MQ=59.98;MQRankSum=0;QD=29.96;ReadPosRankSum=-0.45;SNPEFF_EFFECT=DOWNSTREAM;SNPEFF_IMPACT=MODIFIER;SNPEFF_FUNCTIONAL_CLASS=NONE;SNPEFF_CODON_CHANGE=1327;SNPEFF_GENE_NAME=EVM0015825;SNPEFF_TRANSCRIPT_ID=EVM0015825.1;SOR=0.754	GT:AD:DP:GQ:PL	1/1:1,26:27:71:935,71,0	1/1:0,213:213:99:8445,640,0	0/0:15,0:15:45:0,45,546	0/0:17,0:17:48:0,48,720	1/1:0,21:21:63:809,63,0	0/0:27,0:27:81:0,81,863	0/0:19,0:19:57:0,57,767	0/0:13,0:13:39:0,39,448	0/0:18,0:18:54:0,54,657	0/0:33,0:33:99:0,99,1184	1/1:0,28:28:84:1083,84,0	0/0:16,0:16:48:0,48,596	1/1:1,15:16:6:561,6,0	0/0:16,0:16:45:0,45,675	1/1:0,180:180:99:7407,540,0	0/0:15,0:15:30:0,30,523	1/1:0,22:22:65:752,65,0	0/0:18,0:18:51:0,51,765	1/1:0,166:166:99:6773,499,0	1/1:0,20:20:60:801,60,0	1/1:0,26:26:78:972,78,0	0/0:18,0:18:51:0,51,765	0/0:10,0:10:27:0,27,405	1/1:0,20:20:60:665,60,0	1/1:0,24:24:72:922,72,0	1/1:0,19:19:56:659,56,0	1/1:0,25:25:75:931,75,0	1/1:0,17:17:51:669,51,0	1/1:0,137:137:99:5894,412,0	0/0:19,0:19:57:0,57,639	1/1:0,18:18:54:706,54,0	0/0:24,0:24:72:0,72,896	1/1:0,18:18:54:710,54,0	0/0:23,0:23:54:0,54,810	1/1:0,21:21:63:780,63,0	0/0:20,0:20:60:0,60,732	1/1:0,16:16:48:622,48,0	0/0:25,0:25:75:0,75,942	1/1:0,19:19:57:711,57,0	1/1:0,25:25:75:851,75,0
Lachesis_group0	897168	.	T	A	81.37	PASS	AC=1;AF=0.012;AN=84;DP=938;ExcessHet=3.0103;FS=5.902;MLEAC=1;MLEAF=0.012;MQ=60.00;QD=3.54;SNPEFF_EFFECT=UTR_3_PRIME;SNPEFF_IMPACT=MODIFIER;SNPEFF_FUNCTIONAL_CLASS=NONE;SNPEFF_CODON_CHANGE=432;SNPEFF_GENE_NAME=EVM0015825;SNPEFF_TRANSCRIPT_ID=EVM0015825.1;SNPEFF_EXON_ID=1;SOR=2.712	GT:AD:DP:GQ:PL	0/0:22,0:22:60:0,60,900	0/0:44,0:44:99:0,114,1710	0/0:19,0:19:51:0,51,765	0/0:21,0:21:57:0,57,855	0/0:21,0:21:60:0,60,900	0/0:20,0:20:60:0,60,768	0/0:30,0:30:81:0,81,1215	0/0:24,0:24:69:0,69,1035	0/0:30,0:30:90:0,90,955	0/0:20,0:20:60:0,60,705	0/0:23,0:23:60:0,60,900	0/0:14,0:14:42:0,42,505	0/0:12,0:12:36:0,36,349	0/0:14,0:14:42:0,42,456	0/0:38,0:38:99:0,105,1575	0/1:19,4:23:98:98,0,629	0/0:13,0:13:36:0,36,540	0/0:24,0:24:60:0,60,793	0/0:43,0:43:99:0,114,1710	0/0:29,0:29:71:0,71,916	0/0:13,0:13:39:0,39,485	0/0:12,0:12:36:0,36,441	0/0:12,0:12:36:0,36,489	0/0:15,0:15:42:0,42,630	0/0:14,0:14:36:0,36,540	0/0:17,0:17:35:0,35,542	0/0:12,0:12:36:0,36,441	0/0:21,0:21:60:0,60,831	0/0:37,0:37:99:0,99,1485	0/0:16,0:16:33:0,33,531	0/0:16,0:16:45:0,45,675	0/0:20,0:20:60:0,60,725	0/0:17,0:17:51:0,51,577	0/0:13,0:13:39:0,39,531	0/0:23,0:23:63:0,63,832	0/0:30,0:30:90:0,90,1130	0/0:17,0:17:51:0,51,512	0/0:30,0:30:90:0,90,1043	0/0:25,0:25:75:0,75,916	0/0:20,0:20:60:0,60,809
Lachesis_group0	907245	.	T	C	37852.8	PASS	AC=44;AF=0.524;AN=84;BaseQRankSum=-0.913;DP=1591;ExcessHet=0.0000;FS=0.000;MLEAC=44;MLEAF=0.524;MQ=60.00;MQRankSum=0;QD=28.91;ReadPosRankSum=0.475;SNPEFF_EFFECT=SYNONYMOUS_CODING;SNPEFF_IMPACT=LOW;SNPEFF_FUNCTIONAL_CLASS=SILENT;SNPEFF_CODON_CHANGE=aaT/aaC;SNPEFF_AMINO_ACID_CHANGE=N511;SNPEFF_GENE_NAME=EVM0002383;SNPEFF_TRANSCRIPT_ID=EVM0002383.1;SNPEFF_EXON_ID=1;SOR=0.440	GT:AD:DP:GQ:PL	1/1:0,35:35:99:1245,105,0	1/1:0,195:195:99:7388,585,0	0/0:34,0:34:99:0,99,1485	0/0:20,0:20:60:0,60,797	1/1:0,29:29:87:1028,87,0	0/0:23,0:23:63:0,63,945	0/1:21,3:24:19:19,0,703	0/0:18,0:18:51:0,51,765	0/0:15,0:15:42:0,42,630	0/0:24,0:24:72:0,72,866	1/1:0,14:14:42:518,42,0	0/0:15,0:15:45:0,45,566	0/1:1,10:11:9:282,0,9	0/0:18,0:18:51:0,51,765	1/1:2,147:149:99:5281,396,0	0/0:17,0:17:51:0,51,630	1/1:0,20:20:60:767,60,0	0/0:18,0:18:54:0,54,740	1/1:0,173:173:99:6713,519,0	1/1:0,16:16:48:599,48,0	1/1:0,17:17:51:638,51,0	0/0:12,0:12:33:0,33,495	0/0:12,0:12:30:0,30,450	1/1:0,8:8:24:300,24,0	1/1:0,15:15:45:580,45,0	1/1:0,13:13:39:509,39,0	1/1:0,19:19:57:791,57,0	1/1:0,15:15:45:580,45,0	1/1:0,141:141:99:5803,422,0	0/0:17,0:17:9:0,9,534	1/1:0,14:14:42:585,42,0	0/0:21,0:21:21:0,21,713	1/1:0,13:13:39:475,39,0	0/0:24,0:24:66:0,66,990	1/1:0,35:35:99:1255,105,0	0/0:21,0:21:57:0,57,855	1/1:0,22:22:66:782,66,0	0/0:33,0:33:93:0,93,1395	1/1:0,25:25:75:830,75,0	1/1:0,24:24:72:900,72,0
Lachesis_group0	909165	.	A	G	41.42	PASS	AC=1;AF=0.012;AN=84;BaseQRankSum=-0.389;DP=1279;ExcessHet=3.0103;FS=0.000;MLEAC=1;MLEAF=0.012;MQ=60.00;MQRankSum=0;QD=3.77;ReadPosRankSum=-0.992;SNPEFF_EFFECT=DOWNSTREAM;SNPEFF_IMPACT=MODIFIER;SNPEFF_FUNCTIONAL_CLASS=NONE;SNPEFF_CODON_CHANGE=1522;SNPEFF_GENE_NAME=EVM0002383;SNPEFF_TRANSCRIPT_ID=EVM0002383.1;SOR=0.693	GT:AD:DP:GQ:PL	0/0:26,0:26:78:0,78,880	0/0:127,0:127:99:0,120,1800	0/0:21,0:21:60:0,60,747	0/0:18,0:18:48:0,48,720	0/0:28,0:28:81:0,81,1215	0/0:19,0:19:57:0,57,691	0/0:26,0:26:78:0,78,843	0/0:18,0:18:54:0,54,521	0/0:18,0:18:54:0,54,619	0/0:18,0:18:51:0,51,765	0/0:17,0:17:48:0,48,720	0/0:12,0:12:30:0,30,450	0/0:8,0:8:24:0,24,334	0/0:16,0:16:42:0,42,630	0/0:91,0:91:99:0,120,1800	0/0:14,0:14:39:0,39,585	0/0:23,0:23:60:0,60,812	0/0:12,0:12:36:0,36,417	0/0:112,0:112:99:0,120,1800	0/0:29,0:29:84:0,84,1260	0/0:14,0:14:39:0,39,585	0/0:10,0:10:27:0,27,405	0/0:2,0:2:6:0,6,84	0/0:16,0:16:45:0,45,675	0/1:8,3:11:58:58,0,229	0/0:20,0:20:60:0,60,717	0/0:12,0:12:30:0,30,450	0/0:23,0:23:63:0,63,945	0/0:109,0:109:99:0,120,1800	0/0:15,0:15:42:0,42,630	0/0:10,0:10:27:0,27,405	0/0:17,0:17:51:0,51,664	0/0:25,0:25:72:0,72,724	0/0:13,0:13:39:0,39,490	0/0:21,0:21:60:0,60,900	0/0:24,0:24:72:0,72,910	0/0:18,0:18:54:0,54,645	0/0:29,0:29:81:0,81,1215	0/0:27,0:27:81:0,81,1060	0/0:23,0:23:60:0,60,854
Lachesis_group0	909410	.	A	G	45493.8	PASS	AC=44;AF=0.524;AN=84;DP=1753;ExcessHet=0.0000;FS=0.000;MLEAC=44;MLEAF=0.524;MQ=60.00;QD=29.73;SNPEFF_EFFECT=DOWNSTREAM;SNPEFF_IMPACT=MODIFIER;SNPEFF_FUNCTIONAL_CLASS=NONE;SNPEFF_CODON_CHANGE=1767;SNPEFF_GENE_NAME=EVM0002383;SNPEFF_TRANSCRIPT_ID=EVM0002383.1;SOR=0.742	GT:AD:DP:GQ:PL	1/1:0,35:35:99:1257,105,0	1/1:0,217:217:99:8908,651,0	0/0:28,0:28:81:0,81,1215	0/0:21,0:21:47:0,47,615	1/1:0,26:26:78:881,78,0	0/0:20,0:20:54:0,54,810	0/0:31,0:31:51:0,51,1041	0/0:21,0:21:54:0,54,810	0/0:28,0:28:72:0,72,1080	0/0:19,0:19:51:0,51,765	1/1:0,25:25:75:938,75,0	0/0:15,0:15:42:0,42,630	1/1:0,17:17:51:528,51,0	0/0:17,0:17:51:0,51,604	1/1:0,200:200:99:8298,602,0	0/0:19,0:19:57:0,57,680	1/1:0,32:32:96:1098,96,0	0/0:27,0:27:81:0,81,1021	1/1:0,192:192:99:7696,576,0	1/1:0,14:14:42:482,42,0	1/1:0,19:19:57:691,57,0	0/0:11,0:11:33:0,33,435	0/0:6,0:6:18:0,18,205	1/1:0,22:22:66:784,66,0	1/1:0,6:6:18:251,18,0	1/1:0,24:24:72:760,72,0	1/1:0,15:15:45:592,45,0	1/1:0,31:31:93:1181,93,0	1/1:0,141:141:99:5698,423,0	0/0:19,0:19:57:0,57,707	1/1:0,25:25:75:896,75,0	0/0:19,0:19:57:0,57,665	1/1:0,20:20:60:665,60,0	0/0:21,0:21:57:0,57,855	1/1:0,31:31:93:1056,93,0	0/0:17,0:17:51:0,51,698	1/1:0,19:19:57:619,57,0	0/0:30,0:30:90:0,90,1009	1/1:0,29:29:87:1075,87,0	1/1:0,32:32:96:1164,96,0
Lachesis_group0	912891	.	A	C	41813.6	PASS	AC=44;AF=0.524;AN=84;BaseQRankSum=2.05;DP=1556;ExcessHet=0.0000;FS=0.000;MLEAC=44;MLEAF=0.524;MQ=60.00;MQRankSum=0;QD=28.15;ReadPosRankSum=-0.437;SNPEFF_EFFECT=NON_SYNONYMOUS_CODING;SNPEFF_IMPACT=MODERATE;SNPEFF_FUNCTIONAL_CLASS=MISSENSE;SNPEFF_CODON_CHANGE=tAt/tCt;SNPEFF_AMINO_ACID_CHANGE=Y455S;SNPEFF_GENE_NAME=EVM0009918;SNPEFF_TRANSCRIPT_ID=EVM0009918.1;SNPEFF_EXON_ID=2;SOR=0.228	GT:AD:DP:GQ:PL	1/1:0,29:29:87:1056,87,0	1/1:0,200:200:99:8010,601,0	0/0:27,0:27:78:0,78,1170	0/0:18,0:18:48:0,48,720	1/1:0,21:21:63:775,63,0	0/0:20,0:20:57:0,57,855	0/0:25,0:25:33:0,33,808	0/0:14,0:14:42:0,42,539	0/0:23,0:23:63:0,63,945	0/0:18,0:18:54:0,54,660	1/1:0,22:22:66:748,66,0	0/0:19,0:19:54:0,54,810	1/1:0,15:15:45:577,45,0	0/0:18,0:18:54:0,54,650	1/1:1,205:206:99:8073,609,0	0/0:22,0:22:60:0,60,900	1/1:0,15:15:45:558,45,0	0/0:17,0:17:51:0,51,676	1/1:0,187:187:99:7064,561,0	1/1:0,31:31:93:1090,93,0	1/1:0,20:20:60:777,60,0	0/0:20,0:20:60:0,60,651	0/0:10,0:10:30:0,30,418	1/1:0,8:8:24:322,24,0	1/1:0,14:14:42:505,42,0	1/1:0,12:12:36:466,36,0	1/1:0,12:12:36:467,36,0	1/1:0,21:21:63:775,63,0	1/1:0,126:126:99:5203,378,0	0/0:11,0:11:33:0,33,413	1/1:0,20:20:60:667,60,0	0/0:22,0:22:60:0,60,900	1/1:0,23:23:69:788,69,0	0/0:21,0:21:60:0,60,900	1/1:0,37:37:99:1400,111,0	0/0:23,0:23:60:0,60,900	1/1:0,16:16:48:629,48,0	0/0:21,0:21:57:0,57,855	1/1:0,31:31:93:1051,93,0	1/1:0,25:25:75:837,75,0
Lachesis_group0	914984	.	G	T	36011.3	PASS	AC=44;AF=0.524;AN=84;DP=1401;ExcessHet=0.0000;FS=0.000;MLEAC=44;MLEAF=0.524;MQ=60.00;QD=26.13;SNPEFF_EFFECT=DOWNSTREAM;SNPEFF_IMPACT=MODIFIER;SNPEFF_FUNCTIONAL_CLASS=NONE;SNPEFF_CODON_CHANGE=213;SNPEFF_GENE_NAME=EVM0009918;SNPEFF_TRANSCRIPT_ID=EVM0009918.1;SOR=0.858	GT:AD:DP:GQ:PL	1/1:0,32:32:96:1030,96,0	1/1:0,164:164:99:6361,491,0	0/0:21,0:21:60:0,60,900	0/0:18,0:18:54:0,54,740	1/1:0,18:18:54:680,54,0	0/0:20,0:20:60:0,60,619	0/0:22,0:22:60:0,60,712	0/0:13,0:13:39:0,39,497	0/0:20,0:20:48:0,48,720	0/0:25,0:25:57:0,57,855	1/1:0,21:21:62:659,62,0	0/0:15,0:15:42:0,42,630	1/1:0,12:12:36:433,36,0	0/0:15,0:15:3:0,3,500	1/1:0,162:162:99:6461,486,0	0/0:20,0:20:54:0,54,810	1/1:0,20:20:60:662,60,0	0/0:27,0:27:81:0,81,1013	1/1:0,151:151:99:6097,453,0	1/1:0,23:23:69:881,69,0	1/1:0,9:9:27:373,27,0	0/0:22,0:22:60:0,60,829	0/0:11,0:11:30:0,30,450	1/1:0,10:10:30:380,30,0	1/1:0,14:14:42:551,42,0	1/1:0,18:18:54:684,54,0	1/1:0,11:11:33:457,33,0	1/1:0,12:12:36:497,36,0	1/1:0,137:137:99:5748,412,0	0/0:14,0:14:42:0,42,505	1/1:0,15:15:45:524,45,0	0/0:21,0:21:57:0,57,855	1/1:0,14:14:42:505,42,0	0/0:18,0:18:54:0,54,718	1/1:0,25:25:75:976,75,0	0/0:16,0:16:48:0,48,656	1/1:0,20:20:60:695,60,0	0/0:31,0:31:90:0,90,976	1/1:0,19:19:57:759,57,0	1/1:0,18:18:54:616,54,0
Lachesis_group0	929302	.	G	A	41521.9	PASS	AC=44;AF=0.524;AN=84;BaseQRankSum=1.94;DP=1552;ExcessHet=0.0000;FS=0.000;MLEAC=44;MLEAF=0.524;MQ=60.00;MQRankSum=0;QD=32.34;ReadPosRankSum=0.519;SNPEFF_EFFECT=DOWNSTREAM;SNPEFF_IMPACT=MODIFIER;SNPEFF_FUNCTIONAL_CLASS=NONE;SNPEFF_CODON_CHANGE=1552;SNPEFF_GENE_NAME=EVM0007622;SNPEFF_TRANSCRIPT_ID=EVM0007622.1;SOR=0.254	GT:AD:DP:GQ:PL	1/1:0,24:24:72:817,72,0	1/1:1,206:207:99:7951,610,0	0/0:13,0:13:33:0,33,495	0/0:24,0:24:72:0,72,888	1/1:0,17:17:51:613,51,0	0/0:20,0:20:18:0,18,615	0/0:12,0:12:36:0,36,467	0/0:20,0:20:60:0,60,733	0/0:21,0:21:60:0,60,900	0/0:18,0:18:48:0,48,720	1/1:0,13:13:39:531,39,0	0/0:5,0:5:15:0,15,209	1/1:0,19:19:57:679,57,0	0/0:14,0:14:39:0,39,585	1/1:0,203:203:99:7752,609,0	0/0:21,0:21:60:0,60,797	1/1:0,27:27:81:889,81,0	0/0:18,0:18:54:0,54,655	1/1:0,171:171:99:6616,511,0	1/1:0,30:30:90:1059,90,0	1/1:0,18:18:54:583,54,0	0/0:20,0:20:54:0,54,810	0/0:18,0:18:12:0,12,600	1/1:0,11:11:33:447,33,0	1/1:0,14:14:42:516,42,0	1/1:0,23:23:69:846,69,0	1/1:0,29:29:87:1065,87,0	1/1:0,13:13:39:537,39,0	1/1:0,153:153:99:6027,458,0	0/0:19,0:19:54:0,54,810	1/1:0,25:25:75:828,75,0	0/0:15,0:15:36:0,36,540	1/1:0,18:18:54:598,54,0	0/0:28,0:28:81:0,81,1017	1/1:0,16:16:48:556,48,0	0/0:19,0:19:54:0,54,810	1/1:0,22:22:66:850,66,0	0/0:18,0:18:45:0,45,675	1/1:0,26:26:78:950,78,0	1/1:0,24:24:72:834,72,0
Lachesis_group0	930500	.	C	T	49343.8	PASS	AC=44;AF=0.524;AN=84;DP=1714;ExcessHet=0.0000;FS=0.000;MLEAC=44;MLEAF=0.524;MQ=59.87;QD=31.57;SNPEFF_EFFECT=DOWNSTREAM;SNPEFF_IMPACT=MODIFIER;SNPEFF_FUNCTIONAL_CLASS=NONE;SNPEFF_CODON_CHANGE=2750;SNPEFF_GENE_NAME=EVM0007622;SNPEFF_TRANSCRIPT_ID=EVM0007622.1;SOR=0.967	GT:AD:DP:GQ:PL	1/1:0,20:20:60:721,60,0	1/1:0,269:269:99:10995,809,0	0/0:16,0:16:6:0,6,517	0/0:21,0:21:60:0,60,885	1/1:0,26:26:78:967,78,0	0/0:19,0:19:54:0,54,810	0/0:12,0:12:36:0,36,446	0/0:34,0:34:99:0,99,1147	0/0:12,0:12:36:0,36,443	0/0:17,0:17:51:0,51,616	1/1:0,24:24:72:852,72,0	0/0:21,0:21:60:0,60,900	1/1:0,13:13:39:509,39,0	0/0:16,0:16:45:0,45,675	1/1:0,247:247:99:9833,742,0	0/0:22,0:22:66:0,66,839	1/1:0,21:21:63:728,63,0	0/0:22,0:22:60:0,60,900	1/1:0,208:208:99:8247,625,0	1/1:0,15:15:45:592,45,0	1/1:0,16:16:48:588,48,0	0/0:18,0:18:54:0,54,672	0/0:9,0:9:27:0,27,376	1/1:0,10:10:30:384,30,0	1/1:0,17:17:51:664,51,0	1/1:0,15:15:45:624,45,0	1/1:0,15:15:45:580,45,0	1/1:0,8:8:24:334,24,0	1/1:0,175:175:99:7460,527,0	0/0:23,0:23:60:0,60,808	1/1:0,24:24:72:832,72,0	0/0:13,0:13:36:0,36,540	1/1:0,32:32:96:1194,96,0	0/0:22,0:22:60:0,60,900	1/1:0,17:17:51:642,51,0	0/0:25,0:25:72:0,72,1080	1/1:0,21:21:63:799,63,0	0/0:26,0:26:75:0,75,869	1/1:0,22:22:66:851,66,0	1/1:0,26:26:78:968,78,0
Lachesis_group0	932059	.	A	G	41527.3	PASS	AC=44;AF=0.524;AN=84;DP=1518;ExcessHet=0.0000;FS=0.000;MLEAC=44;MLEAF=0.524;MQ=59.95;QD=26.08;SNPEFF_EFFECT=DOWNSTREAM;SNPEFF_IMPACT=MODIFIER;SNPEFF_FUNCTIONAL_CLASS=NONE;SNPEFF_CODON_CHANGE=4309;SNPEFF_GENE_NAME=EVM0007622;SNPEFF_TRANSCRIPT_ID=EVM0007622.1;SOR=0.748	GT:AD:DP:GQ:PL	1/1:0,27:27:81:953,81,0	1/1:0,189:189:99:7797,569,0	0/0:36,0:36:66:0,66,1216	0/0:20,0:20:60:0,60,775	1/1:0,25:25:75:976,75,0	0/0:7,0:7:21:0,21,246	0/0:25,0:25:72:0,72,1080	0/0:24,0:24:72:0,72,900	0/0:25,0:25:69:0,69,1035	0/0:33,0:33:93:0,93,1395	1/1:0,22:22:66:792,66,0	0/0:7,0:7:21:0,21,232	1/1:0,18:18:54:649,54,0	0/0:20,0:20:60:0,60,707	1/1:0,177:177:99:7260,532,0	0/0:20,0:20:60:0,60,801	1/1:0,23:23:69:756,69,0	0/0:16,0:16:48:0,48,600	1/1:0,180:180:99:7399,541,0	1/1:0,29:29:87:1109,87,0	1/1:0,23:23:69:858,69,0	0/0:13,0:13:39:0,39,475	0/0:6,0:6:18:0,18,205	1/1:0,12:12:36:463,36,0	1/1:0,12:12:36:501,36,0	1/1:0,18:18:54:638,54,0	1/1:0,9:9:27:342,27,0	1/1:0,20:20:60:833,60,0	1/1:0,144:144:99:5844,432,0	0/0:13,0:13:39:0,39,441	1/1:0,18:18:54:616,54,0	0/0:16,0:16:48:0,48,634	1/1:0,10:10:30:418,30,0	0/0:34,0:34:99:0,99,1485	1/1:0,22:22:66:714,66,0	0/0:22,0:22:63:0,63,858	1/1:0,21:21:63:707,63,0	0/0:13,0:13:39:0,39,429	1/1:0,23:23:69:893,69,0	1/1:0,28:28:84:1033,84,0
Lachesis_group0	932484	.	T	C	40086.5	PASS	AC=46;AF=0.548;AN=84;BaseQRankSum=-0.69;DP=1484;ExcessHet=0.0000;FS=0.000;MLEAC=46;MLEAF=0.548;MQ=45.85;MQRankSum=-1.37;QD=26.57;ReadPosRankSum=-1.61;SNPEFF_EFFECT=UPSTREAM;SNPEFF_IMPACT=MODIFIER;SNPEFF_FUNCTIONAL_CLASS=NONE;SNPEFF_CODON_CHANGE=4189;SNPEFF_GENE_NAME=EVM0005104;SNPEFF_TRANSCRIPT_ID=EVM0005104.1;SOR=0.324	GT:AD:DP:GQ:PL	1/1:0,22:22:66:737,66,0	1/1:0,184:184:99:7515,553,0	0/0:21,0:21:60:0,60,900	0/0:20,0:20:60:0,60,741	1/1:0,21:21:63:877,63,0	0/0:20,0:20:60:0,60,631	0/0:36,0:36:99:0,99,1291	0/0:17,0:17:48:0,48,720	0/0:24,0:24:72:0,72,808	0/0:23,0:23:63:0,63,832	1/1:0,12:12:36:501,36,0	0/0:16,0:16:48:0,48,588	1/1:1,26:27:39:874,39,0	0/0:13,0:13:36:0,36,540	1/1:0,181:181:99:7574,545,0	0/0:14,0:14:42:0,42,517	1/1:0,22:22:66:714,66,0	0/0:15,0:15:39:0,39,585	1/1:0,170:170:99:6836,511,0	1/1:0,24:24:72:910,72,0	1/1:0,11:11:33:425,33,0	0/0:20,0:20:60:0,60,707	0/0:9,0:9:27:0,27,352	1/1:0,7:7:21:256,21,0	1/1:0,12:12:36:467,36,0	1/1:0,18:18:54:738,54,0	1/1:0,21:21:63:758,63,0	1/1:0,15:15:45:548,45,0	1/1:0,125:125:99:5188,375,0	0/0:17,0:17:48:0,48,720	1/1:0,15:15:45:558,45,0	0/0:16,0:16:48:0,48,588	1/1:0,22:22:66:834,66,0	0/0:27,0:27:75:0,75,1125	1/1:0,20:20:60:732,60,0	1/1:0,26:26:78:950,78,0	1/1:0,12:12:36:467,36,0	0/0:33,0:33:99:0,99,1128	1/1:0,12:12:36:501,36,0	1/1:0,29:29:87:1135,87,0
Lachesis_group0	935861	.	C	G	39811.7	PASS	AC=43;AF=0.512;AN=84;BaseQRankSum=1.38;DP=1449;ExcessHet=0.0000;FS=0.000;MLEAC=44;MLEAF=0.524;MQ=60.00;MQRankSum=0;QD=25.30;ReadPosRankSum=0.282;SNPEFF_EFFECT=UPSTREAM;SNPEFF_IMPACT=MODIFIER;SNPEFF_FUNCTIONAL_CLASS=NONE;SNPEFF_CODON_CHANGE=812;SNPEFF_GENE_NAME=EVM0005104;SNPEFF_TRANSCRIPT_ID=EVM0005104.1;SOR=0.950	GT:AD:DP:GQ:PL	1/1:0,27:27:81:889,81,0	1/1:0,207:207:99:8250,621,0	0/0:13,0:13:33:0,33,495	0/0:18,0:18:0:0,0,565	1/1:0,14:14:42:517,42,0	0/0:17,0:17:48:0,48,720	0/0:22,0:22:57:0,57,855	0/0:27,0:27:75:0,75,1125	0/0:27,0:27:78:0,78,1170	0/0:14,0:14:39:0,39,585	1/1:0,26:26:78:994,78,0	0/0:21,0:21:60:0,60,785	1/1:0,10:10:30:418,30,0	0/0:10,0:10:30:0,30,350	1/1:0,210:210:99:8222,630,0	0/0:13,0:13:39:0,39,531	0/1:2,7:9:22:219,0,22	0/0:22,0:22:60:0,60,900	1/1:0,170:170:99:6660,510,0	1/1:0,25:25:75:908,75,0	1/1:0,10:10:30:349,30,0	0/0:16,0:16:42:0,42,630	0/0:13,0:13:39:0,39,414	1/1:0,15:15:45:592,45,0	1/1:0,11:11:33:425,33,0	1/1:0,10:10:30:384,30,0	1/1:0,21:21:62:706,62,0	1/1:0,10:10:30:315,30,0	1/1:0,134:134:99:5477,402,0	0/0:14,0:14:36:0,36,540	1/1:0,21:21:63:677,63,0	0/0:13,0:13:39:0,39,471	1/1:0,19:19:57:693,57,0	0/0:20,0:20:60:0,60,755	1/1:0,20:20:60:699,60,0	0/0:16,0:16:42:0,42,630	1/1:0,24:24:72:820,72,0	0/0:16,0:16:33:0,33,495	1/1:0,23:23:69:876,69,0	1/1:0,21:21:63:741,63,0
Lachesis_group0	935900	.	A	G	38680.2	PASS	AC=44;AF=0.524;AN=84;BaseQRankSum=2.07;DP=1403;ExcessHet=0.0000;FS=0.000;MLEAC=43;MLEAF=0.512;MQ=60.00;MQRankSum=0;QD=28.40;ReadPosRankSum=-0.373;SNPEFF_EFFECT=UPSTREAM;SNPEFF_IMPACT=MODIFIER;SNPEFF_FUNCTIONAL_CLASS=NONE;SNPEFF_CODON_CHANGE=773;SNPEFF_GENE_NAME=EVM0005104;SNPEFF_TRANSCRIPT_ID=EVM0005104.1;SOR=0.904	GT:AD:DP:GQ:PL	1/1:0,32:32:96:1224,96,0	1/1:0,206:206:99:8190,618,0	0/0:6,0:6:18:0,18,251	0/0:17,0:17:48:0,48,720	1/1:0,16:16:48:566,48,0	0/0:17,0:17:36:0,36,540	0/0:22,0:22:60:0,60,900	0/0:27,0:27:69:0,69,1035	0/0:25,0:25:72:0,72,908	0/0:15,0:15:29:0,29,441	1/1:0,25:25:75:905,75,0	0/0:20,0:20:57:0,57,855	1/1:0,12:12:36:501,36,0	0/0:8,0:8:24:0,24,288	1/1:0,201:201:99:8026,604,0	0/0:11,0:11:33:0,33,447	1/1:2,15:17:2:498,2,0	0/0:20,0:20:60:0,60,690	1/1:0,166:166:99:6408,497,0	1/1:0,19:19:57:647,57,0	1/1:0,9:9:27:303,27,0	0/0:16,0:16:33:0,33,551	0/0:12,0:12:36:0,36,421	1/1:0,14:14:42:512,42,0	1/1:0,10:10:30:413,30,0	1/1:0,11:11:33:425,33,0	1/1:0,21:21:63:730,63,0	1/1:0,9:9:27:371,27,0	1/1:0,122:122:99:4831,366,0	0/0:11,0:11:27:0,27,405	1/1:0,16:16:48:532,48,0	0/0:12,0:12:36:0,36,475	1/1:0,19:19:57:649,57,0	0/0:26,0:26:72:0,72,1080	1/1:0,22:22:66:783,66,0	0/0:14,0:14:39:0,39,585	1/1:0,27:27:81:771,81,0	0/0:12,0:12:36:0,36,467	1/1:0,19:19:57:741,57,0	1/1:0,18:18:54:679,54,0
Lachesis_group0	937924	.	T	C	37322.5	PASS	AC=44;AF=0.524;AN=84;DP=1411;ExcessHet=0.0000;FS=0.000;MLEAC=45;MLEAF=0.536;MQ=60.00;QD=31.88;SNPEFF_EFFECT=SYNONYMOUS_CODING;SNPEFF_IMPACT=LOW;SNPEFF_FUNCTIONAL_CLASS=SILENT;SNPEFF_CODON_CHANGE=aaT/aaC;SNPEFF_AMINO_ACID_CHANGE=N378;SNPEFF_GENE_NAME=EVM0005104;SNPEFF_TRANSCRIPT_ID=EVM0005104.1;SNPEFF_EXON_ID=3;SOR=0.731	GT:AD:DP:GQ:PL	1/1:0,24:24:72:798,72,0	1/1:0,175:175:99:6800,526,0	0/0:11,0:11:30:0,30,450	0/0:17,0:17:51:0,51,664	1/1:0,23:23:69:777,69,0	0/0:21,0:21:60:0,60,900	0/0:19,0:19:15:0,15,608	0/0:16,0:16:48:0,48,562	0/0:25,0:25:72:0,72,911	0/0:21,0:21:57:0,57,855	1/1:0,13:13:39:509,39,0	0/0:9,0:9:24:0,24,360	1/1:0,21:21:63:771,63,0	0/0:16,0:16:6:0,6,448	1/1:0,168:168:99:6680,505,0	0/0:33,0:33:99:0,99,1079	1/1:0,14:14:42:551,42,0	0/0:21,0:21:60:0,60,737	1/1:0,181:181:99:6955,544,0	1/1:0,17:17:51:676,51,0	1/1:0,20:20:60:733,60,0	0/0:15,0:15:42:0,42,630	0/0:9,0:9:27:0,27,364	1/1:0,8:8:24:300,24,0	1/1:0,11:11:33:413,33,0	1/1:0,10:10:30:350,30,0	1/1:0,18:18:54:650,54,0	1/1:0,15:15:45:624,45,0	1/1:0,133:133:99:5429,400,0	0/0:15,0:15:42:0,42,630	1/1:0,15:15:45:524,45,0	0/0:25,0:25:59:0,59,742	1/1:0,18:18:54:684,54,0	0/0:28,0:28:81:0,81,1215	1/1:0,18:18:54:646,54,0	0/0:28,0:28:42:0,42,823	1/1:0,25:25:75:806,75,0	0/0:11,0:11:0:0,0,342	1/1:0,28:28:84:999,84,0	1/1:0,19:19:57:657,57,0
Lachesis_group0	943262	.	G	T	540.79	PASS	AC=2;AF=0.024;AN=84;DP=907;ExcessHet=0.0262;FS=0.000;MLEAC=2;MLEAF=0.024;MQ=60.00;QD=31.81;SNPEFF_EFFECT=DOWNSTREAM;SNPEFF_IMPACT=MODIFIER;SNPEFF_FUNCTIONAL_CLASS=NONE;SNPEFF_CODON_CHANGE=480;SNPEFF_GENE_NAME=EVM0008195;SNPEFF_TRANSCRIPT_ID=EVM0008195.1;SOR=2.179	GT:AD:DP:GQ:PL	0/0:22,0:22:60:0,60,744	0/0:43,0:43:99:0,105,1575	0/0:22,0:22:60:0,60,817	0/0:18,0:18:48:0,48,720	0/0:27,0:27:75:0,75,1125	0/0:21,0:21:63:0,63,599	0/0:21,0:21:54:0,54,810	0/0:19,0:19:57:0,57,713	0/0:21,0:21:60:0,60,812	0/0:23,0:23:63:0,63,945	0/0:13,0:13:33:0,33,495	0/0:21,0:21:60:0,60,785	0/0:20,0:20:54:0,54,810	0/0:18,0:18:54:0,54,640	0/0:38,0:38:99:0,100,1533	0/0:18,0:18:51:0,51,765	0/0:16,0:16:48:0,48,511	0/0:18,0:18:54:0,54,623	0/0:37,0:37:99:0,99,1575	0/0:14,0:14:39:0,39,585	0/0:18,0:18:54:0,54,684	0/0:14,0:14:42:0,42,517	0/0:11,0:11:33:0,33,399	0/0:12,0:12:36:0,36,501	0/0:24,0:24:72:0,72,816	0/0:16,0:16:42:0,42,630	0/0:15,0:15:42:0,42,630	0/0:12,0:12:30:0,30,450	0/0:38,0:38:99:0,104,1575	1/1:0,17:17:51:574,51,0	0/0:20,0:20:60:0,60,661	0/0:22,0:22:60:0,60,900	0/0:19,0:19:57:0,57,713	0/0:21,0:21:60:0,60,900	0/0:23,0:23:63:0,63,945	0/0:24,0:24:66:0,66,990	0/0:12,0:12:36:0,36,467	0/0:18,0:18:51:0,51,765	0/0:24,0:24:72:0,72,798	0/0:25,0:25:72:0,72,862
Lachesis_group0	945506	.	G	T	41.38	PASS	AC=1;AF=0.012;AN=84;BaseQRankSum=-1.1;DP=846;ExcessHet=3.0103;FS=23.407;MLEAC=1;MLEAF=0.012;MQ=60.00;MQRankSum=0;QD=3.18;ReadPosRankSum=-0.847;SNPEFF_EFFECT=DOWNSTREAM;SNPEFF_IMPACT=MODIFIER;SNPEFF_FUNCTIONAL_CLASS=NONE;SNPEFF_CODON_CHANGE=2724;SNPEFF_GENE_NAME=EVM0008195;SNPEFF_TRANSCRIPT_ID=EVM0008195.1;SOR=3.588	GT:AD:DP:GQ:PL	0/0:15,0:15:14:0,14,395	0/0:43,0:43:99:0,105,1575	0/0:13,0:13:23:0,23,346	0/0:27,0:27:19:0,19,590	0/0:29,0:29:55:0,55,803	0/0:21,0:21:46:0,46,480	0/0:21,0:21:60:0,60,570	0/0:11,1:12:24:0,24,319	0/0:18,0:18:23:0,23,539	0/0:13,0:13:23:0,23,390	0/0:14,1:15:34:0,34,418	0/0:13,0:13:33:0,33,495	0/0:12,0:12:30:0,30,450	0/0:12,0:12:0:0,0,217	0/0:38,0:38:99:0,100,1533	0/0:18,0:18:0:0,0,424	0/0:12,0:12:20:0,20,293	0/0:17,0:17:20:0,20,453	0/0:37,0:37:99:0,99,1575	0/0:14,0:14:11:0,11,377	0/0:17,0:17:20:0,20,476	0/0:17,0:17:35:0,35,574	0/0:13,0:13:8:0,8,373	0/0:17,0:17:48:0,48,720	0/0:10,0:10:14:0,14,269	0/0:19,0:19:26:0,26,523	0/1:10,3:13:57:57,0,382	0/0:7,0:7:5:0,5,197	0/0:38,0:38:99:0,104,1575	0/0:14,0:14:0:0,0,264	0/0:25,0:25:0:0,0,532	0/0:15,0:15:14:0,14,361	0/0:21,0:21:47:0,47,611	0/0:20,0:20:44:0,44,551	0/0:18,0:18:23:0,23,486	0/0:16,0:16:48:0,48,495	0/0:13,0:13:8:0,8,303	0/0:29,0:29:81:0,81,850	0/0:29,0:29:71:0,71,875	0/0:20,0:20:44:0,44,615
Lachesis_group0	960640	.	A	G	36.99	PASS	AC=2;AF=0.059;AN=34;DP=140;ExcessHet=0.0663;FS=0.000;MLEAC=3;MLEAF=0.088;MQ=40.00;QD=18.50;SNPEFF_EFFECT=INTERGENIC;SNPEFF_IMPACT=MODIFIER;SNPEFF_FUNCTIONAL_CLASS=NONE;SOR=0.693	GT:AD:DP:GQ:PL	./.:0,0:0:0:0,0,0	./.:0,0:0:0:0,0,0	0/0:5,0:5:15:0,15,141	1/1:0,2:2:6:49,6,0	./.:0,0:0:0:0,0,0	0/0:8,0:8:24:0,24,198	0/0:2,0:2:6:0,6,49	0/0:2,0:2:6:0,6,40	0/0:6,0:6:18:0,18,148	0/0:5,0:5:15:0,15,141	./.:0,0:0:0:0,0,0	0/0:14,0:14:42:0,42,337	./.:0,0:0:0:0,0,0	0/0:17,0:17:48:0,48,720	./.:0,0:0:0:0,0,0	./.:0,0:0:0:0,0,0	./.:0,0:0:0:0,0,0	0/0:6,0:6:18:0,18,144	./.:0,0:0:0:0,0,0	./.:0,0:0:0:0,0,0	./.:0,0:0:0:0,0,0	0/0:1,0:1:3:0,3,30	0/0:5,0:5:15:0,15,141	./.:0,0:0:0:0,0,0	./.:0,0:0:0:0,0,0	./.:0,0:0:0:0,0,0	./.:0,0:0:0:0,0,0	./.:0,0:0:0:0,0,0	./.:0,0:0:0:0,0,0	0/0:4,0:4:12:0,12,90	./.:0,0:0:0:0,0,0	0/0:8,0:8:24:0,24,188	./.:0,0:0:0:0,0,0	./.:0,0:0:0:0,0,0	./.:0,0:0:0:0,0,0	./.:0,0:0:0:0,0,0	./.:0,0:0:0:0,0,0	0/0:20,0:20:57:0,57,855	./.:0,0:0:0:0,0,0	0/0:2,0:2:6:0,6,40
Lachesis_group0	971670	.	C	T	38499.7	PASS	AC=44;AF=0.524;AN=84;BaseQRankSum=2.83;DP=1490;ExcessHet=0.0000;FS=0.000;MLEAC=44;MLEAF=0.524;MQ=60.00;MQRankSum=0;QD=29.72;ReadPosRankSum=-0.575;SNPEFF_EFFECT=UPSTREAM;SNPEFF_IMPACT=MODIFIER;SNPEFF_FUNCTIONAL_CLASS=NONE;SNPEFF_CODON_CHANGE=102;SNPEFF_GENE_NAME=EVM0002503;SNPEFF_TRANSCRIPT_ID=EVM0002503.1;SOR=0.571	GT:AD:DP:GQ:PL	1/1:0,22:22:66:716,66,0	1/1:0,181:181:99:6800,543,0	0/0:20,0:20:60:0,60,629	0/0:19,0:19:57:0,57,645	1/1:0,31:31:93:1003,93,0	0/0:21,0:21:60:0,60,900	0/0:24,0:24:63:0,63,945	0/0:21,0:21:60:0,60,763	0/0:20,0:20:60:0,60,789	0/0:27,0:27:81:0,81,865	1/1:0,23:23:69:912,69,0	0/0:15,0:15:45:0,45,588	1/1:0,18:18:54:672,54,0	0/0:16,0:16:6:0,6,585	1/1:0,145:145:99:5945,435,0	0/0:25,0:25:66:0,66,990	1/1:0,17:17:51:598,51,0	0/0:16,0:16:48:0,48,596	1/1:0,174:174:99:7096,523,0	1/1:0,23:23:69:892,69,0	1/1:0,14:14:42:529,42,0	0/0:38,0:38:99:0,99,1443	0/0:9,0:9:27:0,27,330	1/1:0,10:10:30:418,30,0	1/1:0,16:16:48:634,48,0	1/1:0,15:15:45:592,45,0	1/1:0,17:17:51:674,51,0	1/1:0,20:20:60:719,60,0	1/1:0,163:163:99:6320,487,0	0/0:14,0:14:39:0,39,585	1/1:0,19:19:57:679,57,0	0/0:18,0:18:48:0,48,720	1/1:0,14:14:42:585,42,0	0/0:21,0:21:60:0,60,797	1/1:1,23:24:30:612,30,0	0/0:19,0:19:57:0,57,653	1/1:0,14:14:42:505,42,0	0/0:22,0:22:60:0,60,900	1/1:2,22:24:23:811,23,0	1/1:0,24:24:72:808,72,0
Lachesis_group0	975067	.	G	A	63.42	PASS	AC=2;AF=0.024;AN=84;BaseQRankSum=0.174;DP=1158;ExcessHet=3.0629;FS=1.591;MLEAC=2;MLEAF=0.024;MQ=56.04;MQRankSum=-3.62;QD=2.26;ReadPosRankSum=-1.78;SNPEFF_EFFECT=DOWNSTREAM;SNPEFF_IMPACT=MODIFIER;SNPEFF_FUNCTIONAL_CLASS=NONE;SNPEFF_CODON_CHANGE=2507;SNPEFF_GENE_NAME=EVM0002503;SNPEFF_TRANSCRIPT_ID=EVM0002503.1;SOR=1.284	GT:AD:DP:GQ:PL	0/0:29,0:29:81:0,81,971	0/0:91,0:91:99:0,120,1800	0/0:29,0:29:45:0,45,923	0/0:27,0:27:32:0,32,858	0/0:15,0:15:42:0,42,630	0/0:11,0:11:33:0,33,387	0/0:24,0:24:72:0,72,820	0/0:29,0:29:45:0,45,957	0/0:16,0:16:45:0,45,675	0/0:30,0:30:81:0,81,1215	0/0:17,0:17:48:0,48,720	0/0:14,0:14:42:0,42,573	0/0:9,0:9:27:0,27,281	0/0:17,0:17:51:0,51,638	0/0:89,0:89:99:0,120,1800	0/0:26,0:26:36:0,36,862	0/0:24,0:24:69:0,69,1035	0/0:20,2:22:3:0,3,670	0/0:79,0:79:99:0,106,1800	0/0:32,0:32:90:0,90,1350	0/0:20,0:20:60:0,60,749	0/0:35,0:35:93:0,93,1395	0/1:10,3:13:52:52,0,345	0/0:10,0:10:27:0,27,405	0/0:6,0:6:15:0,15,225	0/0:25,0:25:66:0,66,990	0/0:9,0:9:0:0,0,280	0/0:25,0:25:33:0,33,893	0/0:78,0:78:99:0,112,1800	0/0:21,0:21:21:0,21,657	0/0:22,0:22:51:0,51,765	0/0:22,0:22:17:0,17,684	0/0:18,0:18:51:0,51,765	0/0:15,0:15:45:0,45,568	0/0:17,0:17:48:0,48,720	0/1:12,3:15:38:38,0,308	0/0:28,0:28:81:0,81,929	0/0:25,0:25:25:0,25,663	0/0:24,0:24:23:0,23,699	0/0:25,0:25:72:0,72,1080
Lachesis_group0	986172	.	C	T	509.81	PASS	AC=2;AF=0.024;AN=84;DP=921;ExcessHet=0.0262;FS=0.000;MLEAC=2;MLEAF=0.024;MQ=60.00;QD=31.96;SNPEFF_EFFECT=NON_SYNONYMOUS_CODING;SNPEFF_IMPACT=MODERATE;SNPEFF_FUNCTIONAL_CLASS=MISSENSE;SNPEFF_CODON_CHANGE=gGa/gAa;SNPEFF_AMINO_ACID_CHANGE=G789E;SNPEFF_GENE_NAME=EVM0006999;SNPEFF_TRANSCRIPT_ID=EVM0006999.1;SNPEFF_EXON_ID=5;SOR=1.765	GT:AD:DP:GQ:PL	0/0:28,0:28:81:0,81,1215	0/0:40,0:40:99:0,99,1485	0/0:13,0:13:39:0,39,354	0/0:19,0:19:51:0,51,765	0/0:22,0:22:60:0,60,790	0/0:19,0:19:57:0,57,631	0/0:21,0:21:60:0,60,900	0/0:8,0:8:24:0,24,296	0/0:10,0:10:30:0,30,372	0/0:18,0:18:54:0,54,718	0/0:16,0:16:48:0,48,568	0/0:18,0:18:54:0,54,667	0/0:17,0:17:51:0,51,547	0/0:11,0:11:27:0,27,405	0/0:98,0:98:99:0,120,1800	0/0:30,0:30:90:0,90,1103	0/0:18,0:18:54:0,54,589	0/0:13,0:13:39:0,39,436	0/0:41,0:41:99:0,99,1485	0/0:18,0:18:54:0,54,615	1/1:0,14:14:42:543,42,0	0/0:10,0:10:27:0,27,405	0/0:6,0:6:18:0,18,205	0/0:16,0:16:48:0,48,600	0/0:15,0:15:45:0,45,545	0/0:19,0:19:57:0,57,748	0/0:11,0:11:33:0,33,425	0/0:23,0:23:69:0,69,854	0/0:41,0:41:99:0,104,1665	0/0:14,0:14:42:0,42,505	0/0:19,0:19:57:0,57,691	0/0:20,0:20:60:0,60,683	0/0:23,0:23:63:0,63,822	0/0:13,0:13:36:0,36,540	0/0:11,0:11:33:0,33,353	0/0:16,0:16:45:0,45,675	0/0:19,0:19:45:0,45,675	0/0:19,0:19:15:0,15,608	0/0:17,0:17:48:0,48,720	0/0:31,0:31:90:0,90,1350
Lachesis_group0	986957	.	A	G	543.79	PASS	AC=2;AF=0.024;AN=84;DP=1058;ExcessHet=0.0262;FS=0.000;MLEAC=2;MLEAF=0.024;MQ=60.00;QD=28.62;SNPEFF_EFFECT=SYNONYMOUS_CODING;SNPEFF_IMPACT=LOW;SNPEFF_FUNCTIONAL_CLASS=SILENT;SNPEFF_CODON_CHANGE=ctT/ctC;SNPEFF_AMINO_ACID_CHANGE=L527;SNPEFF_GENE_NAME=EVM0006999;SNPEFF_TRANSCRIPT_ID=EVM0006999.1;SNPEFF_EXON_ID=5;SOR=1.022	GT:AD:DP:GQ:PL	0/0:25,0:25:72:0,72,874	0/0:40,0:40:99:0,99,1485	0/0:20,0:20:57:0,57,855	0/0:20,0:20:60:0,60,773	0/0:21,0:21:60:0,60,815	0/0:25,0:25:72:0,72,1080	0/0:25,0:25:72:0,72,918	0/0:30,0:30:90:0,90,1028	0/0:28,0:28:81:0,81,922	0/0:20,0:20:60:0,60,783	0/0:22,0:22:54:0,54,810	0/0:12,0:12:33:0,33,495	1/1:0,19:19:57:577,57,0	0/0:13,0:13:39:0,39,435	0/0:98,0:98:99:0,120,1800	0/0:35,0:35:99:0,99,1367	0/0:20,0:20:60:0,60,651	0/0:21,0:21:60:0,60,805	0/0:41,0:41:99:0,99,1485	0/0:17,0:17:48:0,48,720	0/0:14,0:14:42:0,42,478	0/0:27,0:27:66:0,66,934	0/0:13,0:13:39:0,39,507	0/0:15,0:15:45:0,45,554	0/0:12,0:12:36:0,36,475	0/0:15,0:15:45:0,45,566	0/0:16,0:16:48:0,48,545	0/0:21,0:21:60:0,60,900	0/0:41,0:41:99:0,104,1665	0/0:17,0:17:51:0,51,638	0/0:24,0:24:69:0,69,1035	0/0:16,0:16:48:0,48,532	0/0:24,0:24:72:0,72,879	0/0:25,0:25:72:0,72,899	0/0:23,0:23:69:0,69,808	0/0:20,0:20:57:0,57,855	0/0:18,0:18:51:0,51,765	0/0:23,0:23:60:0,60,900	0/0:27,0:27:72:0,72,1080	0/0:30,0:30:84:0,84,1260
Lachesis_group0	991186	.	G	C	539.43	PASS	AC=2;AF=0.024;AN=84;DP=662;ExcessHet=0.0262;FS=0.000;MLEAC=2;MLEAF=0.024;MQ=60.00;QD=33.73;SNPEFF_EFFECT=INTERGENIC;SNPEFF_IMPACT=MODIFIER;SNPEFF_FUNCTIONAL_CLASS=NONE;SOR=2.303	GT:AD:DP:GQ:PL	0/0:8,0:8:24:0,24,288	0/0:40,0:40:99:0,99,1485	0/0:6,0:6:18:0,18,170	0/0:24,0:24:57:0,57,763	0/0:16,0:16:48:0,48,540	0/0:35,0:35:99:0,99,1091	0/0:18,0:18:54:0,54,563	0/0:14,0:14:42:0,42,481	0/0:14,0:14:42:0,42,414	0/0:5,0:5:15:0,15,175	0/0:13,0:13:23:0,23,459	0/0:17,0:17:48:0,48,720	0/0:15,0:15:45:0,45,532	0/0:10,0:10:30:0,30,384	0/0:14,0:14:42:0,42,568	0/0:40,0:40:99:0,99,1341	0/0:4,0:4:12:0,12,124	0/0:16,0:16:45:0,45,675	0/0:15,0:15:39:0,39,585	0/0:16,0:16:48:0,48,518	0/0:6,0:6:18:0,18,178	1/1:0,14:14:42:572,42,0	0/0:17,0:17:51:0,51,572	0/0:6,0:6:18:0,18,227	0/0:9,0:9:27:0,27,318	0/0:16,0:16:48:0,48,610	0/0:25,0:25:72:0,72,813	0/0:14,0:14:39:0,39,585	0/0:1,0:1:3:0,3,45	0/0:18,0:18:38:0,38,571	0/0:15,0:15:42:0,42,630	0/0:10,0:10:30:0,30,384	0/0:17,0:17:51:0,51,574	0/0:28,0:28:81:0,81,1215	0/0:8,0:8:0:0,0,205	0/0:9,0:9:27:0,27,318	0/0:19,0:19:27:0,27,575	0/0:17,0:17:48:0,48,720	0/0:15,0:15:30:0,30,467	0/0:13,0:13:39:0,39,397
Lachesis_group0	1000639	.	T	C	733.8	PASS	AC=2;AF=0.024;AN=84;DP=848;ExcessHet=0.0262;FS=0.000;MLEAC=2;MLEAF=0.024;MQ=60.00;QD=31.59;SNPEFF_EFFECT=DOWNSTREAM;SNPEFF_IMPACT=MODIFIER;SNPEFF_FUNCTIONAL_CLASS=NONE;SNPEFF_CODON_CHANGE=91;SNPEFF_GENE_NAME=EVM0005728;SNPEFF_TRANSCRIPT_ID=EVM0005728.1;SOR=0.892	GT:AD:DP:GQ:PL	0/0:18,0:18:48:0,48,720	0/0:37,0:37:99:0,99,1485	0/0:17,0:17:45:0,45,675	0/0:22,0:22:54:0,54,810	0/0:20,0:20:57:0,57,855	0/0:20,0:20:60:0,60,622	0/0:12,0:12:36:0,36,407	0/0:18,0:18:54:0,54,665	0/0:23,0:23:60:0,60,900	0/0:12,0:12:33:0,33,495	0/0:15,0:15:36:0,36,540	0/0:21,0:21:60:0,60,900	0/0:21,0:21:60:0,60,900	0/0:18,0:18:51:0,51,765	0/0:38,0:38:99:0,102,1530	0/0:41,0:41:99:0,105,1553	0/0:11,0:11:30:0,30,450	0/0:6,0:6:18:0,18,224	0/0:39,0:39:99:0,99,1485	0/0:18,0:18:54:0,54,679	0/0:13,0:13:36:0,36,540	0/0:17,0:17:48:0,48,720	0/0:13,0:13:36:0,36,540	0/0:14,0:14:42:0,42,500	0/0:14,0:14:42:0,42,447	0/0:19,0:19:54:0,54,810	0/0:10,0:10:27:0,27,405	0/0:13,0:13:36:0,36,540	0/0:41,0:41:99:0,105,1575	0/0:16,0:16:48:0,48,521	0/0:15,0:15:42:0,42,630	0/0:14,0:14:42:0,42,527	0/0:18,0:18:51:0,51,765	0/0:15,0:15:42:0,42,630	0/0:19,0:19:57:0,57,651	1/1:0,20:20:60:767,60,0	0/0:13,0:13:39:0,39,500	0/0:21,0:21:63:0,63,673	0/0:21,0:21:60:0,60,832	0/0:19,0:19:48:0,48,720
Lachesis_group0	1007927	.	A	G	44128	PASS	AC=44;AF=0.524;AN=84;DP=1563;ExcessHet=0.0000;FS=0.000;MLEAC=44;MLEAF=0.524;MQ=59.98;QD=31.09;SNPEFF_EFFECT=UPSTREAM;SNPEFF_IMPACT=MODIFIER;SNPEFF_FUNCTIONAL_CLASS=NONE;SNPEFF_CODON_CHANGE=1756;SNPEFF_GENE_NAME=EVM0008283;SNPEFF_TRANSCRIPT_ID=EVM0008283.1;SOR=0.828	GT:AD:DP:GQ:PL	1/1:0,19:19:57:653,57,0	1/1:0,255:255:99:10166,767,0	0/0:9,0:9:27:0,27,303	0/0:24,0:24:72:0,72,934	1/1:0,15:15:45:580,45,0	0/0:20,0:20:60:0,60,673	0/0:17,0:17:51:0,51,664	0/0:24,0:24:66:0,66,990	0/0:18,0:18:51:0,51,765	0/0:13,0:13:39:0,39,388	1/1:0,25:25:75:956,75,0	0/0:14,0:14:39:0,39,585	1/1:0,10:10:30:414,30,0	0/0:16,0:16:48:0,48,656	1/1:0,193:193:99:7734,579,0	0/0:36,0:36:99:0,99,1452	1/1:0,12:12:36:501,36,0	0/0:16,0:16:48:0,48,668	1/1:0,220:220:99:8836,661,0	1/1:0,23:23:69:780,69,0	1/1:0,17:17:51:710,51,0	0/0:18,0:18:54:0,54,716	0/0:6,0:6:18:0,18,178	1/1:0,18:18:54:684,54,0	1/1:0,9:9:27:376,27,0	1/1:0,14:14:42:539,42,0	1/1:0,19:19:57:657,57,0	1/1:0,18:18:54:694,54,0	1/1:0,152:152:99:6128,456,0	0/0:20,0:20:57:0,57,855	1/1:0,18:18:54:684,54,0	0/0:23,0:23:27:0,27,817	1/1:0,15:15:45:592,45,0	0/0:19,0:19:57:0,57,699	1/1:0,15:15:45:558,45,0	0/0:21,0:21:60:0,60,661	1/1:0,20:20:60:699,60,0	0/0:25,0:25:45:0,45,734	1/1:0,16:16:48:600,48,0	1/1:0,18:18:54:611,54,0
Lachesis_group0	1009689	.	G	A	968.79	PASS	AC=2;AF=0.024;AN=84;DP=1182;ExcessHet=0.0262;FS=0.000;MLEAC=2;MLEAF=0.024;MQ=60.00;QD=32.11;SNPEFF_EFFECT=NON_SYNONYMOUS_CODING;SNPEFF_IMPACT=MODERATE;SNPEFF_FUNCTIONAL_CLASS=MISSENSE;SNPEFF_CODON_CHANGE=Gct/Act;SNPEFF_AMINO_ACID_CHANGE=A3T;SNPEFF_GENE_NAME=EVM0008283;SNPEFF_TRANSCRIPT_ID=EVM0008283.1;SNPEFF_EXON_ID=1;SOR=0.922	GT:AD:DP:GQ:PL	0/0:20,0:20:57:0,57,855	0/0:123,0:123:99:0,101,1800	0/0:17,0:17:51:0,51,650	0/0:27,0:27:81:0,81,905	0/0:20,0:20:57:0,57,855	0/0:17,0:17:51:0,51,487	0/0:18,0:18:51:0,51,765	0/0:22,0:22:60:0,60,900	0/0:16,0:16:48:0,48,622	0/0:18,0:18:54:0,54,672	1/1:0,27:27:81:1002,81,0	0/0:20,0:20:60:0,60,729	0/0:15,0:15:45:0,45,549	0/0:9,0:9:27:0,27,350	0/0:111,0:111:99:0,120,1800	0/0:41,0:41:99:0,116,1465	0/0:24,0:24:72:0,72,764	0/0:13,0:13:39:0,39,473	0/0:110,0:110:99:0,120,1800	0/0:23,0:23:63:0,63,778	0/0:13,0:13:39:0,39,485	0/0:15,0:15:39:0,39,585	0/0:13,0:13:36:0,36,540	0/0:9,0:9:27:0,27,303	0/0:17,0:17:48:0,48,720	0/0:15,0:15:45:0,45,532	0/0:15,0:15:39:0,39,585	0/0:24,0:24:72:0,72,874	0/0:94,0:94:99:0,120,1800	0/0:11,0:11:30:0,30,450	0/0:10,0:10:30:0,30,391	0/0:15,0:15:45:0,45,580	0/0:24,0:24:72:0,72,847	0/0:33,0:33:99:0,99,1242	0/0:16,0:16:48:0,48,588	0/0:11,0:11:33:0,33,413	0/0:19,0:19:54:0,54,810	0/0:16,0:16:42:0,42,630	0/0:22,0:22:63:0,63,945	0/0:27,0:27:72:0,72,1080
Lachesis_group0	1019467	.	C	A	49.28	PASS	AC=2;AF=0.024;AN=84;BaseQRankSum=-0.674;DP=923;ExcessHet=3.0629;FS=34.489;MLEAC=2;MLEAF=0.024;MQ=59.17;MQRankSum=0;QD=4.11;ReadPosRankSum=0;SNPEFF_EFFECT=UTR_3_PRIME;SNPEFF_IMPACT=MODIFIER;SNPEFF_FUNCTIONAL_CLASS=NONE;SNPEFF_CODON_CHANGE=1523;SNPEFF_GENE_NAME=EVM0000971;SNPEFF_TRANSCRIPT_ID=EVM0000971.1;SNPEFF_EXON_ID=2;SOR=4.609	GT:AD:DP:GQ:PL	0/0:24,0:24:40:0,40,667	0/0:132,0:132:99:0,107,1800	0/0:17,0:17:20:0,20,500	0/0:25,0:25:65:0,65,750	0/0:18,0:18:38:0,38,582	0/0:13,0:13:23:0,23,356	0/0:5,0:5:0:0,0,152	0/0:17,0:17:51:0,51,602	0/0:16,0:16:2:0,2,434	0/0:6,0:6:18:0,18,223	0/0:14,0:14:0:0,0,303	0/0:11,0:11:17:0,17,277	0/0:17,0:17:4:0,4,423	0/0:12,0:12:0:0,0,222	0/0:51,0:51:99:0,120,1800	0/0:34,0:34:0:0,0,916	0/0:8,0:8:24:0,24,255	0/0:24,0:24:11:0,11,648	0/0:36,0:36:99:0,99,1485	0/0:16,0:16:33:0,33,611	0/0:10,0:10:30:0,30,415	0/1:8,4:12:57:57,0,172	0/0:11,2:13:18:0,18,298	0/0:18,0:18:22:0,22,472	0/0:6,0:6:2:0,2,133	0/1:7,1:8:15:15,0,285	0/0:15,0:15:0:0,0,445	0/0:17,0:17:0:0,0,464	0/0:36,0:36:99:0,99,1485	0/0:9,0:9:27:0,27,364	0/0:14,0:14:0:0,0,303	0/0:19,0:19:0:0,0,512	0/0:17,0:17:4:0,4,457	0/0:17,0:17:20:0,20,531	0/0:12,0:12:20:0,20,348	0/0:33,0:33:69:0,69,1007	0/0:18,2:20:22:0,22,614	0/0:24,0:24:11:0,11,609	0/0:31,0:31:92:0,92,920	0/0:20,0:20:44:0,44,696
Lachesis_group0	1030572	.	A	G	39682.9	PASS	AC=44;AF=0.524;AN=84;DP=1537;ExcessHet=0.0000;FS=0.000;MLEAC=44;MLEAF=0.524;MQ=60.00;QD=30.45;SNPEFF_EFFECT=NON_SYNONYMOUS_CODING;SNPEFF_IMPACT=MODERATE;SNPEFF_FUNCTIONAL_CLASS=MISSENSE;SNPEFF_CODON_CHANGE=Tac/Cac;SNPEFF_AMINO_ACID_CHANGE=Y209H;SNPEFF_GENE_NAME=EVM0009076;SNPEFF_TRANSCRIPT_ID=EVM0009076.1;SNPEFF_EXON_ID=1;SOR=0.755	GT:AD:DP:GQ:PL	1/1:0,31:31:93:1090,93,0	1/1:0,203:203:99:7784,609,0	0/0:21,0:21:21:0,21,577	0/0:24,0:24:72:0,72,874	1/1:0,16:16:48:634,48,0	0/0:25,0:25:72:0,72,1080	0/0:17,0:17:51:0,51,569	0/0:23,0:23:63:0,63,738	0/0:18,0:18:51:0,51,765	0/0:21,0:21:57:0,57,855	1/1:0,18:18:54:684,54,0	0/0:16,0:16:48:0,48,600	1/1:0,11:11:33:425,33,0	0/0:20,0:20:60:0,60,721	1/1:0,187:187:99:7318,561,0	0/0:36,0:36:99:0,102,1491	1/1:0,21:21:63:638,63,0	0/0:12,0:12:36:0,36,419	1/1:0,203:203:99:7539,607,0	1/1:0,17:17:51:606,51,0	1/1:0,22:22:66:826,66,0	0/0:17,0:17:48:0,48,720	0/0:8,0:8:24:0,24,288	1/1:0,10:10:30:381,30,0	1/1:0,11:11:33:425,33,0	1/1:0,10:10:30:350,30,0	1/1:0,22:22:66:817,66,0	1/1:0,12:12:36:467,36,0	1/1:0,123:123:99:4780,368,0	0/0:17,0:17:51:0,51,642	1/1:0,20:20:60:653,60,0	0/0:12,0:12:36:0,36,409	1/1:0,22:22:66:749,66,0	0/0:19,0:19:51:0,51,765	1/1:0,15:15:45:492,45,0	0/0:20,0:20:60:0,60,685	1/1:0,23:23:69:856,69,0	0/0:34,0:34:99:0,99,1485	1/1:0,22:22:66:817,66,0	1/1:0,39:39:99:1376,117,0
Lachesis_group0	1030728	.	T	C	518.23	PASS	AC=2;AF=0.024;AN=84;DP=839;ExcessHet=0.0262;FS=0.000;MLEAC=2;MLEAF=0.024;MQ=60.00;QD=34.14;SNPEFF_EFFECT=NON_SYNONYMOUS_CODING;SNPEFF_IMPACT=MODERATE;SNPEFF_FUNCTIONAL_CLASS=MISSENSE;SNPEFF_CODON_CHANGE=Agg/Ggg;SNPEFF_AMINO_ACID_CHANGE=R157G;SNPEFF_GENE_NAME=EVM0009076;SNPEFF_TRANSCRIPT_ID=EVM0009076.1;SNPEFF_EXON_ID=1;SOR=0.976	GT:AD:DP:GQ:PL	0/0:9,0:9:27:0,27,376	0/0:40,0:40:99:0,99,1485	0/0:12,0:12:24:0,24,360	0/0:18,0:18:48:0,48,720	0/0:12,0:12:0:0,0,406	0/0:26,0:26:72:0,72,847	0/0:12,0:12:27:0,27,405	0/0:19,0:19:57:0,57,748	0/0:22,0:22:63:0,63,945	0/0:13,0:13:33:0,33,495	0/0:15,0:15:39:0,39,585	0/0:15,0:15:42:0,42,630	0/0:18,0:18:51:0,51,765	0/0:19,0:19:51:0,51,765	0/0:43,0:43:99:0,108,1800	0/0:36,0:36:99:0,102,1491	0/0:11,0:11:33:0,33,390	0/0:25,0:25:63:0,63,945	0/0:39,0:39:99:0,105,1575	0/0:16,0:16:48:0,48,618	0/0:20,0:20:57:0,57,855	0/0:17,0:17:48:0,48,720	0/0:12,0:12:36:0,36,433	0/0:13,0:13:39:0,39,497	0/0:9,0:9:27:0,27,330	0/0:10,0:10:15:0,15,348	0/0:19,0:19:39:0,39,585	0/0:17,0:17:51:0,51,642	0/0:40,0:40:99:0,99,1485	0/0:20,0:20:60:0,60,755	0/0:11,0:11:30:0,30,450	0/0:17,0:17:9:0,9,580	0/0:27,0:27:81:0,81,990	0/0:21,0:21:54:0,54,810	0/0:11,0:11:33:0,33,357	1/1:0,14:14:42:551,42,0	0/0:16,0:16:45:0,45,675	0/0:12,0:12:33:0,33,495	0/0:18,0:18:54:0,54,650	0/0:21,0:21:57:0,57,855
Lachesis_group0	1049939	.	A	G	64.39	PASS	AC=1;AF=0.012;AN=84;BaseQRankSum=0.913;DP=764;ExcessHet=3.0103;FS=6.662;MLEAC=1;MLEAF=0.012;MQ=56.96;MQRankSum=-4.01;QD=3.58;ReadPosRankSum=-2.02;SNPEFF_EFFECT=UTR_3_PRIME;SNPEFF_IMPACT=MODIFIER;SNPEFF_FUNCTIONAL_CLASS=NONE;SNPEFF_CODON_CHANGE=456;SNPEFF_GENE_NAME=EVM0003686;SNPEFF_TRANSCRIPT_ID=EVM0003686.1;SNPEFF_EXON_ID=1;SOR=2.821	GT:AD:DP:GQ:PL	0/0:21,0:21:57:0,57,855	0/0:33,0:33:99:0,99,1435	0/0:16,0:16:48:0,48,600	0/0:22,0:22:60:0,60,812	0/0:24,0:24:69:0,69,1035	0/0:8,0:8:21:0,21,315	0/0:16,0:16:48:0,48,600	0/0:12,0:12:36:0,36,441	0/0:11,0:11:33:0,33,413	0/0:14,0:14:42:0,42,551	0/0:11,0:11:30:0,30,450	0/0:9,0:9:27:0,27,350	0/0:16,0:16:48:0,48,588	0/0:16,0:16:45:0,45,675	0/0:34,0:34:99:0,99,1485	0/0:9,0:9:27:0,27,342	0/0:24,0:24:72:0,72,718	0/1:15,3:18:81:81,0,615	0/0:40,0:40:99:0,117,1755	0/0:15,0:15:45:0,45,566	0/0:13,0:13:39:0,39,531	0/0:10,0:10:30:0,30,372	0/0:7,0:7:21:0,21,292	0/0:14,0:14:42:0,42,490	0/0:4,0:4:12:0,12,133	0/0:13,0:13:36:0,36,540	0/0:12,0:12:33:0,33,495	0/0:9,0:9:27:0,27,330	0/0:35,0:35:99:0,102,1530	0/0:13,0:13:39:0,39,385	0/0:19,0:19:54:0,54,810	0/0:18,0:18:54:0,54,623	0/0:22,0:22:60:0,60,778	0/0:14,0:14:42:0,42,539	0/0:15,0:15:42:0,42,630	0/0:20,0:20:60:0,60,683	0/0:23,0:23:66:0,66,883	0/0:20,0:20:60:0,60,734	0/0:13,0:13:36:0,36,540	0/0:28,0:28:81:0,81,1058
Lachesis_group0	1049948	.	T	G	85.57	PASS	AC=1;AF=0.012;AN=84;BaseQRankSum=1.46;DP=777;ExcessHet=3.0103;FS=5.454;MLEAC=1;MLEAF=0.012;MQ=55.92;MQRankSum=-4.26;QD=4.28;ReadPosRankSum=-1.61;SNPEFF_EFFECT=UTR_3_PRIME;SNPEFF_IMPACT=MODIFIER;SNPEFF_FUNCTIONAL_CLASS=NONE;SNPEFF_CODON_CHANGE=465;SNPEFF_GENE_NAME=EVM0003686;SNPEFF_TRANSCRIPT_ID=EVM0003686.1;SNPEFF_EXON_ID=1;SOR=1.483	GT:AD:DP:GQ:PL	0/0:23,0:23:54:0,54,835	0/0:33,0:33:99:0,99,1435	0/0:16,0:16:45:0,45,675	0/0:22,0:22:60:0,60,812	0/0:25,0:25:33:0,33,823	0/0:9,0:9:0:0,0,246	0/0:17,0:17:51:0,51,642	0/0:12,0:12:36:0,36,441	0/0:12,0:12:33:0,33,495	0/0:16,0:16:48:0,48,574	0/0:9,0:9:27:0,27,342	0/0:9,0:9:27:0,27,350	0/0:16,0:16:48:0,48,588	0/0:16,0:16:48:0,48,630	0/0:34,0:34:99:0,99,1485	0/0:10,0:10:30:0,30,357	0/0:23,0:23:66:0,66,778	0/1:16,4:20:99:102,0,653	0/0:40,0:40:99:0,117,1755	0/0:15,0:15:45:0,45,566	0/0:13,0:13:39:0,39,531	0/0:11,0:11:30:0,30,450	0/0:7,0:7:21:0,21,292	0/0:12,0:12:36:0,36,407	0/0:5,0:5:15:0,15,175	0/0:14,0:14:42:0,42,500	0/0:12,0:12:36:0,36,449	0/0:9,0:9:27:0,27,330	0/0:35,0:35:99:0,102,1530	0/0:13,0:13:39:0,39,385	0/0:21,0:21:54:0,54,810	0/0:18,0:18:51:0,51,765	0/0:21,0:21:54:0,54,810	0/0:16,0:16:48:0,48,608	0/0:16,0:16:48:0,48,496	0/0:20,0:20:60:0,60,683	0/0:23,0:23:66:0,66,883	0/0:20,0:20:60:0,60,734	0/0:14,0:14:42:0,42,470	0/0:27,0:27:72:0,72,1080
Lachesis_group0	1049974	.	G	A	67.57	PASS	AC=1;AF=0.012;AN=84;BaseQRankSum=-1.91;DP=821;ExcessHet=3.0103;FS=2.271;MLEAC=1;MLEAF=0.012;MQ=54.73;MQRankSum=-3.86;QD=3.97;ReadPosRankSum=-2.22;SNPEFF_EFFECT=UTR_3_PRIME;SNPEFF_IMPACT=MODIFIER;SNPEFF_FUNCTIONAL_CLASS=NONE;SNPEFF_CODON_CHANGE=491;SNPEFF_GENE_NAME=EVM0003686;SNPEFF_TRANSCRIPT_ID=EVM0003686.1;SNPEFF_EXON_ID=1;SOR=0.735	GT:AD:DP:GQ:PL	0/0:22,0:22:63:0,63,791	0/0:33,0:33:99:0,99,1435	0/0:16,0:16:42:0,42,630	0/0:22,0:22:60:0,60,812	0/0:26,0:26:75:0,75,1125	0/0:11,0:11:0:0,0,247	0/0:20,0:20:60:0,60,746	0/0:14,0:14:36:0,36,540	0/0:12,0:12:36:0,36,463	0/0:16,0:16:45:0,45,675	0/0:10,0:10:30:0,30,372	0/0:10,0:10:27:0,27,405	0/0:20,0:20:57:0,57,855	0/0:19,0:19:57:0,57,733	0/0:34,0:34:99:0,99,1485	0/0:16,0:16:48:0,48,610	0/0:24,0:24:72:0,72,832	0/1:12,5:17:84:84,0,418	0/0:40,0:40:99:0,117,1755	0/0:19,0:19:54:0,54,810	0/0:14,0:14:33:0,33,495	0/0:8,0:8:24:0,24,334	0/0:8,0:8:24:0,24,322	0/0:11,0:11:30:0,30,450	0/0:5,0:5:15:0,15,209	0/0:15,0:15:42:0,42,630	0/0:15,0:15:42:0,42,630	0/0:9,0:9:27:0,27,298	0/0:35,0:35:99:0,102,1530	0/0:14,0:14:42:0,42,483	0/0:19,0:19:57:0,57,760	0/0:17,0:17:51:0,51,638	0/0:21,0:21:60:0,60,707	0/0:16,0:16:42:0,42,630	0/0:16,0:16:48:0,48,520	0/0:26,0:26:72:0,72,1080	0/0:24,0:24:72:0,72,904	0/0:24,0:24:72:0,72,840	0/0:19,0:19:48:0,48,720	0/0:30,0:30:90:0,90,1013
Lachesis_group0	1050044	.	C	T	49.38	PASS	AC=1;AF=0.012;AN=84;BaseQRankSum=-1.42;DP=886;ExcessHet=3.0103;FS=4.649;MLEAC=1;MLEAF=0.012;MQ=54.08;MQRankSum=-2.72;QD=2.15;ReadPosRankSum=1.31;SNPEFF_EFFECT=UTR_3_PRIME;SNPEFF_IMPACT=MODIFIER;SNPEFF_FUNCTIONAL_CLASS=NONE;SNPEFF_CODON_CHANGE=561;SNPEFF_GENE_NAME=EVM0003686;SNPEFF_TRANSCRIPT_ID=EVM0003686.1;SNPEFF_EXON_ID=1;SOR=0.726	GT:AD:DP:GQ:PL	0/0:31,0:31:87:0,87,1305	0/0:33,0:33:99:0,99,1435	0/0:25,0:25:66:0,66,990	0/0:23,0:23:60:0,60,893	0/0:20,0:20:60:0,60,767	0/0:17,0:17:45:0,45,675	0/0:22,0:22:63:0,63,748	0/0:16,0:16:48:0,48,634	0/0:21,0:21:60:0,60,775	0/0:20,0:20:60:0,60,680	0/0:9,0:9:21:0,21,315	0/0:12,0:12:36:0,36,429	0/0:19,0:19:51:0,51,765	0/0:17,0:17:51:0,51,652	0/0:34,0:34:99:0,99,1485	0/0:22,0:22:60:0,60,900	0/0:22,0:22:60:0,60,773	0/1:18,5:23:66:66,0,630	0/0:40,0:40:99:0,117,1755	0/0:19,0:19:54:0,54,810	0/0:11,0:11:33:0,33,413	0/0:10,0:10:30:0,30,406	0/0:6,0:6:15:0,15,225	0/0:8,0:8:24:0,24,334	0/0:11,0:11:30:0,30,450	0/0:11,0:11:33:0,33,433	0/0:14,0:14:39:0,39,585	0/0:11,0:11:27:0,27,405	0/0:35,0:35:99:0,102,1530	0/0:16,0:16:42:0,42,630	0/0:31,0:31:90:0,90,1350	0/0:16,0:16:42:0,42,630	0/0:21,0:21:60:0,60,707	0/0:14,0:14:42:0,42,517	0/0:21,0:21:60:0,60,707	0/0:22,0:22:60:0,60,730	0/0:28,0:28:81:0,81,1021	0/0:30,0:30:81:0,81,1215	0/0:20,0:20:60:0,60,687	0/0:30,0:30:81:0,81,1215
Lachesis_group0	1050167	.	A	G	37.37	PASS	AC=1;AF=0.012;AN=84;BaseQRankSum=0.493;DP=837;ExcessHet=3.0103;FS=2.881;MLEAC=1;MLEAF=0.012;MQ=42.55;MQRankSum=-1.01;QD=3.11;ReadPosRankSum=-0.493;SNPEFF_EFFECT=UTR_3_PRIME;SNPEFF_IMPACT=MODIFIER;SNPEFF_FUNCTIONAL_CLASS=NONE;SNPEFF_CODON_CHANGE=684;SNPEFF_GENE_NAME=EVM0003686;SNPEFF_TRANSCRIPT_ID=EVM0003686.1;SNPEFF_EXON_ID=1;SOR=1.721	GT:AD:DP:GQ:PL	0/0:31,0:31:90:0,90,1090	0/0:33,0:33:99:0,99,1435	0/0:20,0:20:57:0,57,855	0/0:13,0:13:33:0,33,495	0/0:21,0:21:63:0,63,877	0/0:19,0:19:54:0,54,810	0/0:23,0:23:60:0,60,806	0/0:24,0:24:37:0,37,841	0/0:31,0:31:90:0,90,1350	0/0:21,0:21:60:0,60,732	0/0:9,0:9:27:0,27,311	0/0:9,0:9:27:0,27,326	0/0:14,0:14:42:0,42,561	0/0:13,0:13:39:0,39,509	0/0:34,0:34:99:0,99,1485	0/0:21,0:21:54:0,54,810	0/0:19,0:19:54:0,54,810	0/1:10,2:12:54:54,0,411	0/0:40,0:40:99:0,117,1755	0/0:12,0:12:33:0,33,495	0/0:10,0:10:27:0,27,405	0/0:12,0:12:36:0,36,443	0/0:10,0:10:30:0,30,379	0/0:10,0:10:24:0,24,360	0/0:10,0:10:30:0,30,384	0/0:11,0:11:33:0,33,401	0/0:17,0:17:48:0,48,720	0/0:14,0:14:42:0,42,546	0/0:35,0:35:99:0,102,1530	0/0:6,0:6:18:0,18,205	0/0:22,0:22:60:0,60,900	0/0:14,0:14:39:0,39,585	0/0:16,0:16:48:0,48,596	0/0:19,0:19:48:0,48,720	0/0:19,0:19:45:0,45,675	0/0:22,0:22:63:0,63,681	0/0:29,0:29:84:0,84,983	0/0:31,0:31:51:0,51,858	0/0:17,0:17:51:0,51,597	0/0:21,0:21:60:0,60,668
Lachesis_group0	1050176	.	A	G	40.43	PASS	AC=1;AF=0.012;AN=84;BaseQRankSum=0.875;DP=814;ExcessHet=3.0103;FS=3.090;MLEAC=1;MLEAF=0.012;MQ=40.55;MQRankSum=-1.1;QD=3.68;ReadPosRankSum=0.23;SNPEFF_EFFECT=UTR_3_PRIME;SNPEFF_IMPACT=MODIFIER;SNPEFF_FUNCTIONAL_CLASS=NONE;SNPEFF_CODON_CHANGE=693;SNPEFF_GENE_NAME=EVM0003686;SNPEFF_TRANSCRIPT_ID=EVM0003686.1;SNPEFF_EXON_ID=1;SOR=1.981	GT:AD:DP:GQ:PL	0/0:29,0:29:81:0,81,1015	0/0:33,0:33:99:0,99,1435	0/0:19,0:19:54:0,54,810	0/0:12,0:12:33:0,33,495	0/0:21,0:21:63:0,63,877	0/0:18,0:18:54:0,54,572	0/0:23,0:23:60:0,60,806	0/0:22,0:22:66:0,66,807	0/0:31,0:31:90:0,90,1350	0/0:21,0:21:60:0,60,732	0/0:9,0:9:27:0,27,311	0/0:9,0:9:27:0,27,326	0/0:14,0:14:42:0,42,561	0/0:13,0:13:39:0,39,509	0/0:34,0:34:99:0,99,1485	0/0:20,0:20:60:0,60,709	0/0:19,0:19:57:0,57,670	0/1:9,2:11:57:57,0,369	0/0:40,0:40:99:0,117,1755	0/0:11,0:11:30:0,30,450	0/0:9,0:9:27:0,27,306	0/0:12,0:12:36:0,36,443	0/0:12,0:12:6:0,6,418	0/0:10,0:10:30:0,30,336	0/0:10,0:10:15:0,15,326	0/0:11,0:11:33:0,33,401	0/0:17,0:17:51:0,51,650	0/0:14,0:14:39:0,39,585	0/0:35,0:35:99:0,102,1530	0/0:5,0:5:15:0,15,163	0/0:22,0:22:57:0,57,855	0/0:15,0:15:29:0,29,497	0/0:16,0:16:48:0,48,596	0/0:16,0:16:48:0,48,634	0/0:15,0:15:39:0,39,585	0/0:22,0:22:63:0,63,681	0/0:25,0:25:72:0,72,1080	0/0:31,0:31:77:0,77,885	0/0:15,0:15:45:0,45,532	0/0:19,0:19:54:0,54,810
Lachesis_group0	1051239	.	T	C	41655.3	PASS	AC=44;AF=0.524;AN=84;BaseQRankSum=0.776;DP=1551;ExcessHet=0.0000;FS=0.000;MLEAC=44;MLEAF=0.524;MQ=59.93;MQRankSum=0;QD=35.61;ReadPosRankSum=0.535;SNPEFF_EFFECT=UTR_3_PRIME;SNPEFF_IMPACT=MODIFIER;SNPEFF_FUNCTIONAL_CLASS=NONE;SNPEFF_CODON_CHANGE=1756;SNPEFF_GENE_NAME=EVM0003686;SNPEFF_TRANSCRIPT_ID=EVM0003686.1;SNPEFF_EXON_ID=1;SOR=0.321	GT:AD:DP:GQ:PL	1/1:0,27:27:81:957,81,0	1/1:0,203:203:99:8144,609,0	0/0:24,0:24:72:0,72,922	0/0:17,0:17:51:0,51,572	1/1:0,19:19:57:725,57,0	0/0:15,0:15:45:0,45,494	0/0:30,0:30:48:0,48,931	0/0:24,0:24:72:0,72,823	0/0:22,0:22:60:0,60,900	0/0:27,0:27:66:0,66,1002	1/1:0,15:15:45:558,45,0	0/0:13,0:13:0:0,0,379	1/1:1,12:13:9:403,9,0	0/0:13,0:13:39:0,39,483	1/1:0,204:204:99:7885,611,0	0/0:14,0:14:42:0,42,493	1/1:0,20:20:60:763,60,0	0/0:19,0:19:54:0,54,810	1/1:0,190:190:99:7371,571,0	1/1:0,31:31:93:1084,93,0	1/1:0,14:14:42:551,42,0	0/0:16,0:16:42:0,42,630	0/0:12,0:12:36:0,36,501	1/1:0,9:9:27:376,27,0	1/1:0,5:5:15:209,15,0	1/1:0,19:19:57:674,57,0	1/1:0,10:10:30:384,30,0	1/1:0,20:20:60:767,60,0	1/1:0,142:142:99:5586,425,0	0/0:18,0:18:54:0,54,603	1/1:0,11:11:33:425,33,0	0/0:20,0:20:57:0,57,855	1/1:0,26:26:78:871,78,0	0/0:16,0:16:39:0,39,585	1/1:0,28:28:84:1067,84,0	0/0:20,0:20:60:0,60,699	1/1:0,23:23:69:766,69,0	0/0:26,0:26:60:0,60,900	1/1:0,33:33:99:1140,99,0	1/1:0,28:28:84:965,84,0
Lachesis_group0	1052394	.	A	G	8664.1	PASS	AC=17;AF=0.202;AN=84;BaseQRankSum=0.988;DP=1825;ExcessHet=11.8492;FS=6.896;MLEAC=17;MLEAF=0.202;MQ=56.38;MQRankSum=-4.39;QD=9.04;ReadPosRankSum=-1.02;SNPEFF_EFFECT=DOWNSTREAM;SNPEFF_IMPACT=MODIFIER;SNPEFF_FUNCTIONAL_CLASS=NONE;SNPEFF_CODON_CHANGE=162;SNPEFF_GENE_NAME=EVM0003686;SNPEFF_TRANSCRIPT_ID=EVM0003686.1;SOR=1.212	GT:AD:DP:GQ:PL	0/0:21,0:21:63:0,63,763	0/0:94,0:94:99:0,120,1800	0/0:25,0:25:72:0,72,916	0/1:30,12:42:99:400,0,1203	0/1:31,5:36:99:113,0,1253	0/1:16,6:22:99:204,0,651	0/0:23,0:23:27:0,27,775	0/0:18,0:18:54:0,54,691	0/0:15,0:15:45:0,45,600	0/0:36,0:36:93:0,93,1162	0/0:23,0:23:63:0,63,945	0/0:20,0:20:60:0,60,767	0/0:20,0:20:57:0,57,855	0/0:10,0:10:30:0,30,372	0/0:130,0:130:99:0,120,1800	0/1:25,10:35:99:324,0,979	0/0:22,0:22:60:0,60,736	0/1:17,3:20:72:72,0,671	0/0:116,0:116:99:0,120,1800	0/0:18,0:18:12:0,12,600	0/0:24,0:24:72:0,72,820	0/1:15,9:24:99:313,0,600	0/1:7,8:15:99:312,0,255	0/0:13,0:13:36:0,36,540	0/0:7,0:7:15:0,15,225	0/0:17,0:17:48:0,48,720	0/0:13,0:13:39:0,39,471	0/0:17,0:17:48:0,48,720	0/0:70,0:70:99:0,120,1800	0/1:18,13:31:99:425,0,690	0/1:15,8:23:99:288,0,592	0/1:27,6:33:99:171,0,1095	0/0:29,0:29:72:0,72,1018	0/1:28,13:41:99:450,0,1116	0/1:22,4:26:99:102,0,873	0/1:30,11:41:99:372,0,1154	0/1:23,5:28:99:141,0,930	0/1:33,13:46:99:426,0,1265	0/0:30,0:30:90:0,90,1078	0/0:22,0:22:60:0,60,858
Lachesis_group0	1052401	.	T	C	8714.3	PASS	AC=17;AF=0.202;AN=84;BaseQRankSum=0.77;DP=1835;ExcessHet=11.8492;FS=4.580;MLEAC=17;MLEAF=0.202;MQ=56.47;MQRankSum=-4.32;QD=8.96;ReadPosRankSum=-0.687;SNPEFF_EFFECT=DOWNSTREAM;SNPEFF_IMPACT=MODIFIER;SNPEFF_FUNCTIONAL_CLASS=NONE;SNPEFF_CODON_CHANGE=169;SNPEFF_GENE_NAME=EVM0003686;SNPEFF_TRANSCRIPT_ID=EVM0003686.1;SOR=1.053	GT:AD:DP:GQ:PL	0/0:22,0:22:54:0,54,810	0/0:94,0:94:99:0,120,1800	0/0:25,0:25:72:0,72,916	0/1:29,12:41:99:403,0,1182	0/1:31,5:36:99:113,0,1260	0/1:18,8:26:99:271,0,671	0/0:23,0:23:27:0,27,741	0/0:19,0:19:57:0,57,709	0/0:18,0:18:51:0,51,765	0/0:34,0:34:84:0,84,1260	0/0:24,0:24:72:0,72,900	0/0:21,0:21:60:0,60,714	0/0:20,0:20:60:0,60,729	0/0:9,0:9:24:0,24,360	0/0:130,0:130:99:0,120,1800	0/1:25,9:34:99:303,0,982	0/0:22,0:22:60:0,60,736	0/1:16,2:18:36:36,0,652	0/0:116,0:116:99:0,120,1800	0/0:17,0:17:9:0,9,470	0/0:27,0:27:81:0,81,897	0/1:15,9:24:99:313,0,600	0/1:7,8:15:99:295,0,255	0/0:14,0:14:36:0,36,540	0/0:7,0:7:18:0,18,270	0/0:16,0:16:48:0,48,642	0/0:13,0:13:39:0,39,471	0/0:15,0:15:42:0,42,630	0/0:70,0:70:99:0,120,1800	0/1:17,12:29:99:424,0,654	0/1:13,9:22:99:328,0,516	0/1:27,6:33:99:171,0,1112	0/0:29,0:29:87:0,87,1049	0/1:28,11:39:99:378,0,1122	0/1:22,4:26:99:102,0,894	0/1:28,11:39:99:378,0,1096	0/1:22,6:28:99:182,0,906	0/1:29,12:41:99:417,0,1182	0/0:31,0:31:90:0,90,1350	0/0:22,0:22:60:0,60,858
Lachesis_group0	1052449	.	C	T	12847.8	PASS	AC=17;AF=0.202;AN=84;BaseQRankSum=-0.195;DP=2050;ExcessHet=11.8492;FS=4.208;MLEAC=17;MLEAF=0.202;MQ=57.17;MQRankSum=-3.61;QD=11.02;ReadPosRankSum=0.851;SNPEFF_EFFECT=DOWNSTREAM;SNPEFF_IMPACT=MODIFIER;SNPEFF_FUNCTIONAL_CLASS=NONE;SNPEFF_CODON_CHANGE=217;SNPEFF_GENE_NAME=EVM0003686;SNPEFF_TRANSCRIPT_ID=EVM0003686.1;SOR=0.807	GT:AD:DP:GQ:PL	0/0:20,0:20:60:0,60,661	0/0:94,0:94:99:0,120,1800	0/0:24,0:24:72:0,72,752	0/1:30,21:51:99:613,0,929	0/1:29,8:37:99:199,0,998	0/1:16,12:28:99:264,0,380	0/0:19,0:19:15:0,15,642	0/0:21,0:21:60:0,60,741	0/0:19,0:19:57:0,57,657	0/0:29,0:29:81:0,81,1215	0/0:28,0:28:81:0,81,1031	0/0:19,0:19:54:0,54,810	0/0:25,0:25:72:0,72,882	0/0:11,0:11:33:0,33,367	0/0:130,0:130:99:0,120,1800	0/1:21,13:34:99:336,0,656	0/0:16,0:16:48:0,48,540	0/1:21,4:25:58:58,0,734	0/0:116,0:116:99:0,120,1800	0/0:21,0:21:60:0,60,822	0/0:28,0:28:69:0,69,984	0/1:15,14:29:99:401,0,489	0/1:6,9:15:99:263,0,190	0/0:13,0:13:39:0,39,517	0/0:9,0:9:27:0,27,352	0/0:20,0:20:60:0,60,761	0/0:15,0:15:42:0,42,630	0/0:14,0:14:42:0,42,472	0/0:70,0:70:99:0,120,1800	0/1:15,15:30:99:412,0,427	0/1:21,15:36:99:429,0,664	0/1:28,6:34:99:133,0,927	0/0:23,0:23:60:0,60,846	0/1:29,18:47:99:472,0,900	0/1:24,13:37:99:420,0,755	0/1:30,20:50:99:509,0,920	0/1:29,6:35:99:104,0,890	0/1:36,22:58:99:546,0,951	0/0:32,0:32:90:0,90,1350	0/0:26,0:26:36:0,36,813
Lachesis_group0	1052530	.	G	A	12220.7	PASS	AC=17;AF=0.202;AN=84;BaseQRankSum=-1.09;DP=1977;ExcessHet=11.8492;FS=1.761;MLEAC=17;MLEAF=0.202;MQ=57.04;MQRankSum=-3.32;QD=10.83;ReadPosRankSum=0.719;SNPEFF_EFFECT=DOWNSTREAM;SNPEFF_IMPACT=MODIFIER;SNPEFF_FUNCTIONAL_CLASS=NONE;SNPEFF_CODON_CHANGE=298;SNPEFF_GENE_NAME=EVM0003686;SNPEFF_TRANSCRIPT_ID=EVM0003686.1;SOR=0.823	GT:AD:DP:GQ:PL	0/0:11,0:11:33:0,33,379	0/0:94,0:94:99:0,120,1800	0/0:18,0:18:45:0,45,675	0/1:25,21:46:99:600,0,719	0/1:24,10:34:99:216,0,798	0/1:17,13:30:99:314,0,429	0/0:19,0:19:57:0,57,673	0/0:25,0:25:72:0,72,906	0/0:21,0:21:60:0,60,797	0/0:21,0:21:54:0,54,810	0/0:25,0:25:72:0,72,1080	0/0:20,0:20:60:0,60,766	0/0:27,0:27:81:0,81,957	0/0:10,0:10:30:0,30,384	0/0:130,0:130:99:0,120,1800	0/1:22,12:34:99:350,0,782	0/0:14,0:14:36:0,36,540	0/1:16,4:20:73:73,0,557	0/0:116,0:116:99:0,120,1800	0/0:27,0:27:72:0,72,1080	0/0:21,0:21:60:0,60,865	0/1:17,12:29:99:336,0,521	0/1:4,5:9:99:143,0,140	0/0:14,0:14:42:0,42,527	0/0:9,0:9:27:0,27,255	0/0:20,0:20:60:0,60,755	0/0:13,0:13:36:0,36,540	0/0:12,0:12:36:0,36,501	0/0:70,0:70:99:0,120,1800	0/1:20,9:29:99:249,0,680	0/1:23,16:39:99:381,0,707	0/1:22,10:32:99:235,0,716	0/0:20,0:20:57:0,57,855	0/1:19,17:36:99:468,0,686	0/1:26,17:43:99:401,0,821	0/1:19,17:36:99:485,0,652	0/1:26,5:31:99:107,0,720	0/1:24,19:43:99:488,0,632	0/0:25,0:25:69:0,69,1035	0/0:23,0:23:60:0,60,900
Lachesis_group0	1052580	.	T	C	6799.9	PASS	AC=17;AF=0.202;AN=84;BaseQRankSum=-0.479;DP=1837;ExcessHet=11.8492;FS=23.398;MLEAC=16;MLEAF=0.190;MQ=56.46;MQRankSum=-4.24;QD=7.05;ReadPosRankSum=-0.164;SNPEFF_EFFECT=DOWNSTREAM;SNPEFF_IMPACT=MODIFIER;SNPEFF_FUNCTIONAL_CLASS=NONE;SNPEFF_CODON_CHANGE=348;SNPEFF_GENE_NAME=EVM0003686;SNPEFF_TRANSCRIPT_ID=EVM0003686.1;SOR=1.642	GT:AD:DP:GQ:PL	0/0:18,0:18:54:0,54,660	0/0:94,0:94:99:0,120,1800	0/0:15,0:15:39:0,39,585	0/1:25,18:43:99:477,0,811	0/1:23,5:28:99:125,0,784	0/1:18,8:26:99:138,0,472	0/0:21,0:21:60:0,60,900	0/0:25,0:25:75:0,75,970	0/0:26,0:26:72:0,72,1080	0/0:15,0:15:42:0,42,630	0/0:23,0:23:60:0,60,824	0/0:23,0:23:63:0,63,945	0/0:25,0:25:72:0,72,1080	0/0:13,0:13:39:0,39,463	0/0:130,0:130:99:0,120,1800	0/1:25,9:34:99:206,0,882	0/0:17,0:17:48:0,48,720	0/1:13,2:15:5:5,0,456	0/0:116,0:116:99:0,120,1800	0/0:28,0:28:69:0,69,1032	0/0:19,0:19:57:0,57,695	0/1:13,8:21:99:225,0,446	0/1:2,3:5:69:76,0,69	0/0:16,0:16:42:0,42,630	0/0:6,0:6:18:0,18,190	0/0:26,0:26:72:0,72,991	0/0:14,0:14:39:0,39,585	0/0:12,0:12:36:0,36,443	0/0:70,0:70:99:0,120,1800	0/1:21,2:23:6:6,0,761	0/1:20,9:29:99:255,0,611	0/1:19,7:26:99:214,0,646	0/0:20,0:20:60:0,60,823	0/1:20,11:31:99:331,0,684	0/1:33,11:44:99:225,0,1042	0/1:18,10:28:99:251,0,634	0/1:20,5:25:99:125,0,654	0/1:21,10:31:99:250,0,610	0/0:28,0:28:81:0,81,1215	0/0:19,0:19:51:0,51,765
Lachesis_group0	1052595	.	T	C	6048.79	PASS	AC=15;AF=0.179;AN=84;BaseQRankSum=0.709;DP=1779;ExcessHet=9.6196;FS=39.810;MLEAC=16;MLEAF=0.190;MQ=56.09;MQRankSum=-4.53;QD=6.90;ReadPosRankSum=-0.23;SNPEFF_EFFECT=DOWNSTREAM;SNPEFF_IMPACT=MODIFIER;SNPEFF_FUNCTIONAL_CLASS=NONE;SNPEFF_CODON_CHANGE=363;SNPEFF_GENE_NAME=EVM0003686;SNPEFF_TRANSCRIPT_ID=EVM0003686.1;SOR=2.478	GT:AD:DP:GQ:PL	0/0:20,0:20:60:0,60,714	0/0:94,0:94:99:0,120,1800	0/0:13,0:13:39:0,39,441	0/1:21,14:35:99:389,0,723	0/1:25,5:30:99:119,0,874	0/1:17,8:25:99:175,0,434	0/0:20,0:20:51:0,51,765	0/0:25,0:25:75:0,75,970	0/0:26,0:26:75:0,75,1125	0/0:15,0:15:42:0,42,630	0/0:20,0:20:60:0,60,767	0/0:23,0:23:63:0,63,945	0/0:22,0:22:60:0,60,783	0/0:11,0:11:33:0,33,387	0/0:130,0:130:99:0,120,1800	0/1:24,7:31:99:165,0,902	0/0:18,0:18:48:0,48,720	0/0:15,0:15:0:0,0,421	0/0:116,0:116:99:0,120,1800	0/0:26,0:26:75:0,75,999	0/0:19,0:19:51:0,51,765	0/1:15,7:22:99:214,0,492	0/1:5,3:8:62:62,0,151	0/0:13,0:13:39:0,39,497	0/0:8,0:8:24:0,24,274	0/0:27,0:27:72:0,72,1080	0/0:12,0:12:36:0,36,489	0/0:14,0:14:42:0,42,500	0/0:70,0:70:99:0,120,1800	0/0:23,2:25:0:0,0,817	0/1:17,7:24:99:186,0,536	0/1:15,6:21:99:187,0,513	0/0:24,0:24:63:0,63,945	0/1:15,7:22:99:233,0,526	0/1:35,9:44:99:244,0,1076	0/1:19,9:28:99:252,0,666	0/1:18,4:22:92:92,0,606	0/1:22,7:29:99:171,0,661	0/0:24,0:24:60:0,60,900	0/0:19,0:19:57:0,57,556
Lachesis_group0	1054801	.	G	A	209.82	PASS	AC=2;AF=0.024;AN=84;BaseQRankSum=1.79;DP=1293;ExcessHet=3.0629;FS=24.923;MLEAC=2;MLEAF=0.024;MQ=54.21;MQRankSum=-2.85;QD=3.50;ReadPosRankSum=-0.241;SNPEFF_EFFECT=DOWNSTREAM;SNPEFF_IMPACT=MODIFIER;SNPEFF_FUNCTIONAL_CLASS=NONE;SNPEFF_CODON_CHANGE=2569;SNPEFF_GENE_NAME=EVM0003686;SNPEFF_TRANSCRIPT_ID=EVM0003686.1;SOR=4.803	GT:AD:DP:GQ:PL	0/0:29,0:29:81:0,81,1215	0/0:94,0:94:99:0,120,1800	0/0:25,0:25:75:0,75,877	0/0:20,0:20:57:0,57,855	0/0:31,0:31:90:0,90,1350	0/0:16,0:16:48:0,48,596	0/0:15,0:15:42:0,42,630	0/0:13,0:13:39:0,39,517	0/1:21,4:25:92:92,0,632	0/0:21,0:21:60:0,60,766	0/0:21,0:21:60:0,60,721	0/0:13,0:13:39:0,39,485	0/0:13,0:13:36:0,36,540	0/0:16,0:16:42:0,42,630	0/0:130,0:130:99:0,120,1800	0/0:24,0:24:72:0,72,845	0/1:29,6:35:99:145,0,1034	0/0:16,0:16:42:0,42,630	0/0:116,0:116:99:0,120,1800	0/0:22,0:22:63:0,63,885	0/0:20,0:20:60:0,60,719	0/0:15,0:15:45:0,45,554	0/0:6,0:6:18:0,18,217	0/0:10,0:10:30:0,30,418	0/0:8,0:8:24:0,24,334	0/0:14,0:14:42:0,42,585	0/0:16,0:16:45:0,45,675	0/0:13,0:13:33:0,33,495	0/0:70,0:70:99:0,120,1800	0/0:18,0:18:51:0,51,765	0/0:18,0:18:48:0,48,720	0/0:19,0:19:51:0,51,765	0/0:19,0:19:54:0,54,810	0/0:19,0:19:54:0,54,810	0/0:31,0:31:90:0,90,1350	0/0:16,0:16:45:0,45,675	0/0:28,0:28:81:0,81,1215	0/0:30,0:30:90:0,90,920	0/0:16,0:16:48:0,48,596	0/0:24,0:24:66:0,66,990
Lachesis_group0	1054850	.	G	T	293.81	PASS	AC=2;AF=0.024;AN=84;BaseQRankSum=0.125;DP=1389;ExcessHet=3.0629;FS=12.898;MLEAC=2;MLEAF=0.024;MQ=48.88;MQRankSum=-1.72;QD=4.20;ReadPosRankSum=1.28;SNPEFF_EFFECT=DOWNSTREAM;SNPEFF_IMPACT=MODIFIER;SNPEFF_FUNCTIONAL_CLASS=NONE;SNPEFF_CODON_CHANGE=2618;SNPEFF_GENE_NAME=EVM0003686;SNPEFF_TRANSCRIPT_ID=EVM0003686.1;SOR=2.016	GT:AD:DP:GQ:PL	0/0:29,0:29:84:0,84,1041	0/0:94,0:94:99:0,120,1800	0/0:21,0:21:60:0,60,831	0/0:19,0:19:45:0,45,675	0/0:29,0:29:81:0,81,1215	0/0:12,0:12:36:0,36,421	0/0:17,0:17:51:0,51,581	0/0:12,0:12:36:0,36,489	0/1:19,5:24:99:102,0,585	0/0:25,0:25:72:0,72,862	0/0:19,0:19:51:0,51,765	0/0:16,0:16:48:0,48,588	0/0:15,0:15:42:0,42,630	0/0:17,0:17:48:0,48,720	0/0:130,0:130:99:0,120,1800	0/0:21,0:21:60:0,60,831	0/1:35,11:46:99:219,0,1046	0/0:20,0:20:57:0,57,855	0/0:204,0:204:99:0,120,1800	0/0:26,0:26:69:0,69,1035	0/0:13,0:13:39:0,39,543	0/0:14,0:14:36:0,36,540	0/0:8,0:8:24:0,24,266	0/0:8,0:8:24:0,24,322	0/0:12,0:12:36:0,36,489	0/0:12,0:12:36:0,36,421	0/0:15,0:15:42:0,42,630	0/0:13,0:13:39:0,39,505	0/0:70,0:70:99:0,120,1800	0/0:16,0:16:42:0,42,630	0/0:25,0:25:72:0,72,1080	0/0:19,0:19:48:0,48,720	0/0:18,0:18:54:0,54,706	0/0:18,0:18:51:0,51,765	0/0:35,0:35:99:0,99,1485	0/0:17,0:17:48:0,48,720	0/0:19,0:19:48:0,48,720	0/0:26,0:26:72:0,72,813	0/0:21,0:21:60:0,60,809	0/0:21,0:21:57:0,57,855
Lachesis_group0	1055412	.	A	G	101.37	PASS	AC=1;AF=0.012;AN=84;BaseQRankSum=1.7;DP=1550;ExcessHet=3.0103;FS=4.678;MLEAC=1;MLEAF=0.012;MQ=55.38;MQRankSum=-4.07;QD=4.05;ReadPosRankSum=1.26;SNPEFF_EFFECT=DOWNSTREAM;SNPEFF_IMPACT=MODIFIER;SNPEFF_FUNCTIONAL_CLASS=NONE;SNPEFF_CODON_CHANGE=3180;SNPEFF_GENE_NAME=EVM0003686;SNPEFF_TRANSCRIPT_ID=EVM0003686.1;SOR=1.981	GT:AD:DP:GQ:PL	0/0:36,0:36:99:0,99,1293	0/0:94,0:94:99:0,120,1800	0/0:27,0:27:81:0,81,923	0/0:29,0:29:78:0,78,1170	0/0:27,0:27:72:0,72,1080	0/0:13,0:13:36:0,36,540	0/0:33,0:33:96:0,96,1440	0/0:17,0:17:48:0,48,720	0/0:29,0:29:81:0,81,1215	0/0:19,0:19:51:0,51,765	0/0:11,0:11:33:0,33,447	0/0:29,0:29:72:0,72,1080	0/0:23,0:23:57:0,57,855	0/0:26,0:26:72:0,72,1080	0/0:130,0:130:99:0,120,1800	0/0:16,0:16:45:0,45,675	0/0:27,0:27:81:0,81,897	0/1:20,5:25:99:118,0,613	0/0:187,0:187:99:0,120,1800	0/0:12,0:12:36:0,36,433	0/0:22,0:22:60:0,60,812	0/0:12,0:12:36:0,36,383	0/0:9,0:9:24:0,24,360	0/0:10,0:10:30:0,30,360	0/0:13,0:13:39:0,39,441	0/0:19,0:19:48:0,48,720	0/0:16,0:16:48:0,48,562	0/0:13,0:13:39:0,39,517	0/0:175,0:175:99:0,120,1800	0/0:19,0:19:54:0,54,810	0/0:30,0:30:78:0,78,1170	0/0:15,0:15:45:0,45,627	0/0:13,0:13:39:0,39,463	0/0:13,0:13:36:0,36,540	0/0:30,0:30:84:0,84,1260	0/0:30,0:30:81:0,81,1215	0/0:19,0:19:54:0,54,810	0/0:22,0:22:48:0,48,720	0/0:36,0:36:99:0,99,1354	0/0:37,0:37:99:0,99,1485
Lachesis_group0	1060311	.	G	A	44944.2	PASS	AC=52;AF=0.619;AN=84;DP=1682;ExcessHet=0.0000;FS=0.000;MLEAC=52;MLEAF=0.619;MQ=60.00;QD=24.50;SNPEFF_EFFECT=DOWNSTREAM;SNPEFF_IMPACT=MODIFIER;SNPEFF_FUNCTIONAL_CLASS=NONE;SNPEFF_CODON_CHANGE=263;SNPEFF_GENE_NAME=EVM0008825;SNPEFF_TRANSCRIPT_ID=EVM0008825.1;SOR=0.755	GT:AD:DP:GQ:PL	1/1:0,35:35:99:1268,105,0	1/1:0,181:181:99:6547,542,0	1/1:0,28:28:84:931,84,0	0/0:20,0:20:60:0,60,741	1/1:0,22:22:66:849,66,0	0/0:20,0:20:18:0,18,581	0/0:30,0:30:90:0,90,1112	0/0:21,0:21:60:0,60,695	0/0:34,0:34:99:0,99,1182	1/1:0,20:20:60:665,60,0	1/1:0,16:16:48:596,48,0	0/0:12,0:12:33:0,33,495	1/1:0,10:10:30:283,30,0	0/0:8,0:8:24:0,24,276	1/1:0,184:184:99:7023,551,0	0/0:23,0:23:69:0,69,846	1/1:0,23:23:68:674,68,0	0/0:18,0:18:54:0,54,679	1/1:0,179:179:99:6514,536,0	1/1:0,20:20:60:789,60,0	1/1:0,17:17:51:607,51,0	0/0:14,0:14:39:0,39,585	0/0:7,0:7:21:0,21,280	1/1:0,13:13:39:511,39,0	1/1:0,16:16:48:596,48,0	1/1:0,7:7:21:276,21,0	1/1:0,16:16:48:656,48,0	1/1:0,12:12:35:413,35,0	1/1:0,117:117:99:4595,350,0	0/0:15,0:15:42:0,42,630	1/1:0,16:16:48:519,48,0	0/0:36,0:36:59:0,59,1176	1/1:0,16:16:48:668,48,0	0/0:33,0:33:90:0,90,1350	1/1:0,32:32:96:1003,96,0	1/1:0,22:22:66:850,66,0	1/1:0,15:15:45:509,45,0	0/0:14,0:14:42:0,42,490	1/1:0,20:20:60:732,60,0	1/1:0,29:29:87:1038,87,0
Lachesis_group0	1061037	.	C	A	1294.23	PASS	AC=6;AF=0.071;AN=84;DP=1238;ExcessHet=0.0001;FS=0.000;MLEAC=6;MLEAF=0.071;MQ=60.00;QD=32.36;SNPEFF_EFFECT=DOWNSTREAM;SNPEFF_IMPACT=MODIFIER;SNPEFF_FUNCTIONAL_CLASS=NONE;SNPEFF_CODON_CHANGE=989;SNPEFF_GENE_NAME=EVM0008825;SNPEFF_TRANSCRIPT_ID=EVM0008825.1;SOR=0.793	GT:AD:DP:GQ:PL	0/0:24,0:24:66:0,66,990	0/0:49,0:49:99:0,102,1530	0/0:30,0:30:84:0,84,1260	0/0:17,0:17:51:0,51,638	0/0:12,0:12:36:0,36,414	0/0:19,0:19:54:0,54,810	0/0:21,0:21:54:0,54,810	0/0:16,0:16:48:0,48,562	0/0:17,0:17:51:0,51,642	0/0:26,0:26:75:0,75,860	1/1:0,18:18:54:581,54,0	0/0:13,0:13:39:0,39,417	0/0:10,0:10:30:0,30,372	0/0:13,0:13:39:0,39,509	0/0:123,0:123:99:0,120,1800	0/0:21,0:21:60:0,60,756	1/1:0,10:10:30:384,30,0	0/0:34,0:34:99:0,99,1283	0/0:124,0:124:99:0,110,1800	0/0:22,0:22:60:0,60,842	0/0:17,0:17:48:0,48,720	0/0:16,0:16:42:0,42,630	0/0:3,0:3:9:0,9,125	1/1:0,12:12:36:399,36,0	0/0:7,0:7:21:0,21,254	0/0:7,0:7:21:0,21,246	0/0:14,0:14:42:0,42,517	0/0:15,0:15:45:0,45,520	0/0:93,0:93:99:0,120,1800	0/0:9,0:9:27:0,27,315	0/0:19,0:19:57:0,57,611	0/0:20,0:20:60:0,60,699	0/0:12,0:12:36:0,36,409	0/0:19,0:19:54:0,54,810	0/0:25,0:25:66:0,66,990	0/0:20,0:20:45:0,45,675	0/0:27,0:27:81:0,81,979	0/0:24,0:24:72:0,72,798	0/0:20,0:20:60:0,60,687	0/0:31,0:31:90:0,90,1032
Lachesis_group0	1062479	.	C	T	1453	PASS	AC=4;AF=0.048;AN=84;DP=1293;ExcessHet=0.0010;FS=0.000;MLEAC=4;MLEAF=0.048;MQ=60.00;QD=32.29;SNPEFF_EFFECT=DOWNSTREAM;SNPEFF_IMPACT=MODIFIER;SNPEFF_FUNCTIONAL_CLASS=NONE;SNPEFF_CODON_CHANGE=2431;SNPEFF_GENE_NAME=EVM0008825;SNPEFF_TRANSCRIPT_ID=EVM0008825.1;SOR=0.929	GT:AD:DP:GQ:PL	0/0:28,0:28:81:0,81,1075	0/0:49,0:49:99:0,102,1530	0/0:16,0:16:39:0,39,585	0/0:23,0:23:63:0,63,945	0/0:25,0:25:33:0,33,824	0/0:21,0:21:48:0,48,720	0/0:34,0:34:99:0,99,1202	0/0:22,0:22:60:0,60,846	0/0:18,0:18:38:0,38,566	0/0:22,0:22:60:0,60,815	0/0:14,0:14:39:0,39,585	0/0:12,0:12:36:0,36,421	0/0:14,0:14:36:0,36,540	0/0:13,0:13:36:0,36,540	0/0:123,0:123:99:0,120,1800	0/0:14,0:14:42:0,42,551	0/0:18,0:18:45:0,45,675	1/1:0,22:22:65:730,65,0	0/0:124,0:124:99:0,110,1800	0/0:26,0:26:72:0,72,1018	0/0:18,0:18:54:0,54,648	0/0:16,0:16:45:0,45,675	0/0:6,0:6:18:0,18,205	0/0:6,0:6:15:0,15,225	0/0:16,0:16:48:0,48,642	0/0:18,0:18:48:0,48,720	0/0:18,0:18:54:0,54,684	0/0:18,0:18:51:0,51,765	0/0:93,0:93:99:0,120,1800	0/0:19,0:19:54:0,54,810	0/0:18,0:18:51:0,51,765	0/0:21,0:21:57:0,57,855	0/0:28,0:28:81:0,81,975	0/0:20,0:20:60:0,60,665	0/0:18,0:18:51:0,51,765	1/1:0,23:23:69:777,69,0	0/0:18,0:18:51:0,51,765	0/0:28,0:28:75:0,75,1125	0/0:22,0:22:57:0,57,855	0/0:23,0:23:60:0,60,900
Lachesis_group0	1063852	.	C	T	1171.97	PASS	AC=4;AF=0.048;AN=84;DP=1256;ExcessHet=0.0010;FS=0.000;MLEAC=4;MLEAF=0.048;MQ=60.00;QD=23.92;SNPEFF_EFFECT=DOWNSTREAM;SNPEFF_IMPACT=MODIFIER;SNPEFF_FUNCTIONAL_CLASS=NONE;SNPEFF_CODON_CHANGE=3804;SNPEFF_GENE_NAME=EVM0008825;SNPEFF_TRANSCRIPT_ID=EVM0008825.1;SOR=1.022	GT:AD:DP:GQ:PL	0/0:28,0:28:75:0,75,1125	0/0:49,0:49:99:0,102,1530	0/0:30,0:30:90:0,90,993	0/0:29,0:29:81:0,81,1215	0/0:16,0:16:42:0,42,630	0/0:17,0:17:48:0,48,720	0/0:31,0:31:81:0,81,1215	0/0:17,0:17:45:0,45,675	0/0:14,0:14:42:0,42,515	0/0:25,0:25:72:0,72,1080	0/0:10,0:10:30:0,30,391	0/0:16,0:16:48:0,48,618	0/0:14,0:14:42:0,42,483	0/0:11,0:11:33:0,33,413	0/0:123,0:123:99:0,120,1800	0/0:19,0:19:57:0,57,707	0/0:25,0:25:72:0,72,784	1/1:0,14:14:42:472,42,0	0/0:124,0:124:99:0,110,1800	0/0:21,0:21:54:0,54,810	0/0:13,0:13:39:0,39,471	0/0:19,0:19:57:0,57,639	0/0:7,0:7:21:0,21,266	0/0:10,0:10:30:0,30,379	0/0:12,0:12:33:0,33,495	0/0:20,0:20:57:0,57,855	0/0:10,0:10:24:0,24,360	0/0:16,0:16:42:0,42,630	0/0:93,0:93:99:0,120,1800	0/0:13,0:13:39:0,39,471	0/0:15,0:15:42:0,42,630	0/0:13,0:13:39:0,39,509	0/0:30,0:30:81:0,81,1215	0/0:19,0:19:54:0,54,810	0/0:28,0:28:81:0,81,1215	1/1:0,19:19:57:754,57,0	0/0:21,0:21:57:0,57,855	0/0:22,0:22:24:0,24,665	0/0:18,0:18:42:0,42,630	0/0:18,0:18:51:0,51,765
Lachesis_group0	1083156	.	G	A	483.81	PASS	AC=2;AF=0.024;AN=84;DP=1349;ExcessHet=0.0262;FS=0.000;MLEAC=2;MLEAF=0.024;MQ=60.00;QD=34.56;SNPEFF_EFFECT=NON_SYNONYMOUS_CODING;SNPEFF_IMPACT=MODERATE;SNPEFF_FUNCTIONAL_CLASS=MISSENSE;SNPEFF_CODON_CHANGE=aCg/aTg;SNPEFF_AMINO_ACID_CHANGE=T64M;SNPEFF_GENE_NAME=EVM0004123;SNPEFF_TRANSCRIPT_ID=EVM0004123.1;SNPEFF_EXON_ID=3;SOR=1.329	GT:AD:DP:GQ:PL	0/0:21,0:21:60:0,60,809	0/0:144,0:144:99:0,120,1800	0/0:26,0:26:72:0,72,1080	0/0:21,0:21:60:0,60,797	0/0:16,0:16:48:0,48,554	0/0:17,0:17:51:0,51,604	0/0:31,0:31:90:0,90,1084	0/0:34,0:34:81:0,81,1215	0/0:28,0:28:81:0,81,953	0/0:22,0:22:60:0,60,789	0/0:18,0:18:51:0,51,765	0/0:19,0:19:54:0,54,810	0/0:13,0:13:39:0,39,475	0/0:14,0:14:39:0,39,585	0/0:118,0:118:99:0,120,1800	0/0:19,0:19:54:0,54,810	0/0:25,0:25:72:0,72,796	0/0:21,0:21:60:0,60,809	0/0:125,0:125:99:0,120,1800	0/0:30,0:30:81:0,81,1215	0/0:19,0:19:54:0,54,810	0/0:17,0:17:45:0,45,675	0/0:9,0:9:21:0,21,315	0/0:8,0:8:24:0,24,281	0/0:5,0:5:15:0,15,209	0/0:17,0:17:51:0,51,574	1/1:0,14:14:42:517,42,0	0/0:13,0:13:39:0,39,531	0/0:82,0:82:99:0,120,1800	0/0:19,0:19:57:0,57,665	0/0:25,0:25:72:0,72,813	0/0:13,0:13:36:0,36,540	0/0:22,0:22:60:0,60,900	0/0:24,0:24:72:0,72,832	0/0:18,0:18:54:0,54,555	0/0:27,0:27:72:0,72,1080	0/0:21,0:21:60:0,60,900	0/0:20,0:20:57:0,57,855	0/0:34,0:34:99:0,99,1485	0/0:16,0:16:42:0,42,630
Lachesis_group0	1086052	.	G	T	35756.6	PASS	AC=48;AF=0.571;AN=84;BaseQRankSum=1.76;DP=1513;ExcessHet=0.0000;FS=3.054;MLEAC=49;MLEAF=0.583;MQ=60.00;MQRankSum=0;QD=28.17;ReadPosRankSum=-0.248;SNPEFF_EFFECT=UPSTREAM;SNPEFF_IMPACT=MODIFIER;SNPEFF_FUNCTIONAL_CLASS=NONE;SNPEFF_CODON_CHANGE=2132;SNPEFF_GENE_NAME=EVM0004123;SNPEFF_TRANSCRIPT_ID=EVM0004123.1;SOR=0.416	GT:AD:DP:GQ:PL	1/1:0,34:34:99:1170,102,0	1/1:1,174:175:99:6617,514,0	0/0:21,0:21:60:0,60,717	0/0:18,0:18:51:0,51,765	1/1:0,17:17:51:576,51,0	0/0:20,0:20:60:0,60,605	0/0:24,0:24:30:0,30,851	0/0:25,0:25:75:0,75,847	0/0:28,0:28:81:0,81,1215	0/0:26,0:26:75:0,75,878	1/1:0,15:15:44:470,44,0	0/0:15,0:15:39:0,39,585	1/1:1,23:24:62:837,62,0	0/0:16,0:16:45:0,45,675	1/1:0,142:142:99:5493,426,0	0/0:42,0:42:99:0,120,1800	1/1:1,20:21:52:663,52,0	1/1:1,21:22:55:714,55,0	1/1:0,152:152:99:5822,456,0	1/1:0,23:23:67:729,67,0	1/1:0,18:18:54:623,54,0	0/0:13,0:13:39:0,39,531	0/0:8,0:8:18:0,18,270	1/1:0,13:13:39:470,39,0	1/1:0,10:10:30:418,30,0	1/1:0,15:15:45:507,45,0	1/1:1,15:16:36:467,36,0	1/1:0,11:11:32:334,32,0	1/1:0,116:116:99:4737,348,0	0/0:14,0:14:0:0,0,399	1/1:0,19:19:56:657,56,0	0/0:21,0:21:63:0,63,738	1/1:0,15:15:44:512,44,0	0/0:25,0:25:72:0,72,1080	1/1:1,24:25:32:760,32,0	1/1:2,29:31:9:900,9,0	1/1:0,20:20:59:564,59,0	0/0:26,0:26:72:0,72,821	1/1:0,19:19:56:659,56,0	1/1:0,32:32:95:1038,95,0
Lachesis_group0	1087869	.	T	C	957.89	PASS	AC=2;AF=0.024;AN=84;DP=1231;ExcessHet=0.0262;FS=0.000;MLEAC=2;MLEAF=0.024;MQ=60.00;QD=28.81;SNPEFF_EFFECT=UPSTREAM;SNPEFF_IMPACT=MODIFIER;SNPEFF_FUNCTIONAL_CLASS=NONE;SNPEFF_CODON_CHANGE=3949;SNPEFF_GENE_NAME=EVM0004123;SNPEFF_TRANSCRIPT_ID=EVM0004123.1;SOR=1.101	GT:AD:DP:GQ:PL	0/0:26,0:26:72:0,72,984	0/0:47,0:47:99:0,100,1710	0/0:35,0:35:96:0,96,1440	0/0:34,0:34:99:0,99,1485	0/0:27,0:27:75:0,75,1125	0/0:20,0:20:60:0,60,622	0/0:30,0:30:84:0,84,1260	0/0:14,0:14:33:0,33,495	1/1:0,27:27:81:991,81,0	0/0:14,0:14:39:0,39,585	0/0:19,0:19:57:0,57,725	0/0:10,0:10:27:0,27,405	0/0:15,0:15:45:0,45,546	0/0:12,0:12:36:0,36,399	0/0:136,0:136:99:0,120,1800	0/0:32,0:32:87:0,87,1305	0/0:21,0:21:60:0,60,900	0/0:16,0:16:6:0,6,493	0/0:148,0:148:99:0,120,1800	0/0:27,0:27:81:0,81,1026	0/0:12,0:12:36:0,36,421	0/0:10,0:10:30:0,30,372	0/0:13,0:13:39:0,39,483	0/0:13,0:13:39:0,39,497	0/0:12,0:12:36:0,36,455	0/0:12,0:12:36:0,36,455	0/0:10,0:10:27:0,27,405	0/0:15,0:15:45:0,45,592	0/0:37,0:37:99:0,102,1530	0/0:12,0:12:36:0,36,407	0/0:14,0:14:39:0,39,585	0/0:13,0:13:39:0,39,414	0/0:14,0:14:33:0,33,495	0/0:14,0:14:39:0,39,585	0/0:32,0:32:90:0,90,1350	0/0:20,0:20:60:0,60,712	0/0:21,0:21:60:0,60,756	0/0:26,0:26:72:0,72,779	0/0:29,0:29:81:0,81,1002	0/0:26,0:26:75:0,75,1125
Lachesis_group0	1091488	.	A	G	1919.09	PASS	AC=4;AF=0.048;AN=84;DP=989;ExcessHet=0.0010;FS=0.000;MLEAC=4;MLEAF=0.048;MQ=60.00;QD=29.39;SNPEFF_EFFECT=INTERGENIC;SNPEFF_IMPACT=MODIFIER;SNPEFF_FUNCTIONAL_CLASS=NONE;SOR=0.931	GT:AD:DP:GQ:PL	0/0:24,0:24:63:0,63,945	0/0:47,0:47:99:0,100,1710	0/0:26,0:26:36:0,36,774	0/0:32,0:32:90:0,90,1350	0/0:9,0:9:24:0,24,360	0/0:21,0:21:63:0,63,617	0/0:30,0:30:81:0,81,1215	0/0:21,0:21:54:0,54,810	0/0:20,0:20:51:0,51,765	0/0:20,0:20:54:0,54,810	0/0:15,0:15:45:0,45,588	0/0:18,0:18:39:0,39,592	0/0:20,0:20:60:0,60,623	0/0:19,0:19:54:0,54,810	0/0:40,0:40:99:0,105,1575	0/0:19,0:19:45:0,45,675	0/0:19,0:19:54:0,54,810	1/1:0,21:21:63:872,63,0	0/0:37,0:37:99:0,99,1485	0/0:20,0:20:60:0,60,707	0/0:11,0:11:33:0,33,423	0/0:8,0:8:9:0,9,243	0/0:6,0:6:18:0,18,217	0/0:13,0:13:36:0,36,540	0/0:7,0:7:18:0,18,270	0/0:11,0:11:33:0,33,399	0/0:12,0:12:33:0,33,495	0/0:16,0:16:48:0,48,588	0/0:37,0:37:99:0,102,1530	0/0:21,0:21:57:0,57,855	0/0:25,0:25:72:0,72,1080	0/0:20,0:20:60:0,60,695	0/0:21,0:21:60:0,60,763	0/0:19,0:19:51:0,51,765	0/0:18,0:18:51:0,51,765	1/1:0,33:33:99:1101,99,0	0/0:20,0:20:60:0,60,695	0/0:28,0:28:81:0,81,1215	0/0:28,0:28:75:0,75,1125	0/0:22,0:22:63:0,63,759
Lachesis_group0	1092944	.	G	A	1633.98	PASS	AC=4;AF=0.048;AN=84;DP=911;ExcessHet=0.0010;FS=0.000;MLEAC=4;MLEAF=0.048;MQ=60.00;QD=34.77;SNPEFF_EFFECT=INTERGENIC;SNPEFF_IMPACT=MODIFIER;SNPEFF_FUNCTIONAL_CLASS=NONE;SOR=0.823	GT:AD:DP:GQ:PL	0/0:26,0:26:78:0,78,911	0/0:47,0:47:99:0,100,1710	0/0:18,0:18:54:0,54,684	0/0:19,0:19:57:0,57,667	0/0:30,0:30:87:0,87,1305	0/0:17,0:17:48:0,48,720	0/0:19,0:19:57:0,57,691	0/0:16,0:16:48:0,48,608	0/0:19,0:19:54:0,54,810	0/0:20,0:20:51:0,51,765	0/0:15,0:15:39:0,39,585	0/0:11,0:11:24:0,24,360	0/0:22,0:22:60:0,60,900	0/0:9,0:9:27:0,27,296	0/0:40,0:40:99:0,105,1575	0/0:25,0:25:72:0,72,1080	0/0:20,0:20:60:0,60,592	1/1:0,23:23:69:888,69,0	0/0:37,0:37:99:0,99,1485	0/0:16,0:16:48:0,48,540	0/0:18,0:18:54:0,54,650	0/0:20,0:20:54:0,54,810	0/0:8,0:8:24:0,24,300	0/0:12,0:12:33:0,33,495	0/0:10,0:10:30:0,30,362	0/0:17,0:17:45:0,45,675	0/0:23,0:23:60:0,60,900	0/0:20,0:20:51:0,51,765	0/0:37,0:37:99:0,102,1530	0/0:6,0:6:18:0,18,239	0/0:15,0:15:45:0,45,558	0/0:12,0:12:36:0,36,407	0/0:13,0:13:39:0,39,396	0/0:14,0:14:39:0,39,585	0/0:10,0:10:30:0,30,374	1/1:0,24:24:72:800,72,0	0/0:20,0:20:60:0,60,707	0/0:11,0:11:33:0,33,391	0/0:21,0:21:60:0,60,900	0/0:20,0:20:60:0,60,751
Lachesis_group0	1099267	.	T	C	1707.99	PASS	AC=4;AF=0.048;AN=84;DP=977;ExcessHet=0.0010;FS=0.000;MLEAC=4;MLEAF=0.048;MQ=60.00;QD=34.86;SNPEFF_EFFECT=SYNONYMOUS_CODING;SNPEFF_IMPACT=LOW;SNPEFF_FUNCTIONAL_CLASS=SILENT;SNPEFF_CODON_CHANGE=ccA/ccG;SNPEFF_AMINO_ACID_CHANGE=P568;SNPEFF_GENE_NAME=EVM0015812;SNPEFF_TRANSCRIPT_ID=EVM0015812.1;SNPEFF_EXON_ID=2;SOR=0.909	GT:AD:DP:GQ:PL	0/0:19,0:19:51:0,51,765	0/0:47,0:47:99:0,100,1710	0/0:23,0:23:60:0,60,900	0/0:24,0:24:72:0,72,922	0/0:23,0:23:60:0,60,846	0/0:17,0:17:51:0,51,547	0/0:15,0:15:39:0,39,585	0/0:20,0:20:60:0,60,809	0/0:25,0:25:66:0,66,990	0/0:17,0:17:48:0,48,720	0/0:24,0:24:72:0,72,794	0/0:5,0:5:15:0,15,197	0/0:13,0:13:39:0,39,436	0/0:15,0:15:42:0,42,630	0/0:40,0:40:99:0,105,1575	0/0:18,0:18:51:0,51,765	0/0:35,0:35:99:0,99,1245	1/1:0,23:23:69:792,69,0	0/0:37,0:37:99:0,99,1485	0/0:16,0:16:48:0,48,600	0/0:12,0:12:36:0,36,407	0/0:21,0:21:60:0,60,729	0/0:11,0:11:30:0,30,450	0/0:12,0:12:33:0,33,495	0/0:9,0:9:27:0,27,342	0/0:10,0:10:27:0,27,405	0/0:11,0:11:30:0,30,450	0/0:17,0:17:51:0,51,642	0/0:37,0:37:99:0,102,1530	0/0:18,0:18:42:0,42,630	0/0:27,0:27:72:0,72,1080	0/0:12,0:12:30:0,30,450	0/0:25,0:25:69:0,69,1035	0/0:21,0:21:54:0,54,810	0/0:15,0:15:42:0,42,630	1/1:0,26:26:78:970,78,0	0/0:27,0:27:72:0,72,1080	0/0:24,0:24:69:0,69,1035	0/0:30,0:30:90:0,90,1139	0/0:22,0:22:57:0,57,855
Lachesis_group0	1110629	.	G	A	708.37	PASS	AC=3;AF=0.036;AN=84;BaseQRankSum=-2.43;DP=1024;ExcessHet=0.0792;FS=0.000;MLEAC=2;MLEAF=0.024;MQ=60.00;MQRankSum=0;QD=19.15;ReadPosRankSum=-1.51;SNPEFF_EFFECT=NON_SYNONYMOUS_CODING;SNPEFF_IMPACT=MODERATE;SNPEFF_FUNCTIONAL_CLASS=MISSENSE;SNPEFF_CODON_CHANGE=gCg/gTg;SNPEFF_AMINO_ACID_CHANGE=A42V;SNPEFF_GENE_NAME=EVM0008405;SNPEFF_TRANSCRIPT_ID=EVM0008405.1;SNPEFF_EXON_ID=2;SOR=0.536	GT:AD:DP:GQ:PL	0/0:19,0:19:57:0,57,687	0/0:39,0:39:99:0,99,1485	0/0:28,0:28:75:0,75,1125	0/0:33,0:33:96:0,96,1440	0/0:16,0:16:6:0,6,561	0/0:16,0:16:48:0,48,516	0/0:24,0:24:72:0,72,806	0/0:17,0:17:45:0,45,675	0/0:27,0:27:81:0,81,936	0/0:21,0:21:60:0,60,900	0/0:21,0:21:60:0,60,759	0/0:12,0:12:30:0,30,450	0/0:9,0:9:27:0,27,376	0/0:18,0:18:51:0,51,765	0/0:40,0:40:99:0,105,1575	0/0:21,0:21:60:0,60,756	0/0:8,0:8:18:0,18,270	0/0:22,0:22:54:0,54,810	0/0:37,0:37:99:0,99,1485	0/0:20,0:20:60:0,60,763	0/0:10,0:10:30:0,30,372	1/1:0,21:21:63:741,63,0	0/0:8,0:8:24:0,24,274	0/0:20,0:20:60:0,60,763	0/0:22,0:22:60:0,60,900	0/1:14,2:16:1:1,0,502	0/0:15,0:15:39:0,39,585	0/0:27,0:27:75:0,75,1125	0/0:37,0:37:99:0,102,1530	0/0:17,0:17:48:0,48,720	0/0:17,0:17:51:0,51,574	0/0:24,0:24:72:0,72,772	0/0:19,0:19:57:0,57,645	0/0:25,0:25:69:0,69,1035	0/0:18,0:18:54:0,54,581	0/0:20,0:20:60:0,60,702	0/0:24,0:24:72:0,72,762	0/0:29,0:29:81:0,81,905	0/0:34,0:34:99:0,99,1130	0/0:33,0:33:99:0,99,1208
Lachesis_group0	1111247	.	A	G	1708.99	PASS	AC=4;AF=0.048;AN=84;DP=980;ExcessHet=0.0010;FS=0.000;MLEAC=4;MLEAF=0.048;MQ=60.00;QD=25.85;SNPEFF_EFFECT=UTR_5_PRIME;SNPEFF_IMPACT=MODIFIER;SNPEFF_FUNCTIONAL_CLASS=NONE;SNPEFF_CODON_CHANGE=494;SNPEFF_GENE_NAME=EVM0008405;SNPEFF_TRANSCRIPT_ID=EVM0008405.1;SNPEFF_EXON_ID=1;SOR=0.776	GT:AD:DP:GQ:PL	0/0:21,0:21:60:0,60,710	0/0:39,0:39:99:0,99,1485	0/0:24,0:24:72:0,72,760	0/0:16,0:16:45:0,45,675	0/0:25,0:25:72:0,72,1080	0/0:21,0:21:60:0,60,900	0/0:27,0:27:81:0,81,992	0/0:17,0:17:48:0,48,720	0/0:16,0:16:42:0,42,630	0/0:22,0:22:60:0,60,851	0/0:22,0:22:63:0,63,873	0/0:20,0:20:60:0,60,733	0/0:22,0:22:60:0,60,714	0/0:7,0:7:21:0,21,266	0/0:40,0:40:99:0,105,1575	0/0:27,0:27:81:0,81,993	0/0:13,0:13:39:0,39,385	1/1:0,24:24:72:900,72,0	0/0:37,0:37:99:0,99,1485	0/0:25,0:25:72:0,72,1080	0/0:14,0:14:42:0,42,493	0/0:17,0:17:35:0,35,580	0/0:6,0:6:15:0,15,225	0/0:9,0:9:27:0,27,376	0/0:18,0:18:54:0,54,672	0/0:16,0:16:45:0,45,675	0/0:20,0:20:48:0,48,720	0/0:18,0:18:51:0,51,765	0/0:37,0:37:99:0,102,1530	0/0:22,0:22:60:0,60,900	0/0:12,0:12:27:0,27,405	0/0:18,0:18:51:0,51,765	0/0:25,0:25:63:0,63,945	0/0:24,0:24:66:0,66,990	0/0:24,0:24:57:0,57,855	1/1:0,24:24:72:863,72,0	0/0:9,0:9:27:0,27,350	0/0:14,0:14:42:0,42,474	0/0:18,0:18:45:0,45,675	0/0:34,0:34:99:0,99,1185
Lachesis_group0	1112572	.	C	T	145.23	PASS	AC=2;AF=0.024;AN=84;DP=503;ExcessHet=0.0262;FS=0.000;MLEAC=1;MLEAF=0.012;MQ=49.15;QD=29.05;SNPEFF_EFFECT=INTERGENIC;SNPEFF_IMPACT=MODIFIER;SNPEFF_FUNCTIONAL_CLASS=NONE;SOR=1.981	GT:AD:DP:GQ:PL	0/0:14,0:14:42:0,42,456	0/0:39,0:39:99:0,99,1485	0/0:4,0:4:12:0,12,155	0/0:5,0:5:15:0,15,209	0/0:4,0:4:12:0,12,167	0/0:3,0:3:9:0,9,125	0/0:10,0:10:30:0,30,418	0/0:8,0:8:18:0,18,270	0/0:8,0:8:18:0,18,270	0/0:5,0:5:15:0,15,182	0/0:9,0:9:18:0,18,270	0/0:7,0:7:21:0,21,266	1/1:0,5:5:15:175,15,0	0/0:3,0:3:6:0,6,90	0/0:40,0:40:99:0,105,1575	0/0:5,0:5:12:0,12,180	0/0:9,0:9:27:0,27,350	0/0:10,0:10:30:0,30,406	0/0:37,0:37:99:0,99,1485	0/0:6,0:6:18:0,18,186	0/0:11,0:11:33:0,33,391	0/0:12,0:12:27:0,27,405	0/0:7,0:7:15:0,15,225	0/0:4,0:4:12:0,12,155	0/0:6,0:6:15:0,15,225	0/0:14,0:14:42:0,42,539	0/0:5,0:5:12:0,12,180	0/0:8,0:8:21:0,21,315	0/0:37,0:37:99:0,102,1530	0/0:12,0:12:36:0,36,501	0/0:1,0:1:3:0,3,42	0/0:4,0:4:12:0,12,167	0/0:7,0:7:18:0,18,270	0/0:7,0:7:21:0,21,292	0/0:11,0:11:27:0,27,405	0/0:14,0:14:42:0,42,551	0/0:9,0:9:27:0,27,376	0/0:6,0:6:18:0,18,239	0/0:11,0:11:30:0,30,450	0/0:11,0:11:30:0,30,450
Lachesis_group0	1113428	.	A	G	86.37	PASS	AC=1;AF=0.012;AN=84;BaseQRankSum=0.1;DP=928;ExcessHet=3.0103;FS=6.069;MLEAC=1;MLEAF=0.012;MQ=40.10;MQRankSum=-2.6;QD=2.21;ReadPosRankSum=-0.557;SNPEFF_EFFECT=DOWNSTREAM;SNPEFF_IMPACT=MODIFIER;SNPEFF_FUNCTIONAL_CLASS=NONE;SNPEFF_CODON_CHANGE=4145;SNPEFF_GENE_NAME=EVM0011519;SNPEFF_TRANSCRIPT_ID=EVM0011519.1;SOR=1.845	GT:AD:DP:GQ:PL	0/0:30,0:30:90:0,90,1083	0/0:34,0:34:99:0,99,1485	0/0:19,0:19:54:0,54,810	0/0:25,0:25:72:0,72,1080	0/0:20,0:20:60:0,60,767	0/0:18,0:18:54:0,54,543	0/0:24,0:24:69:0,69,1035	0/0:31,0:31:90:0,90,1021	0/0:20,0:20:57:0,57,855	0/0:24,0:24:72:0,72,736	0/0:26,0:26:72:0,72,1080	0/0:19,0:19:57:0,57,691	0/0:20,0:20:57:0,57,855	0/0:21,0:21:60:0,60,741	0/0:38,0:38:99:0,101,1530	0/0:16,0:16:48:0,48,562	0/0:14,0:14:42:0,42,456	0/1:31,8:39:99:103,0,1124	0/0:40,0:40:99:0,104,1665	0/0:29,0:29:78:0,78,1170	0/0:12,0:12:30:0,30,450	0/0:16,0:16:45:0,45,675	0/0:10,0:10:30:0,30,357	0/0:7,0:7:21:0,21,246	0/0:17,0:17:51:0,51,528	0/0:14,0:14:39:0,39,585	0/0:15,0:15:45:0,45,474	0/0:11,0:11:30:0,30,450	0/0:35,0:35:99:0,102,1498	0/0:12,0:12:36:0,36,443	0/0:22,0:22:66:0,66,817	0/0:22,0:22:66:0,66,764	0/0:18,0:18:51:0,51,765	0/0:21,0:21:60:0,60,764	0/0:20,0:20:57:0,57,855	0/0:20,0:20:60:0,60,629	0/0:20,0:20:60:0,60,665	0/0:15,0:15:45:0,45,454	0/0:9,0:9:27:0,27,328	0/0:28,0:28:81:0,81,900
Lachesis_group0	1113435	.	C	T	1273.6	PASS	AC=3;AF=0.036;AN=84;BaseQRankSum=0.963;DP=933;ExcessHet=0.0792;FS=10.654;MLEAC=3;MLEAF=0.036;MQ=40.83;MQRankSum=1.89;QD=20.54;ReadPosRankSum=-0.424;SNPEFF_EFFECT=DOWNSTREAM;SNPEFF_IMPACT=MODIFIER;SNPEFF_FUNCTIONAL_CLASS=NONE;SNPEFF_CODON_CHANGE=4138;SNPEFF_GENE_NAME=EVM0011519;SNPEFF_TRANSCRIPT_ID=EVM0011519.1;SOR=0.711	GT:AD:DP:GQ:PL	0/0:30,0:30:90:0,90,1039	0/0:34,0:34:99:0,99,1485	0/0:19,0:19:57:0,57,748	0/0:25,0:25:72:0,72,1080	0/0:20,0:20:60:0,60,767	0/0:19,0:19:57:0,57,611	0/0:24,0:24:66:0,66,990	0/0:31,0:31:90:0,90,1021	0/0:20,0:20:57:0,57,855	0/0:21,0:21:60:0,60,900	0/0:25,0:25:66:0,66,990	0/0:21,0:21:60:0,60,900	0/0:17,0:17:51:0,51,676	0/0:25,0:25:72:0,72,835	0/0:38,0:38:99:0,101,1530	0/0:17,0:17:51:0,51,596	0/0:14,0:14:42:0,42,456	0/1:17,23:40:99:631,0,491	0/0:40,0:40:99:0,104,1665	0/0:29,0:29:81:0,81,1215	0/0:11,0:11:33:0,33,387	0/0:16,0:16:42:0,42,630	0/0:10,0:10:30:0,30,357	0/0:7,0:7:21:0,21,246	0/0:19,0:19:57:0,57,599	0/0:15,0:15:39:0,39,585	0/0:15,0:15:45:0,45,474	0/0:9,0:9:27:0,27,364	0/0:35,0:35:99:0,102,1498	0/0:13,0:13:36:0,36,540	0/0:22,0:22:66:0,66,817	0/0:22,0:22:66:0,66,744	0/0:17,0:17:51:0,51,650	0/0:21,0:21:60:0,60,764	0/0:19,0:19:54:0,54,810	1/1:0,22:22:66:684,66,0	0/0:20,0:20:60:0,60,665	0/0:16,0:16:48:0,48,520	0/0:10,0:10:30:0,30,391	0/0:28,0:28:81:0,81,900
Lachesis_group0	1122068	.	T	C	1206.95	PASS	AC=4;AF=0.048;AN=84;BaseQRankSum=-0.907;DP=1422;ExcessHet=0.0010;FS=0.000;MLEAC=4;MLEAF=0.048;MQ=60.00;MQRankSum=0;QD=30.95;ReadPosRankSum=0.4;SNPEFF_EFFECT=DOWNSTREAM;SNPEFF_IMPACT=MODIFIER;SNPEFF_FUNCTIONAL_CLASS=NONE;SNPEFF_CODON_CHANGE=2461;SNPEFF_GENE_NAME=EVM0004185;SNPEFF_TRANSCRIPT_ID=EVM0004185.1;SOR=0.267	GT:AD:DP:GQ:PL	0/0:21,0:21:63:0,63,774	0/0:148,0:148:99:0,120,1800	0/0:22,0:22:60:0,60,900	0/0:21,0:21:48:0,48,794	0/0:21,0:21:63:0,63,769	0/0:25,0:25:72:0,72,1080	0/0:29,0:29:81:0,81,983	0/0:27,0:27:72:0,72,1080	0/0:33,0:33:99:0,99,1298	0/0:20,0:20:45:0,45,676	0/0:24,0:24:66:0,66,990	0/0:19,0:19:51:0,51,765	0/0:15,0:15:45:0,45,532	0/0:16,0:16:39:0,39,585	0/0:138,0:138:99:0,120,1800	0/0:21,0:21:60:0,60,900	0/0:22,0:22:60:0,60,736	1/1:0,13:13:39:475,39,0	0/0:50,0:50:99:0,99,1485	0/0:15,0:15:45:0,45,580	0/0:19,0:19:57:0,57,645	0/0:21,0:21:60:0,60,759	0/0:12,0:12:30:0,30,450	0/0:13,0:13:36:0,36,540	0/0:20,0:20:60:0,60,741	0/0:15,0:15:45:0,45,592	0/0:16,0:16:48:0,48,610	0/0:15,0:15:39:0,39,585	0/0:101,0:101:99:0,108,1800	0/0:20,0:20:54:0,54,810	0/0:19,0:19:51:0,51,765	0/0:18,0:18:51:0,51,765	0/0:21,0:21:60:0,60,900	0/0:19,0:19:57:0,57,699	0/0:14,0:14:42:0,42,546	1/1:1,25:26:36:786,36,0	0/0:24,0:24:72:0,72,862	0/0:22,0:22:60:0,60,900	0/0:21,0:21:57:0,57,855	0/0:20,0:20:57:0,57,855
Lachesis_group0	1132545	.	C	G	115.64	PASS	AC=1;AF=0.012;AN=84;BaseQRankSum=0.951;DP=1124;ExcessHet=3.0103;FS=0.000;MLEAC=1;MLEAF=0.012;MQ=57.12;MQRankSum=-3.11;QD=7.23;ReadPosRankSum=-0.182;SNPEFF_EFFECT=DOWNSTREAM;SNPEFF_IMPACT=MODIFIER;SNPEFF_FUNCTIONAL_CLASS=NONE;SNPEFF_CODON_CHANGE=909;SNPEFF_GENE_NAME=EVM0007645;SNPEFF_TRANSCRIPT_ID=EVM0007645.1;SOR=0.446	GT:AD:DP:GQ:PL	0/0:22,0:22:57:0,57,855	0/0:121,0:121:99:0,120,1800	0/0:29,0:29:81:0,81,1215	0/0:16,0:16:6:0,6,483	0/0:25,0:25:75:0,75,779	0/0:16,0:16:42:0,42,630	0/0:15,0:15:45:0,45,592	0/0:32,0:32:90:0,90,1350	0/0:27,0:27:81:0,81,965	0/0:24,0:24:72:0,72,900	0/0:13,0:13:0:0,0,459	0/0:12,0:12:36:0,36,477	0/0:11,0:11:27:0,27,405	0/0:20,0:20:60:0,60,755	0/0:53,0:53:99:0,105,1575	0/0:14,0:14:39:0,39,585	0/0:31,0:31:51:0,51,891	0/0:20,0:20:57:0,57,855	0/0:113,0:113:99:0,120,1800	0/0:17,0:17:9:0,9,478	0/0:22,0:22:60:0,60,858	0/0:10,0:10:30:0,30,372	0/0:11,0:11:33:0,33,459	0/0:8,0:8:24:0,24,296	0/1:12,4:16:99:132,0,492	0/0:13,0:13:39:0,39,448	0/0:14,0:14:42:0,42,539	0/0:20,0:20:60:0,60,729	0/0:69,0:69:99:0,120,1800	0/0:20,0:20:60:0,60,653	0/0:14,0:14:36:0,36,540	0/0:20,0:20:18:0,18,581	0/0:20,0:20:60:0,60,755	0/0:20,0:20:60:0,60,687	0/0:24,0:24:72:0,72,784	0/0:24,0:24:72:0,72,854	0/0:11,0:11:30:0,30,450	0/0:20,0:20:60:0,60,673	0/0:23,0:23:66:0,66,858	0/0:31,0:31:90:0,90,1350
Lachesis_group0	1132572	.	G	C	76.57	PASS	AC=1;AF=0.012;AN=84;BaseQRankSum=-1.15;DP=1129;ExcessHet=3.0103;FS=0.000;MLEAC=1;MLEAF=0.012;MQ=56.69;MQRankSum=-2.84;QD=5.47;ReadPosRankSum=1.16;SNPEFF_EFFECT=DOWNSTREAM;SNPEFF_IMPACT=MODIFIER;SNPEFF_FUNCTIONAL_CLASS=NONE;SNPEFF_CODON_CHANGE=936;SNPEFF_GENE_NAME=EVM0007645;SNPEFF_TRANSCRIPT_ID=EVM0007645.1;SOR=0.976	GT:AD:DP:GQ:PL	0/0:27,0:27:39:0,39,916	0/0:121,0:121:99:0,120,1800	0/0:29,0:29:75:0,75,1125	0/0:17,0:17:51:0,51,596	0/0:21,0:21:54:0,54,810	0/0:17,0:17:48:0,48,720	0/0:20,0:20:60:0,60,766	0/0:30,0:30:81:0,81,1215	0/0:22,0:22:60:0,60,866	0/0:25,0:25:75:0,75,945	0/0:18,0:18:12:0,12,588	0/0:13,0:13:36:0,36,540	0/0:9,0:9:27:0,27,338	0/0:22,0:22:57:0,57,855	0/0:53,0:53:99:0,105,1575	0/0:9,0:9:27:0,27,350	0/0:28,0:28:78:0,78,1170	0/0:23,0:23:54:0,54,767	0/0:113,0:113:99:0,120,1800	0/0:14,0:14:39:0,39,585	0/0:19,0:19:57:0,57,699	0/0:9,0:9:27:0,27,303	0/0:11,0:11:30:0,30,450	0/0:9,0:9:27:0,27,350	0/1:11,3:14:93:93,0,453	0/0:15,0:15:45:0,45,512	0/0:15,0:15:42:0,42,630	0/0:20,0:20:60:0,60,709	0/0:69,0:69:99:0,120,1800	0/0:19,0:19:48:0,48,720	0/0:15,0:15:42:0,42,630	0/0:21,0:21:0:0,0,562	0/0:21,0:21:60:0,60,817	0/0:21,0:21:60:0,60,824	0/0:24,0:24:72:0,72,784	0/0:25,0:25:72:0,72,1080	0/0:15,0:15:42:0,42,630	0/0:20,0:20:60:0,60,673	0/0:21,0:21:57:0,57,855	0/0:32,0:32:90:0,90,1350
Lachesis_group0	1132596	.	A	G	88.66	PASS	AC=1;AF=0.012;AN=84;BaseQRankSum=0.385;DP=1085;ExcessHet=3.0103;FS=0.000;MLEAC=1;MLEAF=0.012;MQ=55.31;MQRankSum=-2.64;QD=8.87;ReadPosRankSum=0.984;SNPEFF_EFFECT=DOWNSTREAM;SNPEFF_IMPACT=MODIFIER;SNPEFF_FUNCTIONAL_CLASS=NONE;SNPEFF_CODON_CHANGE=960;SNPEFF_GENE_NAME=EVM0007645;SNPEFF_TRANSCRIPT_ID=EVM0007645.1;SOR=1.061	GT:AD:DP:GQ:PL	0/0:25,0:25:33:0,33,775	0/0:121,0:121:99:0,120,1800	0/0:25,0:25:72:0,72,1080	0/0:16,0:16:36:0,36,540	0/0:15,0:15:45:0,45,588	0/0:15,0:15:3:0,3,448	0/0:24,0:24:72:0,72,922	0/0:29,0:29:81:0,81,1215	0/0:19,0:19:57:0,57,685	0/0:24,0:24:72:0,72,926	0/0:17,0:17:48:0,48,720	0/0:12,0:12:36:0,36,373	0/0:12,0:12:36:0,36,390	0/0:24,0:24:72:0,72,832	0/0:53,0:53:99:0,105,1575	0/0:12,0:12:36:0,36,419	0/0:28,0:28:81:0,81,1215	0/0:22,0:22:66:0,66,735	0/0:113,0:113:99:0,120,1800	0/0:14,0:14:42:0,42,520	0/0:18,0:18:54:0,54,590	0/0:11,0:11:33:0,33,399	0/0:9,0:9:27:0,27,342	0/0:9,0:9:27:0,27,311	0/1:7,3:10:99:105,0,285	0/0:13,0:13:33:0,33,495	0/0:15,0:15:45:0,45,592	0/0:20,0:20:60:0,60,709	0/0:69,0:69:99:0,120,1800	0/0:16,0:16:45:0,45,675	0/0:13,0:13:33:0,33,495	0/0:19,0:19:0:0,0,524	0/0:21,0:21:60:0,60,817	0/0:20,0:20:51:0,51,765	0/0:21,0:21:60:0,60,900	0/0:21,0:21:54:0,54,810	0/0:16,0:16:48:0,48,540	0/0:20,0:20:60:0,60,673	0/0:15,0:15:42:0,42,630	0/0:26,0:26:72:0,72,1041
Lachesis_group0	1132602	.	A	T	88.76	PASS	AC=1;AF=0.012;AN=84;BaseQRankSum=0.366;DP=1079;ExcessHet=3.0103;FS=0.000;MLEAC=1;MLEAF=0.012;MQ=55.31;MQRankSum=-2.37;QD=8.88;ReadPosRankSum=0.703;SNPEFF_EFFECT=DOWNSTREAM;SNPEFF_IMPACT=MODIFIER;SNPEFF_FUNCTIONAL_CLASS=NONE;SNPEFF_CODON_CHANGE=966;SNPEFF_GENE_NAME=EVM0007645;SNPEFF_TRANSCRIPT_ID=EVM0007645.1;SOR=0.892	GT:AD:DP:GQ:PL	0/0:24,0:24:30:0,30,815	0/0:121,0:121:99:0,120,1800	0/0:25,0:25:72:0,72,1080	0/0:15,0:15:45:0,45,554	0/0:15,0:15:42:0,42,630	0/0:13,0:13:0:0,0,425	0/0:24,0:24:72:0,72,922	0/0:29,0:29:75:0,75,1125	0/0:19,0:19:57:0,57,685	0/0:26,0:26:72:0,72,1080	0/0:18,0:18:54:0,54,691	0/0:12,0:12:36:0,36,373	0/0:13,0:13:39:0,39,422	0/0:26,0:26:72:0,72,1080	0/0:53,0:53:99:0,105,1575	0/0:15,0:15:39:0,39,585	0/0:24,0:24:63:0,63,904	0/0:22,0:22:36:0,36,687	0/0:113,0:113:99:0,120,1800	0/0:14,0:14:42:0,42,520	0/0:19,0:19:54:0,54,810	0/0:12,0:12:36:0,36,441	0/0:9,0:9:27:0,27,342	0/0:9,0:9:27:0,27,311	0/1:7,3:10:99:105,0,285	0/0:12,0:12:33:0,33,495	0/0:15,0:15:45:0,45,592	0/0:20,0:20:60:0,60,709	0/0:69,0:69:99:0,120,1800	0/0:11,0:11:33:0,33,435	0/0:12,0:12:36:0,36,455	0/0:20,0:20:0:0,0,557	0/0:21,0:21:60:0,60,817	0/0:18,0:18:45:0,45,675	0/0:21,0:21:60:0,60,900	0/0:18,0:18:51:0,51,765	0/0:16,0:16:48:0,48,540	0/0:23,0:23:57:0,57,855	0/0:14,0:14:39:0,39,585	0/0:26,0:26:72:0,72,1041
Lachesis_group0	1132662	.	C	T	113.86	PASS	AC=2;AF=0.024;AN=84;BaseQRankSum=0.489;DP=1128;ExcessHet=3.0629;FS=0.000;MLEAC=2;MLEAF=0.024;MQ=59.58;MQRankSum=0;QD=4.07;ReadPosRankSum=-0.504;SNPEFF_EFFECT=DOWNSTREAM;SNPEFF_IMPACT=MODIFIER;SNPEFF_FUNCTIONAL_CLASS=NONE;SNPEFF_CODON_CHANGE=1026;SNPEFF_GENE_NAME=EVM0007645;SNPEFF_TRANSCRIPT_ID=EVM0007645.1;SOR=0.922	GT:AD:DP:GQ:PL	0/0:30,0:30:90:0,90,1061	0/0:121,0:121:99:0,120,1800	0/0:26,0:26:72:0,72,1080	0/0:20,0:20:60:0,60,809	0/0:21,0:21:57:0,57,855	0/0:18,0:18:51:0,51,765	0/0:27,0:27:81:0,81,1026	0/0:31,0:31:87:0,87,1305	0/0:31,0:31:81:0,81,1215	0/0:22,0:22:63:0,63,800	0/1:18,2:20:30:30,0,750	0/0:11,0:11:33:0,33,413	0/0:12,0:12:33:0,33,495	0/0:25,0:25:72:0,72,840	0/0:53,0:53:99:0,105,1575	0/0:16,0:16:48:0,48,656	0/0:27,0:27:72:0,72,1080	0/0:20,0:20:60:0,60,695	0/0:113,0:113:99:0,120,1800	0/0:21,0:21:60:0,60,671	0/0:14,0:14:36:0,36,540	0/0:11,0:11:33:0,33,315	0/0:6,0:6:18:0,18,224	0/0:9,0:9:27:0,27,350	0/1:5,3:8:99:111,0,201	0/0:14,0:14:42:0,42,505	0/0:16,0:16:48:0,48,588	0/0:14,0:14:42:0,42,517	0/0:69,0:69:99:0,120,1800	0/0:17,0:17:9:0,9,627	0/0:15,0:15:39:0,39,585	0/0:23,0:23:27:0,27,817	0/0:24,0:24:72:0,72,822	0/0:16,0:16:48:0,48,547	0/0:25,0:25:72:0,72,923	0/0:14,0:14:42:0,42,517	0/0:17,0:17:51:0,51,616	0/0:21,0:21:60:0,60,683	0/0:19,0:19:54:0,54,810	0/0:28,0:28:42:0,42,982
Lachesis_group0	1132683	.	A	G	146.82	PASS	AC=2;AF=0.024;AN=84;BaseQRankSum=0.524;DP=1142;ExcessHet=3.0629;FS=4.170;MLEAC=2;MLEAF=0.024;MQ=59.64;MQRankSum=0;QD=4.59;ReadPosRankSum=0.719;SNPEFF_EFFECT=DOWNSTREAM;SNPEFF_IMPACT=MODIFIER;SNPEFF_FUNCTIONAL_CLASS=NONE;SNPEFF_CODON_CHANGE=1047;SNPEFF_GENE_NAME=EVM0007645;SNPEFF_TRANSCRIPT_ID=EVM0007645.1;SOR=1.206	GT:AD:DP:GQ:PL	0/0:31,0:31:90:0,90,1053	0/0:121,0:121:99:0,120,1800	0/0:31,0:31:90:0,90,1350	0/0:25,0:25:33:0,33,910	0/0:21,0:21:21:0,21,713	0/0:17,0:17:51:0,51,592	0/0:28,0:28:78:0,78,1170	0/0:27,0:27:75:0,75,1125	0/0:25,0:25:72:0,72,1080	0/0:23,0:23:54:0,54,857	0/1:19,2:21:27:27,0,792	0/0:11,0:11:33:0,33,447	0/0:15,0:15:45:0,45,523	0/0:25,0:25:72:0,72,840	0/0:53,0:53:99:0,105,1575	0/0:19,0:19:54:0,54,810	0/0:25,0:25:72:0,72,1080	0/0:21,0:21:57:0,57,855	0/0:113,0:113:99:0,120,1800	0/0:21,0:21:60:0,60,671	0/0:10,0:10:30:0,30,384	0/0:13,0:13:36:0,36,540	0/0:9,0:9:24:0,24,360	0/0:10,0:10:27:0,27,405	0/1:7,4:11:99:147,0,282	0/0:14,0:14:42:0,42,462	0/0:15,0:15:45:0,45,558	0/0:12,0:12:33:0,33,495	0/0:69,0:69:99:0,120,1800	0/0:16,0:16:48:0,48,634	0/0:16,0:16:45:0,45,675	0/0:22,0:22:24:0,24,755	0/0:24,0:24:72:0,72,822	0/0:15,0:15:36:0,36,540	0/0:23,0:23:60:0,60,900	0/0:15,0:15:42:0,42,630	0/0:21,0:21:60:0,60,900	0/0:28,0:28:75:0,75,1125	0/0:16,0:16:48:0,48,523	0/0:27,0:27:39:0,39,998
Lachesis_group0	1132848	.	A	C	211.38	PASS	AC=1;AF=0.012;AN=84;BaseQRankSum=0;DP=1162;ExcessHet=3.0103;FS=0.000;MLEAC=1;MLEAF=0.012;MQ=59.34;MQRankSum=-0.792;QD=15.10;ReadPosRankSum=-0.493;SNPEFF_EFFECT=DOWNSTREAM;SNPEFF_IMPACT=MODIFIER;SNPEFF_FUNCTIONAL_CLASS=NONE;SNPEFF_CODON_CHANGE=1212;SNPEFF_GENE_NAME=EVM0007645;SNPEFF_TRANSCRIPT_ID=EVM0007645.1;SOR=0.804	GT:AD:DP:GQ:PL	0/0:25,0:25:63:0,63,945	0/0:121,0:121:99:0,120,1800	0/0:28,0:28:72:0,72,1080	0/0:32,0:32:81:0,81,1215	0/0:21,0:21:60:0,60,805	0/0:19,0:19:54:0,54,810	0/0:36,0:36:99:0,99,1341	0/0:22,0:22:24:0,24,721	0/0:31,0:31:87:0,87,1305	0/0:20,0:20:60:0,60,749	0/0:18,0:18:12:0,12,622	0/0:12,0:12:21:0,21,410	0/0:14,0:14:42:0,42,573	0/0:15,0:15:42:0,42,630	0/0:53,0:53:99:0,105,1575	0/0:18,0:18:48:0,48,720	0/0:15,0:15:42:0,42,630	0/0:13,0:13:36:0,36,540	0/0:113,0:113:99:0,120,1800	0/0:18,0:18:45:0,45,675	0/0:12,0:12:36:0,36,455	0/0:18,0:18:51:0,51,765	0/0:8,0:8:21:0,21,315	0/0:13,0:13:36:0,36,540	0/1:8,6:14:99:228,0,318	0/0:21,0:21:60:0,60,822	0/0:23,0:23:66:0,66,790	0/0:19,0:19:54:0,54,810	0/0:69,0:69:99:0,120,1800	0/0:19,0:19:54:0,54,810	0/0:16,0:16:33:0,33,495	0/0:20,0:20:60:0,60,767	0/0:24,0:24:72:0,72,865	0/0:14,0:14:39:0,39,585	0/0:25,0:25:69:0,69,1035	0/0:20,0:20:60:0,60,661	0/0:24,0:24:69:0,69,1035	0/0:23,0:23:63:0,63,674	0/0:20,0:20:60:0,60,741	0/0:33,0:33:90:0,90,1350
Lachesis_group0	1132857	.	A	C	208.38	PASS	AC=1;AF=0.012;AN=84;BaseQRankSum=0.524;DP=1179;ExcessHet=3.0103;FS=0.000;MLEAC=1;MLEAF=0.012;MQ=59.39;MQRankSum=-0.842;QD=13.89;ReadPosRankSum=-0.23;SNPEFF_EFFECT=DOWNSTREAM;SNPEFF_IMPACT=MODIFIER;SNPEFF_FUNCTIONAL_CLASS=NONE;SNPEFF_CODON_CHANGE=1221;SNPEFF_GENE_NAME=EVM0007645;SNPEFF_TRANSCRIPT_ID=EVM0007645.1;SOR=0.646	GT:AD:DP:GQ:PL	0/0:26,0:26:72:0,72,1080	0/0:121,0:121:99:0,120,1800	0/0:29,0:29:81:0,81,1215	0/0:32,0:32:81:0,81,1215	0/0:21,0:21:60:0,60,805	0/0:20,0:20:60:0,60,641	0/0:36,0:36:99:0,99,1341	0/0:24,0:24:42:0,42,742	0/0:34,0:34:99:0,99,1485	0/0:20,0:20:60:0,60,749	0/0:18,0:18:12:0,12,642	0/0:13,0:13:39:0,39,436	0/0:14,0:14:39:0,39,585	0/0:16,0:16:45:0,45,675	0/0:53,0:53:99:0,105,1575	0/0:19,0:19:54:0,54,810	0/0:15,0:15:42:0,42,630	0/0:13,0:13:39:0,39,430	0/0:113,0:113:99:0,120,1800	0/0:19,0:19:54:0,54,810	0/0:12,0:12:30:0,30,450	0/0:19,0:19:54:0,54,810	0/0:8,0:8:24:0,24,262	0/0:13,0:13:36:0,36,540	0/1:9,6:15:99:225,0,352	0/0:21,0:21:60:0,60,822	0/0:24,0:24:72:0,72,796	0/0:21,0:21:63:0,63,709	0/0:69,0:69:99:0,120,1800	0/0:20,0:20:54:0,54,810	0/0:10,0:10:30:0,30,391	0/0:20,0:20:60:0,60,767	0/0:24,0:24:72:0,72,865	0/0:14,0:14:39:0,39,585	0/0:25,0:25:72:0,72,1080	0/0:25,0:25:72:0,72,862	0/0:23,0:23:66:0,66,990	0/0:24,0:24:72:0,72,764	0/0:20,0:20:60:0,60,741	0/0:33,0:33:90:0,90,1350
Lachesis_group0	1132903	.	A	T	208.38	PASS	AC=1;AF=0.012;AN=84;BaseQRankSum=0;DP=1150;ExcessHet=3.0103;FS=0.000;MLEAC=1;MLEAF=0.012;MQ=58.05;MQRankSum=-2.02;QD=13.89;ReadPosRankSum=-1.04;SNPEFF_EFFECT=DOWNSTREAM;SNPEFF_IMPACT=MODIFIER;SNPEFF_FUNCTIONAL_CLASS=NONE;SNPEFF_CODON_CHANGE=1267;SNPEFF_GENE_NAME=EVM0007645;SNPEFF_TRANSCRIPT_ID=EVM0007645.1;SOR=0.527	GT:AD:DP:GQ:PL	0/0:23,0:23:63:0,63,714	0/0:121,0:121:99:0,120,1800	0/0:20,0:20:60:0,60,767	0/0:29,0:29:81:0,81,1215	0/0:20,0:20:54:0,54,810	0/0:22,0:22:63:0,63,945	0/0:26,0:26:72:0,72,1080	0/0:25,0:25:33:0,33,748	0/0:33,0:33:99:0,99,1226	0/0:23,0:23:66:0,66,823	0/0:19,0:19:15:0,15,664	0/0:15,0:15:45:0,45,546	0/0:17,0:17:48:0,48,720	0/0:13,0:13:39:0,39,483	0/0:53,0:53:99:0,105,1575	0/0:21,0:21:57:0,57,855	0/0:12,0:12:30:0,30,450	0/0:13,0:13:39:0,39,402	0/0:113,0:113:99:0,120,1800	0/0:18,0:18:51:0,51,765	0/0:10,0:10:30:0,30,338	0/0:19,0:19:57:0,57,687	0/0:6,0:6:18:0,18,239	0/0:14,0:14:42:0,42,515	0/1:9,6:15:99:225,0,360	0/0:21,0:21:60:0,60,747	0/0:24,0:24:72:0,72,779	0/0:20,0:20:60:0,60,751	0/0:69,0:69:99:0,120,1800	0/0:21,0:21:60:0,60,900	0/0:15,0:15:42:0,42,630	0/0:21,0:21:60:0,60,900	0/0:21,0:21:60:0,60,805	0/0:16,0:16:45:0,45,675	0/0:22,0:22:60:0,60,900	0/0:29,0:29:81:0,81,1215	0/0:14,0:14:39:0,39,585	0/0:24,0:24:72:0,72,752	0/0:26,0:26:72:0,72,1080	0/0:23,0:23:60:0,60,900
Lachesis_group0	1132962	.	G	C	172.38	PASS	AC=1;AF=0.012;AN=84;BaseQRankSum=0;DP=1164;ExcessHet=3.0103;FS=0.000;MLEAC=1;MLEAF=0.012;MQ=56.43;MQRankSum=-2.43;QD=14.37;ReadPosRankSum=-0.799;SNPEFF_EFFECT=DOWNSTREAM;SNPEFF_IMPACT=MODIFIER;SNPEFF_FUNCTIONAL_CLASS=NONE;SNPEFF_CODON_CHANGE=1326;SNPEFF_GENE_NAME=EVM0007645;SNPEFF_TRANSCRIPT_ID=EVM0007645.1;SOR=0.368	GT:AD:DP:GQ:PL	0/0:27,0:27:81:0,81,1013	0/0:121,0:121:99:0,120,1800	0/0:21,0:21:63:0,63,763	0/0:30,0:30:90:0,90,1071	0/0:23,0:23:60:0,60,893	0/0:18,0:18:54:0,54,603	0/0:25,0:25:72:0,72,908	0/0:28,0:28:42:0,42,826	0/0:34,0:34:99:0,99,1263	0/0:24,0:24:69:0,69,1035	0/0:17,0:17:48:0,48,720	0/0:16,0:16:48:0,48,622	0/0:13,0:13:36:0,36,540	0/0:18,0:18:54:0,54,638	0/0:53,0:53:99:0,105,1575	0/0:16,0:16:45:0,45,675	0/0:15,0:15:45:0,45,520	0/0:14,0:14:36:0,36,540	0/0:113,0:113:99:0,120,1800	0/0:20,0:20:60:0,60,699	0/0:12,0:12:33:0,33,495	0/0:16,0:16:48:0,48,574	0/0:4,0:4:12:0,12,167	0/0:15,0:15:42:0,42,630	0/1:7,5:12:99:189,0,279	0/0:17,0:17:48:0,48,720	0/0:20,0:20:60:0,60,741	0/0:16,0:16:48:0,48,608	0/0:69,0:69:99:0,120,1800	0/0:22,0:22:63:0,63,849	0/0:16,0:16:42:0,42,630	0/0:25,0:25:72:0,72,938	0/0:26,0:26:72:0,72,880	0/0:20,0:20:57:0,57,855	0/0:19,0:19:51:0,51,765	0/0:27,0:27:81:0,81,889	0/0:16,0:16:45:0,45,675	0/0:36,0:36:90:0,90,1350	0/0:27,0:27:81:0,81,967	0/0:20,0:20:60:0,60,721
Lachesis_group0	1133017	.	A	T	124.37	PASS	AC=1;AF=0.012;AN=84;BaseQRankSum=0.736;DP=1175;ExcessHet=3.0103;FS=0.000;MLEAC=1;MLEAF=0.012;MQ=56.95;MQRankSum=-3.2;QD=9.57;ReadPosRankSum=1.46;SNPEFF_EFFECT=DOWNSTREAM;SNPEFF_IMPACT=MODIFIER;SNPEFF_FUNCTIONAL_CLASS=NONE;SNPEFF_CODON_CHANGE=1381;SNPEFF_GENE_NAME=EVM0007645;SNPEFF_TRANSCRIPT_ID=EVM0007645.1;SOR=0.527	GT:AD:DP:GQ:PL	0/0:35,0:35:99:0,99,1231	0/0:121,0:121:99:0,120,1800	0/0:23,0:23:63:0,63,945	0/0:25,0:25:72:0,72,918	0/0:23,0:23:60:0,60,900	0/0:18,0:18:54:0,54,535	0/0:24,0:24:72:0,72,854	0/0:26,0:26:75:0,75,881	0/0:28,0:28:72:0,72,1080	0/0:28,0:28:42:0,42,916	0/0:22,0:22:63:0,63,873	0/0:15,0:15:45:0,45,580	0/0:14,0:14:39:0,39,585	0/0:18,0:18:51:0,51,765	0/0:53,0:53:99:0,105,1575	0/0:19,0:19:57:0,57,713	0/0:17,0:17:51:0,51,523	0/0:15,0:15:45:0,45,494	0/0:113,0:113:99:0,120,1800	0/0:25,0:25:72:0,72,862	0/0:11,0:11:33:0,33,447	0/0:12,0:12:36:0,36,455	0/0:7,0:7:21:0,21,292	0/0:14,0:14:42:0,42,573	0/1:9,4:13:99:141,0,363	0/0:15,0:15:39:0,39,585	0/0:16,0:16:48:0,48,562	0/0:14,0:14:42:0,42,524	0/0:69,0:69:99:0,120,1800	0/0:20,0:20:60:0,60,729	0/0:17,0:17:45:0,45,675	0/0:26,0:26:72:0,72,950	0/0:22,0:22:60:0,60,754	0/0:26,0:26:72:0,72,847	0/0:20,0:20:54:0,54,810	0/0:26,0:26:72:0,72,1080	0/0:21,0:21:63:0,63,680	0/0:34,0:34:99:0,99,1100	0/0:25,0:25:69:0,69,1035	0/0:21,0:21:60:0,60,900
Lachesis_group0	1133028	.	G	A	118.37	PASS	AC=1;AF=0.012;AN=84;BaseQRankSum=1.22;DP=1165;ExcessHet=3.0103;FS=0.000;MLEAC=1;MLEAF=0.012;MQ=57.16;MQRankSum=-3.62;QD=7.89;ReadPosRankSum=1.18;SNPEFF_EFFECT=DOWNSTREAM;SNPEFF_IMPACT=MODIFIER;SNPEFF_FUNCTIONAL_CLASS=NONE;SNPEFF_CODON_CHANGE=1392;SNPEFF_GENE_NAME=EVM0007645;SNPEFF_TRANSCRIPT_ID=EVM0007645.1;SOR=0.551	GT:AD:DP:GQ:PL	0/0:35,0:35:99:0,99,1231	0/0:121,0:121:99:0,120,1800	0/0:23,0:23:66:0,66,990	0/0:25,0:25:72:0,72,918	0/0:20,0:20:60:0,60,700	0/0:17,0:17:51:0,51,540	0/0:25,0:25:72:0,72,1080	0/0:23,0:23:63:0,63,945	0/0:27,0:27:75:0,75,1125	0/0:21,0:21:60:0,60,900	0/0:23,0:23:60:0,60,854	0/0:16,0:16:45:0,45,675	0/0:14,0:14:39:0,39,585	0/0:17,0:17:48:0,48,720	0/0:53,0:53:99:0,105,1575	0/0:20,0:20:57:0,57,855	0/0:17,0:17:36:0,36,517	0/0:15,0:15:39:0,39,585	0/0:113,0:113:99:0,120,1800	0/0:22,0:22:60:0,60,805	0/0:11,0:11:33:0,33,447	0/0:12,0:12:30:0,30,450	0/0:7,0:7:21:0,21,292	0/0:14,0:14:42:0,42,573	0/1:11,4:15:99:135,0,450	0/0:13,0:13:39:0,39,483	0/0:16,0:16:48:0,48,600	0/0:14,0:14:39:0,39,585	0/0:69,0:69:99:0,120,1800	0/0:19,0:19:54:0,54,767	0/0:16,0:16:42:0,42,630	0/0:27,0:27:66:0,66,874	0/0:22,0:22:60:0,60,754	0/0:28,0:28:81:0,81,1215	0/0:20,0:20:54:0,54,810	0/0:26,0:26:72:0,72,1080	0/0:21,0:21:60:0,60,900	0/0:34,0:34:99:0,99,1100	0/0:26,0:26:72:0,72,1080	0/0:25,0:25:72:0,72,1080
Lachesis_group0	1133247	.	G	C	31.37	PASS	AC=1;AF=0.012;AN=84;BaseQRankSum=1.05;DP=1056;ExcessHet=3.0103;FS=2.963;MLEAC=1;MLEAF=0.012;MQ=59.80;MQRankSum=-2.25;QD=2.24;ReadPosRankSum=0.092;SNPEFF_EFFECT=DOWNSTREAM;SNPEFF_IMPACT=MODIFIER;SNPEFF_FUNCTIONAL_CLASS=NONE;SNPEFF_CODON_CHANGE=1611;SNPEFF_GENE_NAME=EVM0007645;SNPEFF_TRANSCRIPT_ID=EVM0007645.1;SOR=1.802	GT:AD:DP:GQ:PL	0/0:33,0:33:99:0,99,1104	0/0:121,0:121:99:0,120,1800	0/0:25,0:25:72:0,72,828	0/0:14,0:14:42:0,42,524	0/0:26,0:26:75:0,75,1125	0/0:20,0:20:60:0,60,622	0/0:21,0:21:63:0,63,714	0/0:15,0:15:45:0,45,554	0/0:12,0:12:36:0,36,501	0/0:32,0:32:90:0,90,1350	0/0:17,0:17:51:0,51,698	0/0:12,0:12:36:0,36,463	0/0:12,0:12:33:0,33,495	0/0:11,0:11:33:0,33,399	0/0:53,0:53:99:0,105,1575	0/0:16,0:16:48:0,48,668	0/0:19,0:19:51:0,51,765	0/0:7,0:7:18:0,18,270	0/0:113,0:113:99:0,120,1800	0/0:11,0:11:30:0,30,450	0/0:14,0:14:42:0,42,505	0/0:12,0:12:33:0,33,495	0/0:14,0:14:39:0,39,585	0/0:8,0:8:24:0,24,334	0/1:12,2:14:48:48,0,498	0/0:20,0:20:54:0,54,810	0/0:11,0:11:30:0,30,450	0/0:15,0:15:39:0,39,585	0/0:69,0:69:99:0,120,1800	0/0:13,0:13:39:0,39,463	0/0:20,0:20:57:0,57,855	0/0:19,0:19:54:0,54,810	0/0:21,0:21:60:0,60,900	0/0:15,0:15:45:0,45,627	0/0:20,0:20:60:0,60,646	0/0:23,0:23:66:0,66,809	0/0:14,0:14:33:0,33,495	0/0:21,0:21:60:0,60,680	0/0:22,0:22:60:0,60,900	0/0:17,0:17:48:0,48,720
Lachesis_group0	1134067	.	C	T	46.38	PASS	AC=1;AF=0.012;AN=84;BaseQRankSum=-1.73;DP=1077;ExcessHet=3.0103;FS=3.802;MLEAC=1;MLEAF=0.012;MQ=60.00;MQRankSum=0;QD=5.15;ReadPosRankSum=0;SNPEFF_EFFECT=DOWNSTREAM;SNPEFF_IMPACT=MODIFIER;SNPEFF_FUNCTIONAL_CLASS=NONE;SNPEFF_CODON_CHANGE=2431;SNPEFF_GENE_NAME=EVM0007645;SNPEFF_TRANSCRIPT_ID=EVM0007645.1;SOR=0.078	GT:AD:DP:GQ:PL	0/0:28,0:28:81:0,81,965	0/0:121,0:121:99:0,120,1800	0/0:18,0:18:51:0,51,765	0/0:10,0:10:30:0,30,384	0/0:20,0:20:60:0,60,668	0/0:22,0:22:54:0,54,810	0/0:24,0:24:72:0,72,870	0/0:22,0:22:65:0,65,744	0/0:13,0:13:39:0,39,509	0/0:25,0:25:60:0,60,827	0/0:26,0:26:72:0,72,1080	0/0:16,0:16:45:0,45,675	0/0:12,0:12:36:0,36,455	0/0:21,0:21:60:0,60,797	0/0:53,0:53:99:0,105,1575	0/0:22,0:22:60:0,60,770	0/0:16,0:16:48:0,48,579	0/0:16,0:16:42:0,42,630	0/0:113,0:113:99:0,120,1800	0/0:16,0:16:48:0,48,608	0/1:7,2:9:63:63,0,288	0/0:8,0:8:24:0,24,322	0/0:12,0:12:36:0,36,467	0/0:6,0:6:18:0,18,251	0/0:7,0:7:21:0,21,246	0/0:17,0:17:51:0,51,581	0/0:11,0:11:33:0,33,433	0/0:22,0:22:24:0,24,733	0/0:69,0:69:99:0,120,1800	0/0:20,0:20:57:0,57,855	0/0:16,0:16:48:0,48,487	0/0:22,0:22:60:0,60,757	0/0:22,0:22:60:0,60,900	0/0:19,0:19:57:0,57,748	0/0:17,0:17:51:0,51,642	0/0:12,0:12:33:0,33,495	0/0:17,0:17:51:0,51,574	0/0:27,0:27:78:0,78,1170	0/0:29,0:29:45:0,45,1013	0/0:18,0:18:51:0,51,765
Lachesis_group0	1134074	.	G	A	46.38	PASS	AC=1;AF=0.012;AN=84;BaseQRankSum=-1.73;DP=1089;ExcessHet=3.0103;FS=3.802;MLEAC=1;MLEAF=0.012;MQ=60.00;MQRankSum=0;QD=5.15;ReadPosRankSum=-0.282;SNPEFF_EFFECT=DOWNSTREAM;SNPEFF_IMPACT=MODIFIER;SNPEFF_FUNCTIONAL_CLASS=NONE;SNPEFF_CODON_CHANGE=2438;SNPEFF_GENE_NAME=EVM0007645;SNPEFF_TRANSCRIPT_ID=EVM0007645.1;SOR=0.078	GT:AD:DP:GQ:PL	0/0:30,0:30:81:0,81,1215	0/0:121,0:121:99:0,120,1800	0/0:18,0:18:51:0,51,765	0/0:11,0:11:30:0,30,450	0/0:20,0:20:60:0,60,668	0/0:19,0:19:15:0,15,581	0/0:24,0:24:72:0,72,870	0/0:25,0:25:60:0,60,919	0/0:14,0:14:42:0,42,551	0/0:25,0:25:69:0,69,1035	0/0:26,0:26:72:0,72,1080	0/0:14,0:14:42:0,42,490	0/0:14,0:14:42:0,42,539	0/0:21,0:21:60:0,60,797	0/0:53,0:53:99:0,105,1575	0/0:22,0:22:60:0,60,770	0/0:17,0:17:51:0,51,608	0/0:16,0:16:48:0,48,634	0/0:113,0:113:99:0,120,1800	0/0:19,0:19:57:0,57,701	0/1:7,2:9:63:63,0,288	0/0:7,0:7:21:0,21,292	0/0:13,0:13:39:0,39,509	0/0:6,0:6:18:0,18,251	0/0:7,0:7:21:0,21,246	0/0:17,0:17:51:0,51,581	0/0:12,0:12:36:0,36,467	0/0:24,0:24:72:0,72,900	0/0:69,0:69:99:0,120,1800	0/0:20,0:20:60:0,60,767	0/0:17,0:17:51:0,51,608	0/0:21,0:21:60:0,60,900	0/0:22,0:22:60:0,60,900	0/0:19,0:19:54:0,54,810	0/0:17,0:17:51:0,51,642	0/0:11,0:11:30:0,30,450	0/0:18,0:18:54:0,54,623	0/0:28,0:28:81:0,81,1215	0/0:28,0:28:42:0,42,1040	0/0:19,0:19:54:0,54,810
Lachesis_group0	1138495	.	G	A	38581.6	PASS	AC=42;AF=0.500;AN=84;BaseQRankSum=1.94;DP=1461;ExcessHet=0.0000;FS=0.000;MLEAC=42;MLEAF=0.500;MQ=60.00;MQRankSum=0;QD=30.97;ReadPosRankSum=1.11;SNPEFF_EFFECT=DOWNSTREAM;SNPEFF_IMPACT=MODIFIER;SNPEFF_FUNCTIONAL_CLASS=NONE;SNPEFF_CODON_CHANGE=2765;SNPEFF_GENE_NAME=EVM0003166;SNPEFF_TRANSCRIPT_ID=EVM0003166.1;SOR=0.594	GT:AD:DP:GQ:PL	1/1:0,25:25:75:907,75,0	1/1:0,176:176:99:6985,528,0	1/1:0,33:33:99:1133,99,0	0/0:15,0:15:45:0,45,566	0/0:29,0:29:84:0,84,1260	0/0:19,0:19:57:0,57,658	0/0:31,0:31:90:0,90,1350	0/0:22,0:22:60:0,60,900	0/0:18,0:18:48:0,48,720	1/1:0,32:32:96:1268,96,0	1/1:0,29:29:87:1107,87,0	0/0:13,0:13:36:0,36,540	1/1:0,16:16:48:599,48,0	0/0:7,0:7:21:0,21,280	1/1:2,157:159:99:6178,458,0	0/0:12,0:12:30:0,30,450	0/0:24,0:24:72:0,72,900	0/0:18,0:18:51:0,51,765	1/1:0,159:159:99:6245,477,0	1/1:0,23:23:69:824,69,0	1/1:0,22:22:66:885,66,0	0/0:10,0:10:18:0,18,270	0/0:16,0:16:48:0,48,600	0/0:9,0:9:27:0,27,350	1/1:0,12:12:36:477,36,0	1/1:0,16:16:48:508,48,0	1/1:0,13:13:39:441,39,0	1/1:0,15:15:45:534,45,0	1/1:1,152:153:99:6032,449,0	0/0:13,0:13:39:0,39,448	1/1:0,19:19:57:725,57,0	0/0:16,0:16:48:0,48,608	1/1:0,23:23:69:755,69,0	0/0:20,0:20:60:0,60,646	1/1:2,25:27:32:823,32,0	0/0:17,0:17:45:0,45,675	1/1:0,22:22:66:783,66,0	0/0:23,0:23:63:0,63,945	1/1:0,23:23:69:846,69,0	1/1:0,16:16:48:565,48,0
Lachesis_group0	1159750	.	G	A	33.37	PASS	AC=1;AF=0.012;AN=84;BaseQRankSum=0.447;DP=1093;ExcessHet=3.0103;FS=7.404;MLEAC=1;MLEAF=0.012;MQ=60.00;MQRankSum=0;QD=3.03;ReadPosRankSum=0.842;SNPEFF_EFFECT=UPSTREAM;SNPEFF_IMPACT=MODIFIER;SNPEFF_FUNCTIONAL_CLASS=NONE;SNPEFF_CODON_CHANGE=1896;SNPEFF_GENE_NAME=EVM0005150;SNPEFF_TRANSCRIPT_ID=EVM0005150.1;SOR=2.233	GT:AD:DP:GQ:PL	0/0:27,0:27:81:0,81,935	0/0:83,0:83:99:0,120,1800	0/0:16,0:16:48:0,48,596	0/0:18,0:18:45:0,45,675	0/0:24,0:24:72:0,72,798	0/0:17,0:17:48:0,48,720	0/0:36,0:36:99:0,99,1265	0/0:20,0:20:54:0,54,810	0/0:27,0:27:81:0,81,931	0/0:24,0:24:72:0,72,866	0/0:21,0:21:60:0,60,714	0/0:10,0:10:30:0,30,372	0/0:17,0:17:48:0,48,720	0/0:10,0:10:30:0,30,372	0/0:61,0:61:99:0,120,1800	0/0:19,0:19:51:0,51,765	0/0:21,0:21:57:0,57,855	0/0:16,0:16:48:0,48,588	0/0:63,0:63:99:0,120,1800	0/0:21,0:21:60:0,60,797	0/0:10,0:10:30:0,30,406	0/0:14,0:14:42:0,42,495	0/0:7,0:7:21:0,21,280	0/0:10,0:10:27:0,27,405	0/1:9,2:11:50:50,0,309	0/0:12,0:12:36:0,36,439	0/0:12,0:12:36:0,36,467	0/0:16,0:16:48:0,48,642	0/0:63,0:63:99:0,120,1800	0/0:20,0:20:54:0,54,810	0/0:28,0:28:75:0,75,1125	0/0:12,0:12:36:0,36,501	0/0:30,0:30:90:0,90,1044	0/0:21,0:21:60:0,60,900	0/0:24,0:24:72:0,72,942	0/0:26,0:26:63:0,63,858	0/0:17,0:17:45:0,45,675	0/0:30,0:30:48:0,48,885	0/0:26,0:26:75:0,75,1125	0/0:19,0:19:54:0,54,810
Lachesis_group0	1162093	.	G	C	567.79	PASS	AC=2;AF=0.024;AN=84;DP=1259;ExcessHet=0.0262;FS=0.000;MLEAC=2;MLEAF=0.024;MQ=60.00;QD=33.40;SNPEFF_EFFECT=UPSTREAM;SNPEFF_IMPACT=MODIFIER;SNPEFF_FUNCTIONAL_CLASS=NONE;SNPEFF_CODON_CHANGE=4239;SNPEFF_GENE_NAME=EVM0005150;SNPEFF_TRANSCRIPT_ID=EVM0005150.1;SOR=0.804	GT:AD:DP:GQ:PL	0/0:31,0:31:90:0,90,1132	0/0:83,0:83:99:0,120,1800	0/0:32,0:32:90:0,90,1350	0/0:27,0:27:81:0,81,1026	0/0:25,0:25:72:0,72,1080	0/0:19,0:19:57:0,57,605	0/0:18,0:18:51:0,51,765	0/0:28,0:28:84:0,84,949	0/0:24,0:24:72:0,72,840	0/0:32,0:32:93:0,93,1200	0/0:25,0:25:33:0,33,866	0/0:23,0:23:60:0,60,900	0/0:8,0:8:24:0,24,254	0/0:15,0:15:45:0,45,568	0/0:61,0:61:99:0,120,1800	0/0:24,0:24:66:0,66,990	0/0:21,0:21:63:0,63,749	0/0:16,0:16:45:0,45,675	0/0:147,0:147:99:0,113,1800	0/0:31,0:31:90:0,90,1112	0/0:12,0:12:36:0,36,441	0/0:16,0:16:30:0,30,450	0/0:11,0:11:33:0,33,391	0/0:11,0:11:33:0,33,387	0/0:14,0:14:39:0,39,585	0/0:28,0:28:81:0,81,1215	1/1:0,17:17:51:601,51,0	0/0:18,0:18:51:0,51,765	0/0:63,0:63:99:0,120,1800	0/0:19,0:19:57:0,57,733	0/0:20,0:20:60:0,60,639	0/0:18,0:18:51:0,51,765	0/0:26,0:26:72:0,72,1080	0/0:24,0:24:72:0,72,888	0/0:24,0:24:60:0,60,900	0/0:27,0:27:81:0,81,965	0/0:21,0:21:60:0,60,656	0/0:20,0:20:60:0,60,634	0/0:21,0:21:48:0,48,720	0/0:27,0:27:81:0,81,919
Lachesis_group0	1171648	.	T	G	236.08	PASS	AC=2;AF=0.033;AN=60;BaseQRankSum=-1.01;DP=653;ExcessHet=3.0845;FS=4.330;MLEAC=7;MLEAF=0.117;MQ=60.00;MQRankSum=0;QD=2.07;ReadPosRankSum=1.03;SNPEFF_EFFECT=INTRON;SNPEFF_IMPACT=MODIFIER;SNPEFF_FUNCTIONAL_CLASS=NONE;SNPEFF_GENE_NAME=EVM0005594;SNPEFF_TRANSCRIPT_ID=EVM0005594.1;SNPEFF_EXON_ID=4;SOR=0.169	GT:AD:DP:GQ:PL	0/0:10,0:10:30:0,30,382	0/0:82,0:82:0:0,0,1162	0/0:4,0:4:12:0,12,141	0/0:4,0:4:0:0,0,98	./.:1,0:1:0:0,0,0	./.:0,0:0:0:0,0,0	./.:4,0:4:0:0,0,0	0/0:3,0:3:0:0,0,15	0/0:2,0:2:6:0,6,72	0/0:10,0:10:30:0,30,355	0/0:10,0:10:0:0,0,107	./.:4,0:4:0:0,0,0	./.:5,0:5:0:0,0,0	0/0:12,0:12:0:0,0,198	0/0:74,0:74:0:0,0,1163	./.:2,0:2:0:0,0,0	0/0:10,0:10:0:0,0,135	./.:12,0:12:0:0,0,0	0/0:75,0:75:0:0,0,1186	0/0:18,0:18:0:0,0,570	0/0:12,0:12:0:0,0,175	./.:5,0:5:0:0,0,0	0/0:9,0:9:0:0,0,164	0/0:6,0:6:0:0,0,103	0/0:8,0:8:0:0,0,122	./.:2,0:2:0:0,0,0	0/0:6,0:6:18:0,18,186	0/0:8,0:8:0:0,0,60	0/0:58,0:58:0:0,0,1028	./.:0,0:0:0:0,0,0	0/0:17,0:17:0:0,0,197	0/0:3,0:3:0:0,0,60	0/0:10,0:10:0:0,0,100	./.:2,0:2:0:0,0,0	0/0:5,0:5:0:0,0,33	0/0:2,0:2:0:0,0,26	0/0:4,0:4:12:0,12,155	./.:8,0:8:0:0,0,0	0/0:8,0:8:0:0,0,224	0/0:14,0:14:0:0,0,132
Lachesis_group0	1190978	.	C	T	34202.5	PASS	AC=45;AF=0.536;AN=84;BaseQRankSum=-0.772;DP=1316;ExcessHet=0.0000;FS=0.000;MLEAC=45;MLEAF=0.536;MQ=60.00;MQRankSum=0;QD=28.88;ReadPosRankSum=-0.937;SNPEFF_EFFECT=SYNONYMOUS_CODING;SNPEFF_IMPACT=LOW;SNPEFF_FUNCTIONAL_CLASS=SILENT;SNPEFF_CODON_CHANGE=ggG/ggA;SNPEFF_AMINO_ACID_CHANGE=G786;SNPEFF_GENE_NAME=EVM0012169;SNPEFF_TRANSCRIPT_ID=EVM0012169.1;SNPEFF_EXON_ID=1;SOR=0.343	GT:AD:DP:GQ:PL	1/1:0,26:26:78:916,78,0	1/1:0,160:160:99:6032,479,0	1/1:2,29:31:44:933,44,0	0/0:16,0:16:48:0,48,588	0/0:24,0:24:30:0,30,817	0/0:6,0:6:18:0,18,239	0/0:23,0:23:57:0,57,855	0/0:10,0:10:30:0,30,372	0/0:15,0:15:45:0,45,546	1/1:0,21:21:63:746,63,0	1/1:0,22:22:66:813,66,0	0/0:11,0:11:33:0,33,413	0/1:1,12:13:3:360,0,3	0/0:7,0:7:21:0,21,225	1/1:0,158:158:99:6181,473,0	0/0:21,0:21:60:0,60,729	1/1:0,21:21:63:696,63,0	0/0:19,0:19:54:0,54,810	1/1:0,140:140:99:5480,420,0	1/1:0,16:16:48:568,48,0	1/1:0,8:8:24:300,24,0	0/0:11,0:11:33:0,33,459	0/0:20,0:20:60:0,60,767	1/1:0,12:12:36:449,36,0	1/1:0,11:11:33:425,33,0	1/1:0,6:6:18:246,18,0	1/1:0,12:12:36:433,36,0	1/1:0,13:13:39:457,39,0	1/1:0,122:122:99:4864,366,0	1/1:0,22:22:66:748,66,0	1/1:0,15:15:45:524,45,0	0/0:14,0:14:39:0,39,585	1/1:0,17:17:51:574,51,0	0/0:23,0:23:66:0,66,834	1/1:1,32:33:57:999,57,0	0/0:21,0:21:21:0,21,641	1/1:0,16:16:48:566,48,0	0/0:17,0:17:51:0,51,596	1/1:0,23:23:69:903,69,0	0/0:30,0:30:81:0,81,1215
Lachesis_group0	1193207	.	A	G	35861.5	PASS	AC=46;AF=0.548;AN=84;BaseQRankSum=-0.584;DP=1497;ExcessHet=0.0000;FS=0.000;MLEAC=46;MLEAF=0.548;MQ=60.00;MQRankSum=0;QD=28.28;ReadPosRankSum=-0.777;SNPEFF_EFFECT=SYNONYMOUS_CODING;SNPEFF_IMPACT=LOW;SNPEFF_FUNCTIONAL_CLASS=SILENT;SNPEFF_CODON_CHANGE=ccT/ccC;SNPEFF_AMINO_ACID_CHANGE=P43;SNPEFF_GENE_NAME=EVM0012169;SNPEFF_TRANSCRIPT_ID=EVM0012169.1;SNPEFF_EXON_ID=1;SOR=0.282	GT:AD:DP:GQ:PL	1/1:0,44:44:99:1599,132,0	1/1:0,145:145:99:5898,435,0	1/1:0,27:27:81:1047,81,0	0/0:19,0:19:57:0,57,713	0/0:23,0:23:60:0,60,900	0/0:23,0:23:27:0,27,741	0/0:18,0:18:12:0,12,574	0/0:20,0:20:60:0,60,721	0/0:21,0:21:51:0,51,765	1/1:0,27:27:81:906,81,0	1/1:0,12:12:36:399,36,0	0/0:9,0:9:27:0,27,350	1/1:0,13:13:39:475,39,0	0/0:12,0:12:6:0,6,418	1/1:1,155:156:99:6286,423,0	0/0:16,0:16:48:0,48,622	1/1:0,22:22:66:682,66,0	0/0:17,0:17:42:0,42,630	1/1:0,127:127:99:4897,381,0	1/1:0,15:15:45:558,45,0	1/1:0,11:11:33:454,33,0	0/0:12,0:12:36:0,36,455	0/0:7,0:7:21:0,21,292	1/1:0,10:10:30:384,30,0	1/1:0,5:5:15:209,15,0	1/1:0,10:10:30:418,30,0	1/1:0,9:9:27:376,27,0	1/1:0,15:15:45:592,45,0	1/1:0,162:162:99:6407,485,0	1/1:0,17:17:51:676,51,0	1/1:0,14:14:42:539,42,0	0/0:19,0:19:54:0,54,810	1/1:0,20:20:60:789,60,0	0/0:27,0:27:72:0,72,1080	1/1:0,24:24:72:832,72,0	0/0:20,0:20:54:0,54,810	1/1:0,19:19:57:640,57,0	0/0:21,0:21:54:0,54,810	1/1:0,20:20:60:801,60,0	0/0:20,0:20:57:0,57,855
Lachesis_group0	1194644	.	G	A	46923.9	PASS	AC=50;AF=0.595;AN=84;BaseQRankSum=1.95;DP=1808;ExcessHet=0.0000;FS=0.000;MLEAC=51;MLEAF=0.607;MQ=60.00;MQRankSum=0;QD=30.79;ReadPosRankSum=1.59;SNPEFF_EFFECT=SYNONYMOUS_CODING;SNPEFF_IMPACT=LOW;SNPEFF_FUNCTIONAL_CLASS=SILENT;SNPEFF_CODON_CHANGE=gtG/gtA;SNPEFF_AMINO_ACID_CHANGE=V77;SNPEFF_GENE_NAME=EVM0002307;SNPEFF_TRANSCRIPT_ID=EVM0002307.1;SNPEFF_EXON_ID=1;SOR=0.473	GT:AD:DP:GQ:PL	1/1:0,28:28:84:937,84,0	1/1:0,216:216:99:8346,648,0	1/1:0,34:34:99:1108,102,0	0/0:21,0:21:63:0,63,775	0/0:29,0:29:84:0,84,1051	0/0:20,0:20:54:0,54,810	0/0:27,0:27:81:0,81,890	0/0:20,0:20:57:0,57,855	0/0:17,0:17:48:0,48,720	1/1:0,17:17:51:637,51,0	1/1:0,12:12:36:443,36,0	0/0:19,0:19:57:0,57,760	1/1:0,14:14:42:517,42,0	0/0:9,0:9:27:0,27,350	1/1:1,208:209:99:8284,617,0	0/0:15,0:15:45:0,45,615	1/1:0,28:28:82:848,82,0	1/1:0,21:21:63:798,63,0	1/1:0,179:179:99:7137,537,0	1/1:0,29:29:87:1097,87,0	1/1:0,18:18:54:684,54,0	0/0:10,0:10:30:0,30,418	0/0:9,0:9:27:0,27,376	1/1:0,14:14:42:550,42,0	1/1:0,11:11:33:413,33,0	1/1:0,17:17:51:652,51,0	1/1:0,22:22:66:770,66,0	1/1:0,21:21:63:785,63,0	1/1:0,201:201:99:8153,602,0	1/1:0,22:22:65:769,65,0	1/1:0,19:19:57:599,57,0	0/0:18,0:18:14:0,14,560	1/1:0,21:21:63:797,63,0	0/0:17,0:17:0:0,0,500	1/1:0,26:26:78:866,78,0	1/1:0,19:19:57:611,57,0	1/1:0,12:12:36:399,36,0	0/0:32,0:32:90:0,90,1350	1/1:0,18:18:54:683,54,0	0/0:25,0:25:72:0,72,862
Lachesis_group0	1200113	.	G	A	910.98	PASS	AC=4;AF=0.048;AN=84;DP=1293;ExcessHet=0.0010;FS=0.000;MLEAC=4;MLEAF=0.048;MQ=60.00;QD=32.75;SNPEFF_EFFECT=DOWNSTREAM;SNPEFF_IMPACT=MODIFIER;SNPEFF_FUNCTIONAL_CLASS=NONE;SNPEFF_CODON_CHANGE=280;SNPEFF_GENE_NAME=EVM0012756;SNPEFF_TRANSCRIPT_ID=EVM0012756.1;SOR=2.124	GT:AD:DP:GQ:PL	0/0:35,0:35:99:0,99,1231	0/0:124,0:124:99:0,120,1800	0/0:21,0:21:60:0,60,736	0/0:16,0:16:48:0,48,540	0/0:13,0:13:39:0,39,497	0/0:19,0:19:57:0,57,623	0/0:17,0:17:45:0,45,675	0/0:9,0:9:27:0,27,364	0/0:29,0:29:72:0,72,1080	0/0:22,0:22:57:0,57,855	0/0:15,0:15:42:0,42,630	0/0:15,0:15:45:0,45,576	0/0:11,0:11:33:0,33,399	0/0:21,0:21:54:0,54,810	0/0:119,0:119:99:0,99,1800	0/0:25,0:25:72:0,72,894	0/0:19,0:19:51:0,51,765	1/1:0,10:10:30:418,30,0	0/0:130,0:130:99:0,120,1800	0/0:18,0:18:54:0,54,718	0/0:8,0:8:24:0,24,274	0/0:12,0:12:36:0,36,467	0/0:9,0:9:27:0,27,364	0/0:7,0:7:21:0,21,280	0/0:11,0:11:33:0,33,399	0/0:8,0:8:21:0,21,315	0/0:11,0:11:33:0,33,447	0/0:18,0:18:54:0,54,718	0/0:80,0:80:99:0,120,1800	0/0:15,0:15:45:0,45,546	0/0:16,0:16:39:0,39,585	0/0:17,0:17:51:0,51,599	0/0:17,0:17:48:0,48,720	0/0:20,0:20:60:0,60,705	0/0:19,0:19:51:0,51,765	1/1:0,14:14:42:547,42,0	0/0:18,0:18:54:0,54,645	0/0:24,0:24:30:0,30,756	0/0:23,0:23:54:0,54,810	0/0:25,0:25:72:0,72,869
Lachesis_group0	1203609	.	T	C	1712.96	PASS	AC=4;AF=0.048;AN=84;DP=1390;ExcessHet=0.0010;FS=0.000;MLEAC=4;MLEAF=0.048;MQ=60.00;QD=26.12;SNPEFF_EFFECT=UPSTREAM;SNPEFF_IMPACT=MODIFIER;SNPEFF_FUNCTIONAL_CLASS=NONE;SNPEFF_CODON_CHANGE=1736;SNPEFF_GENE_NAME=EVM0010315;SNPEFF_TRANSCRIPT_ID=EVM0010315.1;SOR=0.866	GT:AD:DP:GQ:PL	0/0:33,0:33:99:0,99,1045	0/0:124,0:124:99:0,120,1800	0/0:19,0:19:57:0,57,605	0/0:17,0:17:42:0,42,630	0/0:25,0:25:72:0,72,889	0/0:27,0:27:81:0,81,893	0/0:24,0:24:72:0,72,832	0/0:18,0:18:54:0,54,672	0/0:21,0:21:60:0,60,783	0/0:27,0:27:75:0,75,1125	0/0:16,0:16:48:0,48,600	0/0:11,0:11:30:0,30,450	0/0:16,0:16:45:0,45,675	0/0:12,0:12:33:0,33,495	0/0:119,0:119:99:0,99,1800	0/0:18,0:18:51:0,51,765	0/0:26,0:26:75:0,75,1006	1/1:0,18:18:54:684,54,0	0/0:130,0:130:99:0,120,1800	0/0:30,0:30:90:0,90,1037	0/0:16,0:16:48:0,48,656	0/0:12,0:12:30:0,30,450	0/0:11,0:11:33:0,33,447	0/0:9,0:9:24:0,24,360	0/0:11,0:11:33:0,33,425	0/0:18,0:18:54:0,54,650	0/0:19,0:19:54:0,54,810	0/0:21,0:21:60:0,60,774	0/0:80,0:80:99:0,120,1800	0/0:10,0:10:30:0,30,391	0/0:18,0:18:54:0,54,621	0/0:22,0:22:60:0,60,817	0/0:22,0:22:60:0,60,783	0/0:19,0:19:57:0,57,687	0/0:21,0:21:60:0,60,829	1/1:0,30:30:90:1083,90,0	0/0:23,0:23:63:0,63,945	0/0:32,0:32:90:0,90,1052	0/0:18,0:18:54:0,54,672	0/0:21,0:21:54:0,54,810
Lachesis_group0	1211437	.	T	C	42929.7	PASS	AC=50;AF=0.595;AN=84;BaseQRankSum=-1;DP=1671;ExcessHet=0.0000;FS=0.000;MLEAC=50;MLEAF=0.595;MQ=60.00;MQRankSum=0;QD=33.51;ReadPosRankSum=0.116;SNPEFF_EFFECT=UPSTREAM;SNPEFF_IMPACT=MODIFIER;SNPEFF_FUNCTIONAL_CLASS=NONE;SNPEFF_CODON_CHANGE=650;SNPEFF_GENE_NAME=EVM0013707;SNPEFF_TRANSCRIPT_ID=EVM0013707.1;SOR=0.281	GT:AD:DP:GQ:PL	1/1:0,20:20:60:799,60,0	1/1:0,185:185:99:7453,555,0	1/1:1,29:30:48:895,48,0	0/0:22,0:22:60:0,60,881	0/0:16,0:16:48:0,48,668	0/0:12,0:12:36:0,36,446	0/0:20,0:20:54:0,54,810	0/0:16,0:16:42:0,42,630	0/0:24,0:24:69:0,69,1035	1/1:0,17:17:51:630,51,0	1/1:0,18:18:54:647,54,0	0/0:25,0:25:72:0,72,979	1/1:0,22:22:66:817,66,0	0/0:18,0:18:54:0,54,623	1/1:0,201:201:99:8146,604,0	0/0:28,0:28:72:0,72,1080	1/1:0,16:16:48:566,48,0	1/1:0,13:13:39:509,39,0	1/1:0,193:193:99:7622,580,0	1/1:0,15:15:45:592,45,0	1/1:0,17:17:51:710,51,0	0/0:14,0:14:36:0,36,540	0/0:6,0:6:15:0,15,225	1/1:0,8:8:24:334,24,0	1/1:0,16:16:48:554,48,0	1/1:0,15:15:45:592,45,0	1/1:0,22:22:66:750,66,0	1/1:0,14:14:42:506,42,0	1/1:0,144:144:99:5856,431,0	1/1:0,23:23:69:792,69,0	1/1:0,14:14:42:527,42,0	0/0:27,0:27:81:0,81,1075	1/1:0,9:9:27:308,27,0	0/0:21,0:21:60:0,60,741	1/1:0,26:26:78:956,78,0	1/1:0,31:31:93:1078,93,0	1/1:0,18:18:54:650,54,0	0/0:36,0:36:99:0,99,1234	1/1:0,18:18:54:612,54,0	0/0:17,0:17:48:0,48,720
Lachesis_group0	1214238	.	C	T	9517.65	PASS	AC=10;AF=0.119;AN=84;DP=1556;ExcessHet=0.0000;FS=0.000;MLEAC=10;MLEAF=0.119;MQ=60.00;QD=29.36;SNPEFF_EFFECT=UPSTREAM;SNPEFF_IMPACT=MODIFIER;SNPEFF_FUNCTIONAL_CLASS=NONE;SNPEFF_CODON_CHANGE=2607;SNPEFF_GENE_NAME=EVM0001552;SNPEFF_TRANSCRIPT_ID=EVM0001552.1;SOR=0.869	GT:AD:DP:GQ:PL	0/0:20,0:20:54:0,54,810	0/0:163,0:163:99:0,120,1800	0/0:20,0:20:18:0,18,581	0/0:10,0:10:30:0,30,372	0/0:22,0:22:60:0,60,846	0/0:34,0:34:99:0,99,1121	0/0:19,0:19:48:0,48,720	0/0:13,0:13:36:0,36,540	0/0:27,0:27:81:0,81,919	0/0:18,0:18:51:0,51,765	1/1:0,19:19:57:725,57,0	0/0:10,0:10:30:0,30,418	0/0:18,0:18:51:0,51,765	0/0:14,0:14:42:0,42,490	0/0:147,0:147:99:0,120,1800	0/0:31,0:31:87:0,87,1305	1/1:0,22:22:66:737,66,0	0/0:17,0:17:48:0,48,720	1/1:0,175:175:99:7099,526,0	0/0:25,0:25:66:0,66,990	0/0:31,0:31:90:0,90,1088	0/0:24,0:24:72:0,72,908	0/0:8,0:8:24:0,24,334	1/1:0,9:9:27:339,27,0	0/0:11,0:11:33:0,33,433	0/0:27,0:27:66:0,66,968	0/0:16,0:16:36:0,36,540	0/0:16,0:16:48:0,48,656	0/0:120,0:120:99:0,120,1800	1/1:0,19:19:57:710,57,0	0/0:15,0:15:39:0,39,585	0/0:20,0:20:60:0,60,673	0/0:20,0:20:54:0,54,810	0/0:24,0:24:72:0,72,900	0/0:26,0:26:72:0,72,880	0/0:19,0:19:54:0,54,810	0/0:11,0:11:33:0,33,413	0/0:28,0:28:81:0,81,1215	0/0:20,0:20:57:0,57,855	0/0:27,0:27:81:0,81,945
Lachesis_group0	1214883	.	C	T	40792.4	PASS	AC=46;AF=0.548;AN=84;BaseQRankSum=2.08;DP=1655;ExcessHet=0.0000;FS=0.000;MLEAC=46;MLEAF=0.548;MQ=60.00;MQRankSum=0;QD=31.83;ReadPosRankSum=-0.917;SNPEFF_EFFECT=UPSTREAM;SNPEFF_IMPACT=MODIFIER;SNPEFF_FUNCTIONAL_CLASS=NONE;SNPEFF_CODON_CHANGE=1962;SNPEFF_GENE_NAME=EVM0001552;SNPEFF_TRANSCRIPT_ID=EVM0001552.1;SOR=0.322	GT:AD:DP:GQ:PL	1/1:0,41:41:99:1456,123,0	1/1:0,210:210:99:7959,630,0	1/1:0,20:20:60:653,60,0	0/0:21,0:21:60:0,60,885	0/0:14,0:14:39:0,39,585	0/0:17,0:17:45:0,45,675	0/0:12,0:12:36:0,36,443	0/0:24,0:24:63:0,63,945	0/0:24,0:24:72:0,72,784	1/1:0,11:11:33:459,33,0	1/1:0,20:20:60:801,60,0	0/0:16,0:16:48:0,48,566	1/1:0,20:20:60:699,60,0	0/0:13,0:13:33:0,33,495	1/1:3,165:168:99:6208,421,0	0/0:22,0:22:60:0,60,851	1/1:0,17:17:51:642,51,0	0/0:13,0:13:39:0,39,509	1/1:0,192:192:99:7420,575,0	1/1:0,20:20:60:721,60,0	1/1:0,8:8:24:334,24,0	0/0:19,0:19:42:0,42,702	0/0:15,0:15:45:0,45,532	1/1:0,6:6:18:251,18,0	1/1:0,12:12:36:467,36,0	1/1:0,18:18:54:678,54,0	1/1:0,26:26:78:927,78,0	1/1:0,16:16:48:634,48,0	1/1:1,153:154:99:6167,451,0	1/1:0,20:20:60:751,60,0	1/1:0,12:12:36:433,36,0	0/0:14,0:14:39:0,39,585	1/1:0,18:18:54:604,54,0	0/0:30,0:30:90:0,90,1037	1/1:0,21:21:63:725,63,0	0/0:26,0:26:72:0,72,1080	1/1:0,18:18:54:688,54,0	0/0:25,0:25:72:0,72,737	1/1:0,31:31:93:1124,93,0	0/0:18,0:18:51:0,51,765
Lachesis_group0	1218860	.	A	G	42720.7	PASS	AC=49;AF=0.583;AN=84;BaseQRankSum=0;DP=1695;ExcessHet=0.0000;FS=0.000;MLEAC=49;MLEAF=0.583;MQ=60.00;MQRankSum=0;QD=31.22;ReadPosRankSum=1.41;SNPEFF_EFFECT=DOWNSTREAM;SNPEFF_IMPACT=MODIFIER;SNPEFF_FUNCTIONAL_CLASS=NONE;SNPEFF_CODON_CHANGE=632;SNPEFF_GENE_NAME=EVM0001552;SNPEFF_TRANSCRIPT_ID=EVM0001552.1;SOR=0.797	GT:AD:DP:GQ:PL	1/1:0,21:21:63:769,63,0	1/1:0,205:205:99:7965,615,0	1/1:0,18:18:54:581,54,0	0/0:24,0:24:69:0,69,1035	0/0:23,0:23:60:0,60,856	0/0:33,0:33:90:0,90,1350	0/0:29,0:29:71:0,71,967	0/0:23,0:23:54:0,54,823	0/0:19,0:19:57:0,57,619	1/1:0,22:22:66:816,66,0	1/1:0,15:15:45:621,45,0	0/0:10,0:10:30:0,30,372	0/1:1,11:12:6:423,0,6	0/0:9,0:9:27:0,27,318	1/1:0,175:175:99:6990,525,0	0/0:21,0:21:54:0,54,810	1/1:0,23:23:69:876,69,0	1/1:0,26:26:78:878,78,0	1/1:0,180:180:99:7186,540,0	1/1:0,24:24:72:798,72,0	1/1:0,15:15:45:558,45,0	0/0:27,0:27:72:0,72,1080	0/0:14,0:14:42:0,42,551	1/1:0,17:17:51:705,51,0	1/1:0,11:11:33:425,33,0	1/1:0,9:9:27:359,27,0	1/1:0,10:10:30:384,30,0	1/1:0,21:21:63:865,63,0	1/1:0,157:157:99:6312,472,0	1/1:0,32:32:96:1032,96,0	1/1:0,18:18:54:615,54,0	0/0:17,0:17:51:0,51,616	1/1:0,19:19:57:671,57,0	0/0:17,0:17:48:0,48,720	1/1:0,19:19:57:657,57,0	1/1:1,15:16:6:448,6,0	1/1:0,15:15:45:480,45,0	0/0:31,0:31:90:0,90,1022	1/1:0,35:35:99:1285,105,0	0/0:27,0:27:81:0,81,931
Lachesis_group0	1219764	.	G	T	9119.8	PASS	AC=2;AF=0.024;AN=84;BaseQRankSum=1.92;DP=1557;ExcessHet=0.0262;FS=0.000;MLEAC=2;MLEAF=0.024;MQ=60.00;MQRankSum=0;QD=32.92;ReadPosRankSum=1.36;SNPEFF_EFFECT=DOWNSTREAM;SNPEFF_IMPACT=MODIFIER;SNPEFF_FUNCTIONAL_CLASS=NONE;SNPEFF_CODON_CHANGE=1536;SNPEFF_GENE_NAME=EVM0001552;SNPEFF_TRANSCRIPT_ID=EVM0001552.1;SOR=0.241	GT:AD:DP:GQ:PL	0/0:18,0:18:54:0,54,633	0/0:138,0:138:99:0,120,1800	0/0:20,0:20:18:0,18,627	0/0:31,0:31:90:0,90,1010	0/0:19,0:19:48:0,48,720	0/0:23,0:23:66:0,66,990	0/0:22,0:22:60:0,60,697	0/0:15,0:15:45:0,45,533	0/0:30,0:30:90:0,90,1020	0/0:23,0:23:60:0,60,900	0/0:23,0:23:60:0,60,873	0/0:19,0:19:54:0,54,810	0/0:9,0:9:27:0,27,342	0/0:13,0:13:36:0,36,540	0/0:140,0:140:99:0,120,1800	0/0:29,0:29:84:0,84,1260	0/0:18,0:18:54:0,54,576	0/0:20,0:20:57:0,57,855	0/0:141,0:141:99:0,120,1800	0/0:22,0:22:63:0,63,945	0/0:12,0:12:36:0,36,475	0/0:8,0:8:24:0,24,288	0/0:14,0:14:39:0,39,585	0/0:13,0:13:36:0,36,540	0/0:8,0:8:21:0,21,315	0/0:13,0:13:39:0,39,543	0/0:16,0:16:45:0,45,675	0/0:18,0:18:51:0,51,765	0/0:95,0:95:99:0,120,1800	0/0:16,0:16:48:0,48,576	0/0:23,0:23:63:0,63,945	0/0:16,0:16:48:0,48,600	0/0:19,0:19:54:0,54,810	0/0:26,0:26:72:0,72,1080	0/0:17,0:17:51:0,51,524	0/0:19,0:19:54:0,54,810	0/0:21,0:21:60:0,60,687	0/0:35,0:35:99:0,99,1239	0/0:21,0:21:21:0,21,657	0/0:33,0:33:99:0,99,1208
Lachesis_group0	1224324	.	G	T	888.8	PASS	AC=2;AF=0.024;AN=84;DP=1373;ExcessHet=0.0262;FS=0.000;MLEAC=2;MLEAF=0.024;MQ=60.00;QD=35.58;SNPEFF_EFFECT=NON_SYNONYMOUS_CODING;SNPEFF_IMPACT=MODERATE;SNPEFF_FUNCTIONAL_CLASS=MISSENSE;SNPEFF_CODON_CHANGE=tGg/tTg;SNPEFF_AMINO_ACID_CHANGE=W552L;SNPEFF_GENE_NAME=EVM0012650;SNPEFF_TRANSCRIPT_ID=EVM0012650.1;SNPEFF_EXON_ID=4;SOR=1.270	GT:AD:DP:GQ:PL	0/0:22,0:22:60:0,60,824	0/0:138,0:138:99:0,120,1800	0/0:17,0:17:45:0,45,675	0/0:20,0:20:18:0,18,684	0/0:30,0:30:90:0,90,1112	0/0:27,0:27:72:0,72,1080	0/0:24,0:24:72:0,72,772	0/0:18,0:18:54:0,54,626	0/0:18,0:18:48:0,48,720	0/0:16,0:16:48:0,48,552	0/0:20,0:20:51:0,51,765	0/0:12,0:12:36:0,36,429	0/0:11,0:11:33:0,33,365	0/0:11,0:11:33:0,33,391	0/0:140,0:140:99:0,120,1800	0/0:17,0:17:42:0,42,630	0/0:18,0:18:48:0,48,720	0/0:20,0:20:60:0,60,809	0/0:141,0:141:99:0,120,1800	1/1:0,24:24:72:922,72,0	0/0:13,0:13:36:0,36,540	0/0:13,0:13:36:0,36,540	0/0:12,0:12:33:0,33,495	0/0:12,0:12:30:0,30,450	0/0:11,0:11:33:0,33,433	0/0:9,0:9:27:0,27,338	0/0:17,0:17:51:0,51,660	0/0:16,0:16:48:0,48,642	0/0:95,0:95:99:0,120,1800	0/0:11,0:11:33:0,33,375	0/0:12,0:12:30:0,30,450	0/0:13,0:13:39:0,39,483	0/0:25,0:25:33:0,33,849	0/0:14,0:14:42:0,42,539	0/0:15,0:15:45:0,45,498	0/0:29,0:29:45:0,45,933	0/0:14,0:14:42:0,42,456	0/0:18,0:18:54:0,54,580	0/0:24,0:24:72:0,72,840	0/0:35,0:35:99:0,99,1231
Lachesis_group0	1227996	.	T	C	1360.96	PASS	AC=4;AF=0.048;AN=84;DP=1496;ExcessHet=0.0010;FS=0.000;MLEAC=4;MLEAF=0.048;MQ=60.00;QD=34.02;SNPEFF_EFFECT=NON_SYNONYMOUS_CODING;SNPEFF_IMPACT=MODERATE;SNPEFF_FUNCTIONAL_CLASS=MISSENSE;SNPEFF_CODON_CHANGE=gTc/gCc;SNPEFF_AMINO_ACID_CHANGE=V348A;SNPEFF_GENE_NAME=EVM0006508;SNPEFF_TRANSCRIPT_ID=EVM0006508.1;SNPEFF_EXON_ID=5;SOR=1.151	GT:AD:DP:GQ:PL	0/0:21,0:21:60:0,60,881	0/0:152,0:152:99:0,120,1800	0/0:28,0:28:81:0,81,1007	0/0:20,0:20:57:0,57,855	0/0:20,0:20:57:0,57,855	0/0:18,0:18:45:0,45,675	0/0:18,0:18:48:0,48,720	0/0:29,0:29:81:0,81,1215	0/0:22,0:22:54:0,54,810	0/0:21,0:21:60:0,60,775	0/0:21,0:21:60:0,60,702	0/0:14,0:14:39:0,39,585	0/0:16,0:16:42:0,42,630	0/0:17,0:17:48:0,48,720	0/0:154,0:154:99:0,120,1800	0/0:17,0:17:48:0,48,720	0/0:25,0:25:63:0,63,823	1/1:0,24:24:72:827,72,0	0/0:168,0:168:99:0,120,1800	0/0:15,0:15:45:0,45,558	0/0:17,0:17:48:0,48,720	0/0:13,0:13:36:0,36,540	0/0:8,0:8:24:0,24,322	0/0:17,0:17:48:0,48,720	0/0:12,0:12:36:0,36,455	0/0:16,0:16:48:0,48,566	0/0:11,0:11:33:0,33,421	0/0:15,0:15:45:0,45,564	0/0:114,0:114:99:0,113,1800	0/0:16,0:16:48:0,48,574	0/0:16,0:16:45:0,45,675	0/0:25,0:25:72:0,72,1080	0/0:23,0:23:63:0,63,945	0/0:31,0:31:87:0,87,1305	0/0:17,0:17:51:0,51,630	1/1:0,16:16:48:588,48,0	0/0:15,0:15:45:0,45,524	0/0:24,0:24:57:0,57,843	0/0:24,0:24:69:0,69,1035	0/0:23,0:23:60:0,60,846
Lachesis_group0	1231172	.	A	G	46367.2	PASS	AC=50;AF=0.595;AN=84;DP=1806;ExcessHet=0.0000;FS=0.000;MLEAC=51;MLEAF=0.607;MQ=60.00;QD=30.33;SNPEFF_EFFECT=DOWNSTREAM;SNPEFF_IMPACT=MODIFIER;SNPEFF_FUNCTIONAL_CLASS=NONE;SNPEFF_CODON_CHANGE=3945;SNPEFF_GENE_NAME=EVM0007443;SNPEFF_TRANSCRIPT_ID=EVM0007443.1;SOR=0.829	GT:AD:DP:GQ:PL	1/1:0,31:31:93:973,93,0	1/1:0,229:229:99:9202,688,0	1/1:0,33:33:99:1072,99,0	0/0:22,0:22:60:0,60,873	0/0:21,0:21:60:0,60,809	0/0:27,0:27:81:0,81,953	0/0:22,0:22:60:0,60,900	0/0:18,0:18:54:0,54,597	0/0:26,0:26:72:0,72,1018	1/1:0,33:33:99:1071,99,0	1/1:0,16:16:48:588,48,0	0/0:28,0:28:81:0,81,1215	1/1:0,12:12:36:431,36,0	0/0:10,0:10:30:0,30,367	1/1:0,208:208:99:8172,624,0	0/0:29,0:29:84:0,84,1260	1/1:0,29:29:87:973,87,0	1/1:0,19:19:57:727,57,0	1/1:0,179:179:99:6767,536,0	1/1:0,20:20:60:699,60,0	1/1:0,17:17:51:676,51,0	0/0:12,0:12:36:0,36,399	0/0:15,0:15:3:0,3,475	1/1:0,12:12:36:463,36,0	1/1:0,9:9:27:330,27,0	1/1:0,13:13:39:515,39,0	1/1:0,12:12:36:433,36,0	1/1:0,23:23:69:797,69,0	1/1:0,161:161:99:6471,482,0	1/1:0,18:18:54:615,54,0	1/1:0,24:24:72:794,72,0	0/0:18,0:18:54:0,54,576	1/1:0,20:20:60:723,60,0	0/0:23,0:23:63:0,63,945	1/1:0,19:19:57:721,57,0	1/1:0,27:27:81:957,81,0	1/1:0,26:26:78:950,78,0	0/0:29,0:29:81:0,81,934	1/1:0,34:34:99:1211,102,0	0/0:20,0:20:57:0,57,855
Lachesis_group0	1236429	.	G	A	1003.87	PASS	AC=2;AF=0.024;AN=84;DP=1459;ExcessHet=0.0262;FS=0.000;MLEAC=2;MLEAF=0.024;MQ=60.00;QD=33.46;SNPEFF_EFFECT=NON_SYNONYMOUS_CODING;SNPEFF_IMPACT=MODERATE;SNPEFF_FUNCTIONAL_CLASS=MISSENSE;SNPEFF_CODON_CHANGE=gCa/gTa;SNPEFF_AMINO_ACID_CHANGE=A97V;SNPEFF_GENE_NAME=EVM0007443;SNPEFF_TRANSCRIPT_ID=EVM0007443.1;SNPEFF_EXON_ID=1;SOR=0.976	GT:AD:DP:GQ:PL	0/0:26,0:26:72:0,72,984	0/0:160,0:160:99:0,120,1800	0/0:24,0:24:72:0,72,808	0/0:21,0:21:54:0,54,810	0/0:20,0:20:18:0,18,752	0/0:15,0:15:45:0,45,498	1/1:0,30:30:90:1037,90,0	0/0:31,0:31:93:0,93,1124	0/0:30,0:30:7:0,7,1018	0/0:16,0:16:45:0,45,675	0/0:15,0:15:45:0,45,615	0/0:11,0:11:30:0,30,450	0/0:15,0:15:30:0,30,501	0/0:15,0:15:45:0,45,558	0/0:136,0:136:99:0,120,1800	0/0:24,0:24:72:0,72,888	0/0:30,0:30:90:0,90,1056	0/0:10,0:10:30:0,30,338	0/0:132,0:132:99:0,120,1800	0/0:20,0:20:60:0,60,673	0/0:17,0:17:51:0,51,650	0/0:14,0:14:42:0,42,546	0/0:10,0:10:30:0,30,338	0/0:16,0:16:48:0,48,532	0/0:11,0:11:30:0,30,450	0/0:20,0:20:60:0,60,689	0/0:13,0:13:39:0,39,505	0/0:10,0:10:30:0,30,323	0/0:113,0:113:99:0,120,1800	0/0:12,0:12:33:0,33,495	0/0:18,0:18:54:0,54,679	0/0:15,0:15:45:0,45,546	0/0:25,0:25:72:0,72,896	0/0:15,0:15:45:0,45,546	0/0:20,0:20:60:0,60,687	0/0:31,0:31:90:0,90,1350	0/0:21,0:21:63:0,63,797	0/0:30,0:30:81:0,81,1215	0/0:23,0:23:54:0,54,767	0/0:22,0:22:60:0,60,900
Lachesis_group0	1242800	.	T	C	38190.6	PASS	AC=46;AF=0.548;AN=84;BaseQRankSum=-0.741;DP=1608;ExcessHet=0.0000;FS=0.000;MLEAC=46;MLEAF=0.548;MQ=60.00;MQRankSum=0;QD=34.01;ReadPosRankSum=0.217;SNPEFF_EFFECT=DOWNSTREAM;SNPEFF_IMPACT=MODIFIER;SNPEFF_FUNCTIONAL_CLASS=NONE;SNPEFF_CODON_CHANGE=568;SNPEFF_GENE_NAME=EVM0005852;SNPEFF_TRANSCRIPT_ID=EVM0005852.1;SOR=0.231	GT:AD:DP:GQ:PL	1/1:0,15:15:45:524,45,0	1/1:0,176:176:99:7151,528,0	1/1:0,16:16:48:585,48,0	0/0:20,0:20:60:0,60,717	0/0:21,0:21:21:0,21,760	0/0:32,0:32:96:0,96,1017	0/0:29,0:29:84:0,84,1260	0/0:22,0:22:57:0,57,855	0/0:24,0:24:60:0,60,900	1/1:0,12:12:36:399,36,0	1/1:0,19:19:57:727,57,0	0/0:15,0:15:45:0,45,554	1/1:0,20:20:60:696,60,0	0/0:13,0:13:39:0,39,463	1/1:0,169:169:99:6777,508,0	0/0:24,0:24:72:0,72,888	1/1:0,23:23:69:775,69,0	0/0:14,0:14:36:0,36,540	1/1:0,168:168:99:6824,505,0	1/1:0,28:28:84:928,84,0	1/1:0,15:15:45:592,45,0	0/0:20,0:20:57:0,57,855	0/0:12,0:12:36:0,36,441	1/1:0,11:11:33:413,33,0	1/1:0,16:16:48:652,48,0	1/1:0,14:14:42:551,42,0	1/1:0,15:15:45:592,45,0	1/1:0,26:26:78:981,78,0	1/1:0,125:125:99:5023,375,0	1/1:0,18:18:54:650,54,0	1/1:0,17:17:51:671,51,0	0/0:19,0:19:48:0,48,720	1/1:0,17:17:51:617,51,0	0/0:34,0:34:99:0,99,1485	1/1:1,15:16:6:470,6,0	0/0:20,0:20:60:0,60,773	1/1:0,14:14:42:517,42,0	0/0:21,0:21:60:0,60,673	1/1:0,31:31:93:1085,93,0	0/0:30,0:30:84:0,84,1260
Lachesis_group0	1243890	.	T	C	43994	PASS	AC=50;AF=0.595;AN=84;BaseQRankSum=-0.354;DP=1675;ExcessHet=0.0000;FS=0.000;MLEAC=51;MLEAF=0.607;MQ=60.00;MQRankSum=0;QD=30.58;ReadPosRankSum=0.474;SNPEFF_EFFECT=NON_SYNONYMOUS_CODING;SNPEFF_IMPACT=MODERATE;SNPEFF_FUNCTIONAL_CLASS=MISSENSE;SNPEFF_CODON_CHANGE=gAa/gGa;SNPEFF_AMINO_ACID_CHANGE=E95G;SNPEFF_GENE_NAME=EVM0005852;SNPEFF_TRANSCRIPT_ID=EVM0005852.1;SNPEFF_EXON_ID=1;SOR=0.410	GT:AD:DP:GQ:PL	1/1:0,24:24:72:858,72,0	1/1:0,224:224:99:8459,671,0	1/1:0,15:15:45:575,45,0	0/0:16,0:16:48:0,48,574	0/0:22,0:22:24:0,24,653	0/0:20,0:20:60:0,60,573	0/0:20,0:20:57:0,57,855	0/0:13,0:13:39:0,39,448	0/0:18,0:18:51:0,51,765	1/1:0,26:26:78:933,78,0	1/1:0,16:16:48:622,48,0	0/0:23,0:23:57:0,57,855	1/1:0,17:17:51:644,51,0	0/0:12,0:12:0:0,0,372	1/1:0,204:204:99:7916,612,0	0/0:17,0:17:45:0,45,675	1/1:0,23:23:69:800,69,0	1/1:0,18:18:54:638,54,0	1/1:0,208:208:99:8059,624,0	1/1:0,18:18:54:662,54,0	1/1:0,15:15:45:524,45,0	0/0:14,0:14:42:0,42,517	0/0:7,0:7:18:0,18,270	1/1:0,17:17:51:703,51,0	1/1:0,18:18:54:746,54,0	1/1:0,5:5:15:209,15,0	1/1:0,13:13:39:467,39,0	1/1:0,18:18:54:644,54,0	1/1:0,143:143:99:5783,428,0	1/1:0,13:13:39:463,39,0	1/1:0,20:20:60:664,60,0	0/0:22,0:22:66:0,66,722	1/1:0,18:18:54:581,54,0	0/0:14,0:14:0:0,0,433	1/1:1,21:22:24:767,24,0	1/1:0,16:16:48:546,48,0	1/1:0,21:21:63:775,63,0	0/0:24,0:24:30:0,30,612	1/1:0,25:25:75:904,75,0	0/0:22,0:22:60:0,60,783
Lachesis_group0	1244961	.	C	G	39152	PASS	AC=50;AF=0.595;AN=84;DP=1514;ExcessHet=0.0000;FS=0.000;MLEAC=50;MLEAF=0.595;MQ=59.99;QD=29.41;SNPEFF_EFFECT=NON_SYNONYMOUS_CODING;SNPEFF_IMPACT=MODERATE;SNPEFF_FUNCTIONAL_CLASS=MISSENSE;SNPEFF_CODON_CHANGE=gaC/gaG;SNPEFF_AMINO_ACID_CHANGE=D34E;SNPEFF_GENE_NAME=EVM0006600;SNPEFF_TRANSCRIPT_ID=EVM0006600.1;SNPEFF_EXON_ID=1;SOR=0.835	GT:AD:DP:GQ:PL	1/1:0,20:20:60:735,60,0	1/1:0,177:177:99:7167,531,0	1/1:0,14:14:42:551,42,0	0/0:17,0:17:42:0,42,630	0/0:19,0:19:15:0,15,596	0/0:17,0:17:48:0,48,720	0/0:23,0:23:60:0,60,900	0/0:20,0:20:57:0,57,855	0/0:24,0:24:72:0,72,854	1/1:0,11:11:33:425,33,0	1/1:0,23:23:69:894,69,0	0/0:16,0:16:48:0,48,550	1/1:0,13:13:39:505,39,0	0/0:9,0:9:27:0,27,330	1/1:0,167:167:99:6532,499,0	0/0:18,0:18:54:0,54,684	1/1:0,19:19:57:641,57,0	1/1:0,11:11:33:455,33,0	1/1:0,153:153:99:5984,459,0	1/1:0,26:26:78:916,78,0	1/1:0,25:25:75:942,75,0	0/0:13,0:13:9:0,9,425	0/0:10,0:10:30:0,30,418	1/1:0,11:11:33:445,33,0	1/1:0,12:12:36:501,36,0	1/1:0,16:16:48:622,48,0	1/1:0,12:12:36:451,36,0	1/1:0,17:17:51:672,51,0	1/1:0,152:152:99:5938,453,0	1/1:0,15:15:45:627,45,0	1/1:0,22:22:66:847,66,0	0/0:13,0:13:36:0,36,540	1/1:0,15:15:45:546,45,0	0/0:22,0:22:57:0,57,855	1/1:0,12:12:36:399,36,0	1/1:0,26:26:78:881,78,0	1/1:0,21:21:63:768,63,0	0/0:14,0:14:39:0,39,585	1/1:0,17:17:51:676,51,0	0/0:20,0:20:54:0,54,810
Lachesis_group0	1245047	.	C	T	38724	PASS	AC=50;AF=0.595;AN=84;BaseQRankSum=1.81;DP=1551;ExcessHet=0.0000;FS=0.000;MLEAC=50;MLEAF=0.595;MQ=60.00;MQRankSum=0;QD=29.79;ReadPosRankSum=0.946;SNPEFF_EFFECT=NON_SYNONYMOUS_CODING;SNPEFF_IMPACT=MODERATE;SNPEFF_FUNCTIONAL_CLASS=MISSENSE;SNPEFF_CODON_CHANGE=cCg/cTg;SNPEFF_AMINO_ACID_CHANGE=P63L;SNPEFF_GENE_NAME=EVM0006600;SNPEFF_TRANSCRIPT_ID=EVM0006600.1;SNPEFF_EXON_ID=1;SOR=0.597	GT:AD:DP:GQ:PL	1/1:0,29:29:87:1041,87,0	1/1:2,150:152:99:5953,401,0	1/1:0,17:17:51:608,51,0	0/0:22,0:22:60:0,60,806	0/0:22,0:22:57:0,57,855	0/0:25,0:25:33:0,33,858	0/0:21,0:21:60:0,60,809	0/0:15,0:15:36:0,36,540	0/0:21,0:21:60:0,60,771	1/1:0,17:17:51:574,51,0	1/1:0,18:18:54:674,54,0	0/0:14,0:14:42:0,42,546	1/1:0,19:19:57:657,57,0	0/0:12,0:12:36:0,36,441	1/1:1,155:156:99:5839,457,0	0/0:20,0:20:60:0,60,743	1/1:0,22:22:66:714,66,0	1/1:0,14:14:42:539,42,0	1/1:0,152:152:99:5824,455,0	1/1:0,20:20:60:767,60,0	1/1:0,24:24:72:966,72,0	0/0:14,0:14:39:0,39,585	0/0:8,0:8:24:0,24,334	1/1:0,12:12:36:467,36,0	1/1:0,17:17:51:676,51,0	1/1:0,19:19:57:759,57,0	1/1:0,14:14:42:583,42,0	1/1:0,26:26:78:984,78,0	1/1:0,153:153:99:6196,460,0	1/1:0,17:17:51:640,51,0	1/1:0,24:24:72:860,72,0	0/0:18,0:18:51:0,51,765	1/1:0,14:14:42:506,42,0	0/0:20,0:20:60:0,60,741	1/1:0,14:14:42:517,42,0	1/1:0,23:23:69:820,69,0	1/1:0,19:19:57:657,57,0	0/0:17,0:17:51:0,51,547	1/1:0,23:23:69:875,69,0	0/0:19,0:19:54:0,54,810
Lachesis_group0	1255001	.	G	T	42966.5	PASS	AC=46;AF=0.548;AN=84;BaseQRankSum=1.91;DP=1744;ExcessHet=0.0000;FS=0.000;MLEAC=46;MLEAF=0.548;MQ=60.00;MQRankSum=0;QD=29.87;ReadPosRankSum=1.31;SNPEFF_EFFECT=UPSTREAM;SNPEFF_IMPACT=MODIFIER;SNPEFF_FUNCTIONAL_CLASS=NONE;SNPEFF_CODON_CHANGE=957;SNPEFF_GENE_NAME=EVM0016180;SNPEFF_TRANSCRIPT_ID=EVM0016180.1;SOR=0.160	GT:AD:DP:GQ:PL	1/1:0,30:30:90:1105,90,0	1/1:1,191:192:99:7217,565,0	1/1:0,23:23:69:824,69,0	0/0:21,0:21:60:0,60,900	0/0:23,0:23:60:0,60,900	0/0:16,0:16:48:0,48,532	0/0:23,0:23:66:0,66,990	0/0:28,0:28:81:0,81,1215	0/0:26,0:26:72:0,72,1080	1/1:0,16:16:48:634,48,0	1/1:0,26:26:78:1006,78,0	0/0:15,0:15:42:0,42,630	1/1:0,12:12:36:455,36,0	0/0:15,0:15:39:0,39,585	1/1:1,173:174:99:6523,482,0	0/0:25,0:25:72:0,72,1080	1/1:0,26:26:78:979,78,0	0/0:19,0:19:51:0,51,765	1/1:0,185:185:99:7164,556,0	1/1:0,24:24:72:861,72,0	1/1:0,29:29:87:1099,87,0	0/0:15,0:15:45:0,45,600	0/0:13,0:13:39:0,39,436	1/1:0,8:8:24:334,24,0	1/1:0,12:12:36:501,36,0	1/1:0,18:18:54:650,54,0	1/1:0,18:18:54:618,54,0	1/1:0,16:16:48:602,48,0	1/1:0,171:171:99:6831,512,0	1/1:0,17:17:51:630,51,0	1/1:0,36:36:99:1286,108,0	0/0:22,0:22:63:0,63,815	1/1:0,23:23:69:884,69,0	0/0:24,0:24:72:0,72,900	1/1:0,23:23:69:875,69,0	0/0:22,0:22:60:0,60,748	1/1:0,22:22:66:818,66,0	0/0:18,0:18:54:0,54,595	1/1:0,28:28:84:1079,84,0	0/0:18,0:18:51:0,51,765
Lachesis_group0	1261899	.	T	C	73552.2	PASS	AC=84;AF=1.00;AN=84;BaseQRankSum=-0.416;DP=2016;ExcessHet=3.0103;FS=0.000;MLEAC=84;MLEAF=1.00;MQ=60.00;MQRankSum=0;QD=34.33;ReadPosRankSum=-0.817;SNPEFF_EFFECT=DOWNSTREAM;SNPEFF_IMPACT=MODIFIER;SNPEFF_FUNCTIONAL_CLASS=NONE;SNPEFF_CODON_CHANGE=3632;SNPEFF_GENE_NAME=EVM0016180;SNPEFF_TRANSCRIPT_ID=EVM0016180.1;SOR=0.407	GT:AD:DP:GQ:PL	1/1:0,34:34:99:1102,101,0	1/1:0,223:223:99:8447,669,0	1/1:0,25:25:75:874,75,0	1/1:0,25:25:75:908,75,0	1/1:0,17:17:51:676,51,0	1/1:0,15:15:45:492,45,0	1/1:0,23:23:69:756,69,0	1/1:0,18:18:54:650,54,0	1/1:0,18:18:54:646,54,0	1/1:0,27:27:81:957,81,0	1/1:0,7:7:21:292,21,0	1/1:0,10:10:30:350,30,0	1/1:1,16:17:9:556,9,0	1/1:0,14:14:42:516,42,0	1/1:0,210:210:99:8342,631,0	1/1:0,25:25:75:942,75,0	1/1:0,25:25:75:777,75,0	1/1:0,16:16:48:634,48,0	1/1:0,209:209:99:8158,627,0	1/1:0,20:20:60:699,60,0	1/1:0,14:14:42:517,42,0	1/1:0,12:12:36:398,36,0	1/1:0,7:7:21:292,21,0	1/1:0,9:9:27:376,27,0	1/1:0,11:11:33:459,33,0	1/1:0,12:12:36:463,36,0	1/1:0,16:16:48:566,48,0	1/1:0,19:19:57:791,57,0	1/1:0,171:171:99:6897,512,0	1/1:0,18:18:54:552,54,0	1/1:0,23:23:69:778,69,0	1/1:0,17:17:51:604,51,0	1/1:0,26:26:78:952,78,0	1/1:0,28:28:84:931,84,0	1/1:0,17:17:51:642,51,0	1/1:0,28:28:84:1021,84,0	1/1:0,22:22:66:783,66,0	1/1:0,27:27:81:741,81,0	1/1:0,24:24:72:826,72,0	1/1:0,30:30:90:1049,90,0
Lachesis_group0	1269355	.	A	G	1301.01	PASS	AC=4;AF=0.048;AN=84;DP=1213;ExcessHet=0.0010;FS=0.000;MLEAC=4;MLEAF=0.048;MQ=60.00;QD=29.21;SNPEFF_EFFECT=NON_SYNONYMOUS_CODING;SNPEFF_IMPACT=MODERATE;SNPEFF_FUNCTIONAL_CLASS=MISSENSE;SNPEFF_CODON_CHANGE=tAc/tGc;SNPEFF_AMINO_ACID_CHANGE=Y394C;SNPEFF_GENE_NAME=EVM0005387;SNPEFF_TRANSCRIPT_ID=EVM0005387.1;SNPEFF_EXON_ID=1;SOR=0.804	GT:AD:DP:GQ:PL	0/0:30,0:30:81:0,81,1215	0/0:42,0:42:99:0,102,1530	0/0:17,0:17:42:0,42,630	0/0:23,0:23:66:0,66,927	0/0:18,0:18:48:0,48,720	0/0:21,0:21:60:0,60,900	0/0:11,0:11:33:0,33,345	0/0:15,0:15:42:0,42,630	0/0:17,0:17:48:0,48,720	0/0:18,0:18:51:0,51,765	0/0:12,0:12:33:0,33,495	0/0:12,0:12:36:0,36,467	0/0:15,0:15:45:0,45,540	0/0:5,0:5:12:0,12,180	0/0:110,0:110:99:0,120,1800	0/0:12,0:12:36:0,36,407	0/0:12,0:12:36:0,36,489	1/1:0,13:13:39:462,39,0	0/0:127,0:127:99:0,120,1800	0/0:20,0:20:60:0,60,797	0/0:19,0:19:57:0,57,713	0/0:19,0:19:51:0,51,765	0/0:10,0:10:30:0,30,340	0/0:9,0:9:27:0,27,376	0/0:9,0:9:24:0,24,360	0/0:9,0:9:27:0,27,364	0/0:11,0:11:30:0,30,450	0/0:24,0:24:72:0,72,782	0/0:96,0:96:99:0,120,1800	0/0:20,0:20:60:0,60,775	0/0:18,0:18:51:0,51,765	0/0:14,0:14:42:0,42,517	0/0:12,0:12:33:0,33,495	0/0:13,0:13:39:0,39,429	0/0:20,0:20:57:0,57,855	1/1:0,23:23:69:893,69,0	0/0:14,0:14:42:0,42,539	0/0:20,0:20:57:0,57,855	0/0:21,0:21:60:0,60,805	0/0:25,0:25:72:0,72,942
Lachesis_group0	1278321	.	G	A	51072.2	PASS	AC=64;AF=0.762;AN=84;DP=1613;ExcessHet=0.0000;FS=0.000;MLEAC=64;MLEAF=0.762;MQ=60.00;QD=28.77;SNPEFF_EFFECT=DOWNSTREAM;SNPEFF_IMPACT=MODIFIER;SNPEFF_FUNCTIONAL_CLASS=NONE;SNPEFF_CODON_CHANGE=26;SNPEFF_GENE_NAME=EVM0007497;SNPEFF_TRANSCRIPT_ID=EVM0007497.1;SOR=0.768	GT:AD:DP:GQ:PL	1/1:0,17:17:51:672,51,0	1/1:0,202:202:99:7829,606,0	1/1:0,18:18:54:685,54,0	1/1:0,13:13:39:543,39,0	0/0:21,0:21:60:0,60,900	1/1:0,22:22:66:676,66,0	1/1:0,20:20:60:733,60,0	0/0:9,0:9:21:0,21,315	1/1:0,18:18:54:680,54,0	1/1:0,18:18:54:650,54,0	1/1:0,13:13:39:509,39,0	0/0:20,0:20:60:0,60,729	1/1:0,11:11:33:387,33,0	0/0:12,0:12:36:0,36,441	1/1:0,192:192:99:7602,576,0	0/0:19,0:19:57:0,57,733	1/1:0,15:15:45:441,45,0	0/0:21,0:21:63:0,63,877	1/1:0,168:168:99:6837,504,0	1/1:0,20:20:60:797,60,0	1/1:0,6:6:18:251,18,0	1/1:0,13:13:39:509,39,0	0/0:6,0:6:18:0,18,205	1/1:0,10:10:30:375,30,0	1/1:0,10:10:30:372,30,0	1/1:0,16:16:48:582,48,0	1/1:0,18:18:54:752,54,0	1/1:0,16:16:48:633,48,0	1/1:0,157:157:99:6453,471,0	1/1:0,15:15:45:554,45,0	1/1:0,7:7:21:258,21,0	1/1:0,11:11:33:425,33,0	1/1:0,12:12:36:501,36,0	1/1:0,20:20:60:801,60,0	1/1:0,14:14:42:483,42,0	0/0:24,0:24:72:0,72,944	1/1:0,15:15:45:558,45,0	1/1:0,18:18:54:581,54,0	1/1:0,13:13:39:497,39,0	0/0:17,0:17:48:0,48,720
[truncated: 158,663 more rows]

## Sheet: All identified InDels
#CHROM	POS	ID	REF	ALT	QUAL	FILTER	INFO	FORMAT	AY267	HuB260	HeB274	HeB275	HeB276	JS280	JY266	JZ112	JZ272	JZ273	LN297	LN299	LN300	LN301	LY128	LY268	LY269	NM298	NY206	NY210	SC289	SC290	SC291	SC292	SC293	SC294	SC295	SC296	SD257	SD277	SD278	SD279	SQ264	SQ265	SX281	SX282	SX283	YY240	YY258	ZK263
[truncated: 12,771 more rows]

## Sheet: High-quality SNPs
#CHROM	POS	ID	REF	ALT	QUAL	FILTER	INFO	FORMAT	AY267	HuB260	HeB274	HeB275	HeB276	JS280	JY266	JZ112	JZ272	JZ273	LN297	LN299	LN300	LN301	LY128	LY268	LY269	NM298	NY206	NY210	SC289	SC290	SC291	SC292	SC293	SC294	SC295	SC296	SD257	SD277	SD278	SD279	SQ264	SQ265	SX281	SX282	SX283	YY240	YY258	ZK263
[truncated: 8,154 more rows]
