# Supplementary material for: Intraspecific Comparative Analysis Reveals Genomic Variation of Didymella arachidicola and Pathogenicity Factors Potentially Related to Lesion Phenotype
Source: Biology (Basel). 2023 Mar 21;12(3):476. doi: 10.3390/biology12030476 (PMC10045276; doi:10.3390/biology12030476)
Supplement: Supplementary file 1 [file biology-12-00476-s001.zip › Supplementary Table S6.xls]

"Y" denotes the presence of hits in TCDB, CYPED, PHI-base, DFVF; "P" denotes predicted secreted and effector proteins
#GeneID	CAZy-base hits	TCDB hits	CYPED hits	PHI-base hits	DFVF hits	Secreted protein	Effector protein	COG_class	COG_class_annotation	GO_annotation	KEGG_annotation	KOG_class	KOG_class_annotation	Pfam_annotation	Swissprot_annotation	TrEMBL_annotation	eggNOG_class	eggNOG_class_annotation	nr_annotation
EVM0008046								[J]	Translation, ribosomal structure and biogenesis	Biological Process: ribosomal large subunit assembly (GO:0000027);; Biological Process: rRNA modification (GO:0000154);; Biological Process: rRNA 2'-O-methylation (GO:0000451);; Biological Process: enzyme-directed rRNA 2'-O-methylation (GO:0000453);; Biological Process: RNA methylation (GO:0001510);; Molecular Function: molecular_function (GO:0003674);; Molecular Function: catalytic activity (GO:…	K02427|2.0e-26|brn:D1F64_12635|K02427 23S rRNA (uridine2552-2'-O)-methyltransferase [EC:2.1.1.166] | (RefSeq) RlmE family RNA methyltransferase	[AR]	--	Spb1 C-terminal domain	Ribosomal RNA large subunit methyltransferase E OS=Granulibacter bethesdensis (strain ATCC BAA-1260 / CGDNIH1) OX=391165 GN=rlmE PE=3 SV=1	Ribosomal RNA large subunit methyltransferase E OS=Gammaproteobacteria bacterium OX=1913989 GN=rlmE PE=3 SV=1	J	Translation, ribosomal structure and biogenesis	RlmE family RNA methyltransferase, partial [archaeon]
EVM0008079								[HC]	--	Molecular Function: monooxygenase activity (GO:0004497);; Molecular Function: FAD binding (GO:0071949);	K03380|1.8e-72|byi:BYI23_B006180|K03380 phenol 2-monooxygenase (NADPH) [EC:1.14.13.7] | (RefSeq) phenol hydroxylase domain-containing protein	--	--	FAD binding domain	3-hydroxybenzoate 4-monooxygenase OS=Comamonas testosteroni OX=285 GN=mobA PE=1 SV=1	3-hydroxybenzoate 4-monooxygenase OS=Saccharopolyspora sp. 16K309 OX=2530384 GN=E1181_24815 PE=3 SV=1	--	--	FAD-dependent monooxygenase [Saccharopolyspora sp. 16K309]
EVM0007100	GH31			Y	Y			[G]	Carbohydrate transport and metabolism	Molecular Function: hydrolase activity, hydrolyzing O-glycosyl compounds (GO:0004553);; Biological Process: carbohydrate metabolic process (GO:0005975);; Molecular Function: carbohydrate binding (GO:0030246);	K01187|1.2e-111|plx:CW734_04725|K01187 alpha-glucosidase [EC:3.2.1.20] | (RefSeq) alpha-glucosidase	--	--	Glycosyl hydrolases family 31	--	Alpha-glucosidase OS=Chloroflexi bacterium OX=2026724 GN=DIU68_20560 PE=3 SV=1	G	Carbohydrate transport and metabolism	alpha-glucosidase [Chloroflexi bacterium]
EVM0005881				Y	Y			--	--	Biological Process: signal transduction (GO:0007165);	--	[TZ]	--	RhoGAP domain	--	--	--	--	hypothetical protein EON62_03380, partial [archaeon]
EVM0001348				Y	Y			[T]	Signal transduction mechanisms	Molecular Function: ATP binding (GO:0005524);; Cellular Component: integral component of membrane (GO:0016021);; Molecular Function: ATPase activity (GO:0016887);	K21397|9.9e-36|bsed:DN745_19050|K21397 ABC transport system ATP-binding/permease protein | (RefSeq) hypothetical protein	[Q]	Secondary metabolites biosynthesis, transport and catabolism	ABC transporter	ABC transporter ATP-binding/permease protein Rv1747 OS=Mycobacterium tuberculosis (strain ATCC 25618 / H37Rv) OX=83332 GN=Rv1747 PE=1 SV=1	Uncharacterized protein OS=Deltaproteobacteria bacterium OX=2026735 GN=CL912_27865 PE=4 SV=1	V	Defense mechanisms	ATP-binding cassette domain-containing protein [archaeon]
EVM0004781								[R]	General function prediction only	--	K07146|4.2e-30|pvo:PVOR_21804|K07146 UPF0176 protein | (RefSeq) Rhodanese domain protein	--	--	Rhodanase C-terminal	tRNA uridine(34) hydroxylase OS=Pseudarthrobacter chlorophenolicus (strain ATCC 700700 / DSM 12829 / CIP 107037 / JCM 12360 / KCTC 9906 / NCIMB 13794 / A6) OX=452863 GN=trhO PE=3 SV=1	UPF0176 protein BK123_09405 OS=Paenibacillus lautus OX=1401 GN=BK123_09405 PE=3 SV=1	S	Function unknown	rhodanese-related sulfurtransferase [Paenibacillus lautus]
EVM0012593	GH16							--	--	Molecular Function: hydrolase activity, hydrolyzing O-glycosyl compounds (GO:0004553);; Biological Process: carbohydrate metabolic process (GO:0005975);; Cellular Component: integral component of membrane (GO:0016021);	--	--	--	--	--	GH16 domain-containing protein OS=Rickettsiales bacterium OX=2026788 GN=CMP47_00090 PE=4 SV=1	--	--	LysM peptidoglycan-binding domain-containing protein [Nostoc sp. 'Peltigera membranacea cyanobiont' 232]
EVM0014484						P		--	--	Molecular Function: peroxidase activity (GO:0004601);	--	--	--	Peroxidase, family 2	--	HEME_HALOPEROXIDASE domain-containing protein OS=Deltaproteobacteria bacterium OX=2026735 GN=CL912_01835 PE=4 SV=1	--	--	--
EVM0002081				Y				[G]	Carbohydrate transport and metabolism	Cellular Component: integral component of membrane (GO:0016021);; Molecular Function: transmembrane transporter activity (GO:0022857);; Biological Process: transmembrane transport (GO:0055085);	K13021|1.1e-08|bra:BRADO3861|K13021 MFS transporter, ACS family, tartrate transporter | (RefSeq) putative transport protein (MFS superfamily); putative tartrate transporter	[G]	Carbohydrate transport and metabolism	Major Facilitator Superfamily	--	Major facilitator superfamily MFS_1 OS=Paraburkholderia graminis (strain ATCC 700544 / DSM 17151 / LMG 18924 / NCIMB 13744 / C4D1M) OX=396598 GN=BgramDRAFT_0611 PE=4 SV=1	G	Carbohydrate transport and metabolism	MFS transporter, partial [Corallococcus sp. CA041A]
EVM0006723				Y				[CR]	--	Molecular Function: zinc ion binding (GO:0008270);; Molecular Function: oxidoreductase activity (GO:0016491);; Biological Process: oxidation-reduction process (GO:0055114);	K00344|9.3e-14|cgb:cg3332|K00344 NADPH:quinone reductase [EC:1.6.5.5] | (RefSeq) PUTATIVE QUINONE OXIDOREDUCTASE	--	--	Zinc-binding dehydrogenase	Zinc-type alcohol dehydrogenase-like protein SERP1785 OS=Staphylococcus epidermidis (strain ATCC 35984 / RP62A) OX=176279 GN=SERP1785 PE=3 SV=1	Alcohol dehydrogenase OS=Kineobactrum sediminis OX=1905677 GN=CWI75_16600 PE=4 SV=1	C	Energy production and conversion	NAD(P)-dependent alcohol dehydrogenase [Kineobactrum sediminis]
EVM0001787								[P]	Inorganic ion transport and metabolism	Biological Process: cation transport (GO:0006812);; Molecular Function: cation transmembrane transporter activity (GO:0008324);; Cellular Component: integral component of membrane (GO:0016021);; Biological Process: transmembrane transport (GO:0055085);	K00846|1.3e-12|tbn:TBH_C0398|K00846 ketohexokinase [EC:2.7.1.3] | (RefSeq) ketohexokinase	[P]	Inorganic ion transport and metabolism	Cation efflux family	Manganese efflux system protein MneS OS=Bacillus subtilis (strain 168) OX=224308 GN=mneS PE=2 SV=2	Cation transporter OS=Proteobacteria bacterium 228 OX=2083153 GN=C4K68_10505 PE=4 SV=1	P	Inorganic ion transport and metabolism	cation transporter, partial [Corallococcus sp. AB049A]
EVM0012529								[H]	Coenzyme transport and metabolism	Molecular Function: 4-hydroxybenzoate decaprenyltransferase activity (GO:0002083);; Cellular Component: plasma membrane (GO:0005886);; Biological Process: ubiquinone biosynthetic process (GO:0006744);; Molecular Function: 4-hydroxybenzoate octaprenyltransferase activity (GO:0008412);; Cellular Component: integral component of membrane (GO:0016021);; Molecular Function: transferase activity, trans…	K03179|1.2e-46|oca:OCAR_7258|K03179 4-hydroxybenzoate polyprenyltransferase [EC:2.5.1.39] | (RefSeq) ubiA; 4-hydroxybenzoate polyprenyl transferase	[H]	Coenzyme transport and metabolism	UbiA prenyltransferase family	4-hydroxybenzoate octaprenyltransferase OS=Methylococcus capsulatus (strain ATCC 33009 / NCIMB 11132 / Bath) OX=243233 GN=ubiA PE=3 SV=1	4-hydroxybenzoate octaprenyltransferase OS=Thalassobaculum litoreum DSM 18839 OX=1123362 GN=ubiA PE=3 SV=1	H	Coenzyme transport and metabolism	4-hydroxybenzoate octaprenyltransferase [Candidatus Entotheonella serta]
EVM0002070								--	--	--	--	[T]	Signal transduction mechanisms	Phosphatidylinositol 3- and 4-kinase	--	--	--	--	--
EVM0010258								--	--	--	--	--	--	Ankyrin repeats (3 copies)	--	--	S	Function unknown	--
EVM0014521				Y				[R]	General function prediction only	Molecular Function: ATP binding (GO:0005524);; Cellular Component: cellular_component (GO:0005575);; Cellular Component: intracellular (GO:0005622);; Cellular Component: obsolete cell (GO:0005623);; Cellular Component: cytoplasm (GO:0005737);; Cellular Component: mitochondrion (GO:0005739);; Cellular Component: mitochondrial envelope (GO:0005740);; Biological Process: generation of precursor meta…	K06916|2.4e-67|ecog:FIV45_00835|K06916 cell division protein ZapE | (RefSeq) AFG1 family ATPase	[R]	General function prediction only	AFG1-like ATPase	--	AFG1 family ATPase OS=Roseospira marina OX=140057 GN=F1188_13660 PE=4 SV=1	S	Function unknown	AFG1-like ATPase [Chlamydia trachomatis]
EVM0003040				Y	Y			[HC]	--	Molecular Function: monooxygenase activity (GO:0004497);; Molecular Function: FAD binding (GO:0071949);	K18221|1.9e-30|rae:G148_1767|K18221 tetracycline 11a-monooxygenase, tetracycline resistance protein [EC:1.14.13.231] | (RefSeq) hypothetical protein	--	--	FAD binding domain	Flavin-dependent monooxygenase OS=Bacteroides fragilis OX=817 GN=tetX PE=1 SV=1	FAD-dependent monooxygenase OS=Ktedonosporobacter rubrisoli OX=2509675 GN=EPA93_01125 PE=4 SV=1	--	--	FAD-dependent monooxygenase [Ktedonosporobacter rubrisoli]
EVM0009620								[I]	Lipid transport and metabolism	Molecular Function: oxidoreductase activity, acting on the CH-CH group of donors (GO:0016627);; Molecular Function: flavin adenine dinucleotide binding (GO:0050660);	K00232|4.2e-54|rby:CEJ39_20215|K00232 acyl-CoA oxidase [EC:1.3.3.6] | (RefSeq) acyl-CoA oxidase	[I]	Lipid transport and metabolism	Acyl-CoA oxidase	--	Uncharacterized protein (Fragment) OS=Oxalobacteraceae bacterium OX=1871070 GN=EOO77_31935 PE=4 SV=1	I	Lipid transport and metabolism	hypothetical protein EOO77_31935, partial [Oxalobacteraceae bacterium]
EVM0001927								--	--	Biological Process: peptidyl-diphthamide biosynthetic process from peptidyl-histidine (GO:0017183);	--	[J]	Translation, ribosomal structure and biogenesis	Putative diphthamide synthesis protein	--	Diphthamide biosynthesis protein 2 OS=Rickettsiales bacterium OX=2026788 GN=CMP47_00275 PE=3 SV=1	--	--	diphthamide synthesis protein, partial [Streptococcus pneumoniae]
EVM0013695				Y				[O]	Posttranslational modification, protein turnover, chaperones	Molecular Function: ATP binding (GO:0005524);	K06413|8.0e-28|ttm:Tthe_1377|K06413 stage V sporulation protein K | (RefSeq) stage V sporulation protein K	[L]	Replication, recombination and repair	ATPase family associated with various cellular activities (AAA)	Stage V sporulation protein K OS=Bacillus subtilis (strain 168) OX=224308 GN=spoVK PE=2 SV=3	Uncharacterized protein OS=Deltaproteobacteria bacterium OX=2026735 GN=CL912_30195 PE=3 SV=1	O	Posttranslational modification, protein turnover, chaperones	AAA family ATPase [Rikenellaceae bacterium]
EVM0007594				Y				--	--	--	--	[TG]	--	Gti1/Pac2 family	--	Uncharacterized protein OS=Deltaproteobacteria bacterium OX=2026735 GN=CL912_27520 PE=4 SV=1	--	--	--
EVM0003508								--	--	--	--	--	--	Heterokaryon incompatibility protein (HET)	--	HET domain-containing protein OS=Deltaproteobacteria bacterium OX=2026735 GN=CL912_18475 PE=4 SV=1	--	--	HET domain-containing protein, partial [Cytophagaceae bacterium]
EVM0004010								[E]	Amino acid transport and metabolism	Molecular Function: oxidoreductase activity (GO:0016491);; Biological Process: oxidation-reduction process (GO:0055114);	K00301|2.5e-10|psyr:N018_15860|K00301 sarcosine oxidase [EC:1.5.3.1] | (RefSeq) methyltryptophan oxidase	--	--	FAD dependent oxidoreductase	--	DAO domain-containing protein OS=Rickettsiales bacterium OX=2026788 GN=CMP47_12135 PE=4 SV=1	E	Amino acid transport and metabolism	hypothetical protein BZY83_07445 [SAR202 cluster bacterium Casp-Chloro-G2]
EVM0007340				Y	Y			[G]	Carbohydrate transport and metabolism	Molecular Function: molecular_function (GO:0003674);; Molecular Function: transporter activity (GO:0005215);; Molecular Function: carbohydrate:proton symporter activity (GO:0005351);; Molecular Function: carbohydrate:cation symporter activity (GO:0005402);; Biological Process: transport (GO:0006810);; Biological Process: ion transport (GO:0006811);; Biological Process: cation transport (GO:000681…	K08137|1.1e-28|cwe:CO701_17790|K08137 MFS transporter, SP family, galactose:H+ symporter | (RefSeq) MFS transporter	[R]	General function prediction only	Sugar (and other) transporter	--	MFS domain-containing protein OS=Rickettsiales bacterium OX=2026788 GN=CMP47_07990 PE=3 SV=1	U	Intracellular trafficking, secretion, and vesicular transport	MFS transporter [Bacteroidales bacterium 36-12]
EVM0010229								--	--	Biological Process: posttranslational protein targeting to membrane, translocation (GO:0031204);; Cellular Component: Sec62/Sec63 complex (GO:0031207);	--	[U]	Intracellular trafficking, secretion, and vesicular transport	Preprotein translocase subunit Sec66	--	--	--	--	--
EVM0002105				Y				--	--	Molecular Function: DNA-binding transcription factor activity, RNA polymerase II-specific (GO:0000981);; Cellular Component: nucleus (GO:0005634);; Biological Process: regulation of transcription, DNA-templated (GO:0006355);; Molecular Function: zinc ion binding (GO:0008270);	--	--	--	Fungal specific transcription factor domain	--	Uncharacterized protein (Fragment) OS=Cytophagaceae bacterium OX=2026729 GN=EOO38_07160 PE=4 SV=1	--	--	hypothetical protein EOO38_07160, partial [Cytophagaceae bacterium]
EVM0009499	GH43			Y	Y	P		[I]	Lipid transport and metabolism	Molecular Function: catalytic activity (GO:0003824);; Molecular Function: hydrolase activity, hydrolyzing O-glycosyl compounds (GO:0004553);; Molecular Function: phospholipase D activity (GO:0004630);; Biological Process: carbohydrate metabolic process (GO:0005975);; Biological Process: phosphatidic acid biosynthetic process (GO:0006654);; Biological Process: inositol lipid-mediated signaling (GO…	K01115|1.4e-43|care:LT85_0735|K01115 phospholipase D1/2 [EC:3.1.4.4] | (RefSeq) Phospholipase D1	[I]	Lipid transport and metabolism	Glycosyl hydrolases family 43	--	Uncharacterized protein OS=Arsenophonus endosymbiont of Bemisia tabaci Asia II 3 OX=1868623 GN=BBD39_06110 PE=4 SV=1	I	Lipid transport and metabolism	hypothetical protein [Arsenophonus endosymbiont of Bemisia tabaci]
EVM0012627				Y				[J]	Translation, ribosomal structure and biogenesis	Molecular Function: molecular_function (GO:0003674);; Molecular Function: nucleic acid binding (GO:0003676);; Molecular Function: RNA helicase activity (GO:0003724);; Molecular Function: catalytic activity (GO:0003824);; Molecular Function: RNA helicase activity (GO:0004004);; Molecular Function: helicase activity (GO:0004386);; Molecular Function: ATP binding (GO:0005524);; Biological Process: n…	K03578|1.9e-92|pspi:PS2015_1480|K03578 ATP-dependent helicase HrpA [EC:3.6.4.13] | (RefSeq) ATP-dependent helicase HrpA	[A]	RNA processing and modification	Helicase associated domain (HA2)	ATP-dependent RNA helicase HrpA OS=Borrelia burgdorferi (strain ATCC 35210 / B31 / CIP 102532 / DSM 4680) OX=224326 GN=hrpA PE=1 SV=1	ATP-dependent RNA helicase dhx8 OS=Parcubacteria group bacterium GW2011_GWF2_43_11 OX=1618967 GN=UV65_C0008G0008 PE=4 SV=1	L	Replication, recombination and repair	S1 RNA-binding domain-containing protein [archaeon]
EVM0007634								--	--	--	--	--	--	--	--	Endo/exonuclease/phosphatase domain-containing protein OS=Acidobacteria bacterium OX=1978231 GN=DMF62_17720 PE=4 SV=1	--	--	hypothetical protein DMF62_17720 [Acidobacteria bacterium]
EVM0016238								[J]	Translation, ribosomal structure and biogenesis	Biological Process: mRNA polyadenylation (GO:0006378);; Biological Process: mRNA cleavage (GO:0006379);	K07041|5.8e-06|dgi:Desgi_0449|K07041 uncharacterized protein | (RefSeq) putative exonuclease of the beta-lactamase fold involved in RNA processing	[A]	RNA processing and modification	Metallo-beta-lactamase superfamily domain	--	Beta-Casp domain-containing protein OS=Deltaproteobacteria bacterium OX=2026735 GN=CL912_27465 PE=4 SV=1	J	Translation, ribosomal structure and biogenesis	beta-CASP ribonuclease aCPSF1 [Methanococcus voltae]
EVM0006501								--	--	--	--	--	--	Sucrase/ferredoxin-like	--	--	--	--	--
EVM0010122				Y				--	--	Cellular Component: integral component of membrane (GO:0016021);	--	[I]	Lipid transport and metabolism	Niemann-Pick C1 N terminus	--	--	--	--	--
EVM0002890								--	--	--	--	[U]	Intracellular trafficking, secretion, and vesicular transport	Endoplasmic reticulum vesicle transporter	--	--	--	--	--
EVM0014368								--	--	Cellular Component: outer membrane (GO:0019867);	--	--	--	Glycine zipper 2TM domain	--	--	--	--	--
EVM0007778				Y				--	--	Molecular Function: nucleic acid binding (GO:0003676);; Molecular Function: DNA binding (GO:0003677);; Molecular Function: zinc ion binding (GO:0008270);	--	--	--	DDE superfamily endonuclease	--	Uncharacterized protein OS=Hymenobacter sp. OX=1898978 GN=EOO61_09000 PE=4 SV=1	--	--	hypothetical protein EOO61_09000 [Hymenobacter sp.]
EVM0011938				Y	Y			[T]	Signal transduction mechanisms	Molecular Function: phosphorelay sensor kinase activity (GO:0000155);; Biological Process: phosphorelay signal transduction system (GO:0000160);; Biological Process: signal transduction (GO:0007165);	K20974|2.2e-39|rbar:AWN76_011590|K20974 two-component system, sensor histidine kinase [EC:2.7.13.3] | (RefSeq) hypothetical protein	[T]	Signal transduction mechanisms	Histidine kinase-, DNA gyrase B-, and HSP90-like ATPase	Sensor histidine kinase AruS OS=Pseudomonas aeruginosa (strain ATCC 15692 / DSM 22644 / CIP 104116 / JCM 14847 / LMG 12228 / 1C / PRS 101 / PAO1) OX=208964 GN=aruS PE=3 SV=1	His Kinase A (Phospho-acceptor) domain-containing protein OS=Pedobacter xixiisoli OX=1476464 GN=SAMN06297358_2367 PE=4 SV=1	T	Signal transduction mechanisms	response regulator [Pedobacter xixiisoli]
EVM0005428				Y	Y			--	--	Molecular Function: DNA binding (GO:0003677);; Cellular Component: nucleus (GO:0005634);; Biological Process: transcription, DNA-templated (GO:0006351);; Molecular Function: zinc ion binding (GO:0008270);	--	--	--	Fungal specific transcription factor domain	--	--	--	--	--
EVM0015765								--	--	Molecular Function: actin binding (GO:0003779);	--	[Z]	Cytoskeleton	WH2 motif	--	--	--	--	--
EVM0012209				Y				[P]	Inorganic ion transport and metabolism	--	K01113|1.5e-18|mmed:Mame_01653|K01113 alkaline phosphatase D [EC:3.1.3.1] | (RefSeq) PhoD-like phosphatase	--	--	PhoD related phosphatase	--	Uncharacterized protein OS=Rickettsiales bacterium OX=2026788 GN=CMP47_14265 PE=4 SV=1	P	Inorganic ion transport and metabolism	putative uncharacterized protein [Waddlia chondrophila 2032/99]
EVM0002866				Y	Y			[GEPR]	--	Cellular Component: integral component of membrane (GO:0016021);; Molecular Function: transmembrane transporter activity (GO:0022857);; Biological Process: transmembrane transport (GO:0055085);	K08166|2.8e-29|kphy:AOZ06_40100|K08166 MFS transporter, DHA2 family, methylenomycin A resistance protein | (RefSeq) MFS transporter	--	--	Major Facilitator Superfamily	--	MFS transporter OS=Pseudonocardiales bacterium OX=2201155 GN=DLM58_08960 PE=4 SV=1	--	--	MFS transporter [Pseudonocardiales bacterium]
EVM0011414								--	--	Cellular Component: integral component of membrane (GO:0016021);; Molecular Function: membrane insertase activity (GO:0032977);	--	--	--	60Kd inner membrane protein	--	--	--	--	--
EVM0003813								[P]	Inorganic ion transport and metabolism	Molecular Function: N,N-dimethylaniline monooxygenase activity (GO:0004499);; Molecular Function: oxidoreductase activity (GO:0016491);; Molecular Function: flavin adenine dinucleotide binding (GO:0050660);; Molecular Function: NADP binding (GO:0050661);; Biological Process: oxidation-reduction process (GO:0055114);	--	[Q]	Secondary metabolites biosynthesis, transport and catabolism	Pyridine nucleotide-disulphide oxidoreductase	--	Dimethylaniline monooxygenase (N-oxide forming) OS=Eilatimonas milleporae OX=911205 GN=BXY39_2840 PE=3 SV=1	P	Inorganic ion transport and metabolism	FAD-dependent oxidoreductase [Eilatimonas milleporae]
EVM0005074			Y	Y				[QV]	--	Molecular Function: monooxygenase activity (GO:0004497);; Molecular Function: iron ion binding (GO:0005506);; Molecular Function: oxidoreductase activity, acting on paired donors, with incorporation or reduction of molecular oxygen (GO:0016705);; Molecular Function: heme binding (GO:0020037);; Biological Process: oxidation-reduction process (GO:0055114);	K24241|2.0e-15|srw:TUE45_02127|K24241 cytochrome P450 family 135 [EC:1.14.-.-] | (RefSeq) Epi-isozizaene 5-monooxygenase/(E)-beta-farnesene synthase	[Q]	Secondary metabolites biosynthesis, transport and catabolism	Cytochrome P450	Probable cytochrome P450 110 OS=Nostoc sp. (strain PCC 7120 / SAG 25.82 / UTEX 2576) OX=103690 GN=cyp110 PE=3 SV=3	Uncharacterized protein OS=Deltaproteobacteria bacterium OX=2026735 GN=CL912_22880 PE=3 SV=1	Q	Secondary metabolites biosynthesis, transport and catabolism	cytochrome P450 [Streptomyces venezuelae]
EVM0002981								--	--	--	--	--	--	alpha/beta hydrolase fold	--	--	I	Lipid transport and metabolism	--
EVM0008022				Y				--	--	--	--	--	--	SPT2 chromatin protein	--	--	--	--	--
EVM0001378				Y				--	--	Molecular Function: DNA binding (GO:0003677);	--	--	--	Tc5 transposase DNA-binding domain	--	--	--	--	hypothetical protein [Acinetobacter baumannii]
EVM0000988								[G]	Carbohydrate transport and metabolism	Molecular Function: DNA-binding transcription factor activity, RNA polymerase II-specific (GO:0000981);; Molecular Function: DNA binding (GO:0003677);; Molecular Function: catalytic activity (GO:0003824);; Cellular Component: nucleus (GO:0005634);; Biological Process: transcription, DNA-templated (GO:0006351);; Biological Process: regulation of transcription, DNA-templated (GO:0006355);; Molecula…	K22078|2.7e-91|pms:KNP414_03787|K22078 protein-glucosylgalactosylhydroxylysine glucosidase [EC:3.2.1.107] | (RefSeq) hypothetical protein	--	--	Fungal specific transcription factor domain	--	Uncharacterized protein OS=Streptomyces sp. NBS 14/10 OX=1945643 GN=B7755_06760 PE=4 SV=1	G	Carbohydrate transport and metabolism	hypothetical protein [Streptomyces sp. NBS 14/10]
EVM0002657								--	--	Molecular Function: dihydroneopterin aldolase activity (GO:0004150);; Biological Process: folic acid-containing compound metabolic process (GO:0006760);	--	[H]	Coenzyme transport and metabolism	Dihydroneopterin aldolase	--	--	--	--	--
EVM0002408								[S]	Function unknown	--	--	--	--	--	--	Uncharacterized protein OS=Pelagibacterium sp. SCN 64-44 OX=1660125 GN=ABS76_26005 PE=4 SV=1	S	Function unknown	cupin domain-containing protein [Actinobacteria bacterium]
EVM0015077								--	--	--	--	--	--	Ribosomal silencing factor during starvation	--	--	--	--	--
EVM0006115								[R]	General function prediction only	--	--	--	--	NmrA-like family	--	NmrA domain-containing protein OS=Rickettsiales bacterium OX=2026788 GN=CMP47_06310 PE=4 SV=1	--	--	NAD-dependent epimerase/dehydratase family protein [Gammaproteobacteria bacterium]
EVM0009427								--	--	--	--	--	--	Thioesterase superfamily	--	4HBT domain-containing protein OS=Clostridiales bacterium PH28_bin88 OX=1605376 GN=SY88_12700 PE=4 SV=1	--	--	hypothetical protein SY88_12700 [Clostridiales bacterium PH28_bin88]
EVM0012129								--	--	Cellular Component: spindle pole (GO:0000922);; Cellular Component: microtubule organizing center (GO:0005815);; Biological Process: microtubule nucleation (GO:0007020);; Molecular Function: gamma-tubulin binding (GO:0043015);	--	[Z]	Cytoskeleton	Gamma tubulin complex component N-terminal	--	Spc97/Spc98 family protein (Fragment) OS=Oxalobacteraceae bacterium OX=1871070 GN=EOO77_26490 PE=3 SV=1	--	--	Spc97/Spc98 family protein, partial [archaeon]
EVM0005321								[F]	Nucleotide transport and metabolism	Molecular Function: ATP binding (GO:0005524);; Molecular Function: kinase activity (GO:0016301);	K02173|6.4e-18|ecan:CWI88_03965|K02173 putative kinase | (RefSeq) nucleoside/nucleotide kinase family protein	[FH]	--	Phosphoribulokinase / Uridine kinase family	Uncharacterized protein YggC OS=Escherichia coli (strain K12) OX=83333 GN=yggC PE=4 SV=2	Uridine kinase OS=Verrucomicrobiales bacterium OX=2026801 GN=CMO80_05585 PE=4 SV=1	F	Nucleotide transport and metabolism	nucleoside triphosphate hydrolase [Propionispora sp. 2/2-37]
EVM0015351								[H]	Coenzyme transport and metabolism	Molecular Function: oxidoreductase activity (GO:0016491);; Biological Process: oxidation-reduction process (GO:0055114);	K00231|1.2e-38|pnl:PNK_2058|K00231 protoporphyrinogen/coproporphyrinogen III oxidase [EC:1.3.3.4 1.3.3.15] | (RefSeq) hemY; putative protoporphyrinogen oxidase	[H]	Coenzyme transport and metabolism	Flavin containing amine oxidoreductase	Coproporphyrinogen III oxidase OS=Bacillus subtilis (strain 168) OX=224308 GN=cgoX PE=1 SV=1	Uncharacterized protein OS=Deltaproteobacteria bacterium OX=2026735 GN=CL912_20230 PE=4 SV=1	H	Coenzyme transport and metabolism	protoporphyrinogen oxidase [Candidatus Protochlamydia naegleriophila]
EVM0001556				Y	Y			[T]	Signal transduction mechanisms	Molecular Function: voltage-gated chloride channel activity (GO:0005247);; Biological Process: chloride transport (GO:0006821);; Cellular Component: membrane (GO:0016020);; Cellular Component: integral component of membrane (GO:0016021);; Biological Process: transmembrane transport (GO:0055085);	K03281|3.2e-33|riv:Riv7116_6714|K03281 chloride channel protein, CIC family | (RefSeq) chloride channel protein EriC	[P]	Inorganic ion transport and metabolism	Voltage gated chloride channel	Voltage-gated ClC-type chloride channel ClcB OS=Yersinia pestis OX=632 GN=clcB PE=3 SV=2	CBS domain-containing protein (Fragment) OS=Cyanobacteria bacterium J069 OX=2420337 GN=D6742_11805 PE=4 SV=1	--	--	CBS domain-containing protein, partial [Cyanobacteria bacterium J069]
EVM0008301				Y				--	--	--	--	[C]	Energy production and conversion	Mitochondrial carrier protein	--	Mitochondrial carrier protein OS=Legionella massiliensis OX=1034943 GN=BN59_02053 PE=3 SV=1	S	Function unknown	MC/SLC25 family protein, partial [Pseudomonas syringae]
EVM0006896								[HR]	--	Molecular Function: cis-stilbene-oxide hydrolase activity (GO:0033961);	K01253|5.8e-85|bcl:ABC1387|K01253 microsomal epoxide hydrolase [EC:3.3.2.9] | (RefSeq) epoxide hydrolase 1	[R]	General function prediction only	Epoxide hydrolase N terminus	Putative epoxide hydrolase OS=Stigmatella aurantiaca (strain DW4/3-1) OX=378806 GN=STAUR_4299 PE=3 SV=2	Epoxide hydrolase OS=Streptomyces sp. PRh5 OX=1158056 GN=Z951_15770 PE=3 SV=1	I	Lipid transport and metabolism	alpha/beta fold hydrolase [Amycolatopsis pithecelloba]
EVM0001028				Y				--	--	Molecular Function: magnesium ion binding (GO:0000287);; Molecular Function: holo-[acyl-carrier-protein] synthase activity (GO:0008897);	--	[EH]	--	4'-phosphopantetheinyl transferase superfamily	--	--	--	--	--
EVM0008407						P		[JU]	--	Molecular Function: asparaginase activity (GO:0004067);; Biological Process: asparagine metabolic process (GO:0006528);	K01424|7.1e-83|mpq:ABA45_14155|K01424 L-asparaginase [EC:3.5.1.1] | (RefSeq) L-asparaginase	[E]	Amino acid transport and metabolism	Asparaginase, N-terminal	L-asparaginase 2 OS=Bacillus subtilis (strain 168) OX=224308 GN=ansZ PE=2 SV=1	Asparaginase OS=Comamonas sp. BIGb0124 OX=2485130 GN=EC845_0544 PE=3 SV=1	M	Cell wall/membrane/envelope biogenesis	asparaginase [Comamonas sp. BIGb0124]
EVM0011834				Y	Y			--	--	Molecular Function: DNA-binding transcription factor activity, RNA polymerase II-specific (GO:0000981);; Molecular Function: DNA binding (GO:0003677);; Cellular Component: nucleus (GO:0005634);; Biological Process: transcription, DNA-templated (GO:0006351);; Biological Process: regulation of transcription, DNA-templated (GO:0006355);; Molecular Function: zinc ion binding (GO:0008270);; Cellular C…	--	--	--	Fungal specific transcription factor domain	--	Zn(2)-C6 fungal-type domain-containing protein OS=Rickettsiales bacterium OX=2026788 GN=CMP47_13920 PE=4 SV=1	--	--	hypothetical protein C2W62_04980 [Candidatus Entotheonella serta]
EVM0003770				Y	Y			[G]	Carbohydrate transport and metabolism	Molecular Function: glucosamine-6-phosphate deaminase activity (GO:0004342);; Biological Process: carbohydrate metabolic process (GO:0005975);; Biological Process: N-acetylglucosamine metabolic process (GO:0006044);; Biological Process: N-acetylneuraminate catabolic process (GO:0019262);	K02564|1.2e-98|caby:Cabys_1347|K02564 glucosamine-6-phosphate deaminase [EC:3.5.99.6] | (RefSeq) nagB; nagB glucosamine-6-phosphate deaminase	[G]	Carbohydrate transport and metabolism	Glucosamine-6-phosphate isomerases/6-phosphogluconolactonase	Glucosamine-6-phosphate deaminase OS=Parabacteroides distasonis (strain ATCC 8503 / DSM 20701 / CIP 104284 / JCM 5825 / NCTC 11152) OX=435591 GN=nagB PE=3 SV=1	Glucosamine-6-phosphate deaminase OS=Bacteroides sp. SM23_62_1 OX=1703353 GN=nagB PE=3 SV=1	G	Carbohydrate transport and metabolism	glucosamine-6-phosphate deaminase [Bacteroides sp. SM23_62]
EVM0013459	CE10			Y	Y			[I]	Lipid transport and metabolism	Molecular Function: hydrolase activity (GO:0016787);	K03929|1.5e-46|scl:sce4709|K03929 para-nitrobenzyl esterase [EC:3.1.1.-] | (RefSeq) putative carboxylesterase	[T]	Signal transduction mechanisms	Carboxylesterase family	Para-nitrobenzyl esterase OS=Bacillus subtilis (strain 168) OX=224308 GN=pnbA PE=1 SV=2	Carboxylic ester hydrolase OS=Oxalobacteraceae bacterium OX=1871070 GN=EOO77_13255 PE=3 SV=1	I	Lipid transport and metabolism	hypothetical protein EOO77_13255 [Oxalobacteraceae bacterium]
EVM0011125	AA8,CBM1			Y	Y	P		[IR]	--	Cellular Component: extracellular region (GO:0005576);; Biological Process: carbohydrate metabolic process (GO:0005975);; Molecular Function: oxidoreductase activity, acting on CH-OH group of donors (GO:0016614);; Molecular Function: cellulose binding (GO:0030248);; Molecular Function: flavin adenine dinucleotide binding (GO:0050660);; Biological Process: oxidation-reduction process (GO:0055114);	K00108|5.7e-22|ead:OV14_b0025|K00108 choline dehydrogenase [EC:1.1.99.1] | (RefSeq) choline dehydrogenase	[R]	General function prediction only	Cytochrome domain of cellobiose dehydrogenase	Oxygen-dependent choline dehydrogenase OS=Stenotrophomonas maltophilia (strain K279a) OX=522373 GN=betA PE=3 SV=1	FAD-binding protein OS=Proteobacteria bacterium OX=1977087 GN=EOP07_09550 PE=4 SV=1	E	Amino acid transport and metabolism	FAD-binding protein [Proteobacteria bacterium]
EVM0008254			Y	Y	Y			[P]	Inorganic ion transport and metabolism	Molecular Function: superoxide dismutase activity (GO:0004784);; Molecular Function: metal ion binding (GO:0046872);	K02575|3.4e-28|abb:ABBFA_01099|K02575 MFS transporter, NNP family, nitrate/nitrite transporter | (RefSeq) narT; putative nitrate transporter NarT	[P]	Inorganic ion transport and metabolism	Cytochrome P450	Superoxide dismutase [Mn] OS=Chlamydia muridarum (strain MoPn / Nigg) OX=243161 GN=sodA PE=3 SV=2	Superoxide dismutase OS=Parachlamydia acanthamoebae (strain UV7) OX=765952 GN=sod2 PE=3 SV=1	C	Energy production and conversion	superoxide dismutase [Parachlamydia acanthamoebae]
EVM0004941								[H]	Coenzyme transport and metabolism	--	--	[IR]	--	Methyltransferase domain	--	Methyltransferase domain-containing protein OS=Streptomyces sp. SB3404 OX=2711219 GN=G5C65_16095 PE=4 SV=1	Q	Secondary metabolites biosynthesis, transport and catabolism	methyltransferase domain-containing protein [Phycicoccus sp. GT-36]
EVM0002772	GH47			Y				--	--	Molecular Function: mannosyl-oligosaccharide 1,2-alpha-mannosidase activity (GO:0004571);; Molecular Function: calcium ion binding (GO:0005509);; Cellular Component: membrane (GO:0016020);	K10085|5.2e-30|win:WPG_1800|K10085 ER degradation enhancer, mannosidase alpha-like 2 | (RefSeq) alpha-mannosidase/calcium ion binding / mannosyl-oligosaccharide 1,2-alpha-mannosidase	[G]	Carbohydrate transport and metabolism	Glycosyl hydrolase family 47	--	Uncharacterized protein OS=Deltaproteobacteria bacterium OX=2026735 GN=CL912_21425 PE=3 SV=1	G	Carbohydrate transport and metabolism	glycoside hydrolase family 47 protein [Bacteriodetes bacterium]
EVM0013350								--	--	Biological Process: mRNA splicing, via spliceosome (GO:0000398);	--	[A]	RNA processing and modification	PROCN (NUC071) domain	--	PROCN domain-containing protein (Fragment) OS=bacterium OX=1869227 GN=EON81_27575 PE=4 SV=1	--	--	PROCN (NUC071) domain [Chlamydia trachomatis]
EVM0012628	GH43,CBM35					P		[G]	Carbohydrate transport and metabolism	Molecular Function: hydrolase activity, hydrolyzing O-glycosyl compounds (GO:0004553);; Biological Process: carbohydrate metabolic process (GO:0005975);	K01190|4.8e-51|bcel:BcellWH2_03602|K01190 beta-galactosidase [EC:3.2.1.23] | (RefSeq) lacZ_20; Beta-galactosidase	--	--	Glycosyl hydrolases family 43	--	Glycoside hydrolase OS=Dictyobacter sp. Uno17 OX=2014874 GN=KDI_34950 PE=3 SV=1	G	Carbohydrate transport and metabolism	MULTISPECIES: NPCBM/NEW2 domain-containing protein [unclassified Kitasatospora]
EVM0014908				Y				--	--	Molecular Function: protein binding (GO:0005515);; Cellular Component: cellular_component (GO:0005575);; Cellular Component: intracellular (GO:0005622);; Cellular Component: obsolete cell (GO:0005623);; Cellular Component: cytoplasm (GO:0005737);; Cellular Component: cytosol (GO:0005829);; Molecular Function: transferase activity (GO:0016740);; Cellular Component: obsolete intracellular part (GO:…	K00799|3.1e-35|mrd:Mrad2831_1084|K00799 glutathione S-transferase [EC:2.5.1.18] | (RefSeq) Glutathione S-transferase domain protein	--	--	Glutathione S-transferase, C-terminal domain	--	Glutathione S-transferase OS=Lichenibacterium minor OX=2316528 GN=D3273_03120 PE=4 SV=1	O	Posttranslational modification, protein turnover, chaperones	glutathione S-transferase N-terminal domain-containing protein [Lichenibacterium minor]
EVM0001915								[D]	Cell cycle control, cell division, chromosome partitioning	Molecular Function: nucleotide binding (GO:0000166);; Biological Process: division septum assembly (GO:0000917);; Molecular Function: nucleoside binding (GO:0001882);; Molecular Function: purine nucleoside binding (GO:0001883);; Molecular Function: molecular_function (GO:0003674);; Molecular Function: binding (GO:0005488);; Molecular Function: GTP binding (GO:0005525);; Cellular Component: cellul…	K03978|1.4e-26|sphf:DM480_01500|K03978 GTP-binding protein | (RefSeq) YihA family ribosome biogenesis GTP-binding protein	[R]	General function prediction only	50S ribosome-binding GTPase	Probable GTP-binding protein EngB OS=Sphingopyxis alaskensis (strain DSM 13593 / LMG 18877 / RB2256) OX=317655 GN=engB PE=3 SV=1	Probable GTP-binding protein EngB OS=Rhodobiaceae bacterium OX=2026785 GN=engB PE=3 SV=1	D	Cell cycle control, cell division, chromosome partitioning	YihA family ribosome biogenesis GTP-binding protein [Caenispirillum bisanense]
EVM0002868								--	--	Molecular Function: kinase activity (GO:0016301);	--	--	--	Diacylglycerol kinase catalytic domain	--	--	--	--	--
EVM0008136						P		--	--	--	--	--	--	--	--	--	--	--	hypothetical protein A7L30_18660 [Acinetobacter baumannii]
EVM0006802			Y	Y	Y			[T]	Signal transduction mechanisms	Molecular Function: protein kinase activity (GO:0004672);; Molecular Function: ATP binding (GO:0005524);; Biological Process: protein phosphorylation (GO:0006468);	K12132|2.7e-11|meh:M301_0168|K12132 eukaryotic-like serine/threonine-protein kinase [EC:2.7.11.1] | (RefSeq) serine/threonine protein kinase	[R]	General function prediction only	Protein kinase domain	--	Non-specific serine/threonine protein kinase OS=Deltaproteobacteria bacterium OX=2026735 GN=CL912_14475 PE=4 SV=1	--	--	hypothetical protein B7X07_05430 [Actinobacteria bacterium 21-64-8]
EVM0002502				Y				--	--	Biological Process: glycerophospholipid catabolic process (GO:0046475);; Molecular Function: glycerophosphocholine phosphodiesterase activity (GO:0047389);	K06867|4.4e-06|ess:ATZ33_00610|K06867 uncharacterized protein | (RefSeq) hypothetical protein	[R]	General function prediction only	Glycerophosphoryl diester phosphodiesterase family	--	Uncharacterized protein OS=Rickettsiales bacterium OX=2026788 GN=CMP47_10605 PE=4 SV=1	S	Function unknown	glycerophosphodiester phosphodiesterase family protein [Chitinophagaceae bacterium]
EVM0008606	GH13							[G]	Carbohydrate transport and metabolism	Molecular Function: catalytic activity (GO:0003824);; Cellular Component: cellular_component (GO:0005575);; Cellular Component: intracellular (GO:0005622);; Cellular Component: obsolete cell (GO:0005623);; Cellular Component: cytoplasm (GO:0005737);; Biological Process: carbohydrate metabolic process (GO:0005975);; Cellular Component: obsolete intracellular part (GO:0044424);; Cellular Component:…	K01182|4.1e-135|gth:Geoth_3290|K01182 oligo-1,6-glucosidase [EC:3.2.1.10] | (RefSeq) Oligo-1,6-glucosidase	[G]	Carbohydrate transport and metabolism	Alpha amylase, catalytic domain	Oligo-1,6-glucosidase OS=Parageobacillus thermoglucosidasius OX=1426 GN=malL PE=1 SV=1	Alpha-glucosidase OS=Paenibacillus sp. 3-5-3 OX=2496267 GN=EJP77_09310 PE=3 SV=1	G	Carbohydrate transport and metabolism	alpha-glucosidase [Stenotrophomonas maltophilia]
EVM0004515								[T]	Signal transduction mechanisms	Molecular Function: protein kinase activity (GO:0004672);; Molecular Function: protein serine/threonine kinase activity (GO:0004674);; Molecular Function: ATP binding (GO:0005524);; Biological Process: protein phosphorylation (GO:0006468);	K08884|2.5e-07|cja:CJA_3295|K08884 serine/threonine protein kinase, bacterial [EC:2.7.11.1] | (RefSeq) putative serine/threonine protein kinase	[T]	Signal transduction mechanisms	Protein kinase domain	--	Non-specific serine/threonine protein kinase OS=Cellvibrio japonicus (strain Ueda107) OX=498211 GN=CJA_3295 PE=4 SV=1	--	--	serine/threonine-protein kinase [Cellvibrio japonicus]
EVM0006051								--	--	--	--	[S]	Function unknown	GINS complex protein	--	--	--	--	hypothetical protein EON65_42615, partial [archaeon]
EVM0011822								--	--	Molecular Function: holocytochrome-c synthase activity (GO:0004408);; Cellular Component: mitochondrion (GO:0005739);	--	[CO]	--	Cytochrome c/c1 heme lyase	--	Uncharacterized protein OS=Synechococcus sp. TMED187 OX=1986595 GN=CBD47_09320 PE=4 SV=1	--	--	hypothetical protein EON65_43305 [archaeon]
EVM0013612								--	--	Biological Process: regulation of transcription by RNA polymerase II (GO:0006357);; Molecular Function: cyclin-dependent protein serine/threonine kinase regulator activity (GO:0016538);; Cellular Component: host cell nucleus (GO:0042025);	--	[D]	Cell cycle control, cell division, chromosome partitioning	Cyclin, N-terminal domain	--	Uncharacterized protein OS=Cytophagaceae bacterium OX=2026729 GN=EOO38_32155 PE=4 SV=1	--	--	hypothetical protein EOO38_32155 [Cytophagaceae bacterium]
EVM0015380			Y	Y	Y			[T]	Signal transduction mechanisms	Molecular Function: protein kinase activity (GO:0004672);; Molecular Function: ATP binding (GO:0005524);; Biological Process: protein phosphorylation (GO:0006468);	K12132|3.6e-13|ach:Achl_3828|K12132 eukaryotic-like serine/threonine-protein kinase [EC:2.7.11.1] | (RefSeq) serine/threonine protein kinase	[R]	General function prediction only	Protein kinase domain	Serine/threonine-protein kinase A OS=Synechocystis sp. (strain PCC 6803 / Kazusa) OX=1111708 GN=spkA PE=1 SV=1	Non-specific serine/threonine protein kinase (Fragment) OS=Gemmatimonadetes bacterium OX=2026742 GN=DCY33_04975 PE=4 SV=1	--	--	hypothetical protein CBD41_03635 [bacterium TMED181]
EVM0003552								--	--	--	--	[D]	Cell cycle control, cell division, chromosome partitioning	Putative death-receptor fusion protein (DUF2428)	--	--	--	--	--
EVM0003842								--	--	Molecular Function: dolichyl-diphosphooligosaccharide-protein glycotransferase activity (GO:0004579);; Cellular Component: endoplasmic reticulum (GO:0005783);; Biological Process: protein glycosylation (GO:0006486);; Cellular Component: integral component of membrane (GO:0016021);	--	[O]	Posttranslational modification, protein turnover, chaperones	Ribophorin I	--	--	--	--	--
EVM0001644								[S]	Function unknown	Molecular Function: methyltransferase activity (GO:0008168);; Biological Process: methylation (GO:0032259);	K19787|9.9e-06|cpi:Cpin_1270|K19787 carnosine N-methyltransferase [EC:2.1.1.22] | (RefSeq) hypothetical protein	[G]	Carbohydrate transport and metabolism	N2227-like protein	--	Methyltransferase domain-containing protein OS=Hymenobacter elongatus OX=877208 GN=E5J99_20700 PE=4 SV=1	Q	Secondary metabolites biosynthesis, transport and catabolism	methyltransferase domain-containing protein [Hymenobacter elongatus]
EVM0006684								--	--	Cellular Component: Golgi membrane (GO:0000139);	--	[K]	Transcription	Sec23-binding domain of Sec16	--	Uncharacterized protein OS=Deltaproteobacteria bacterium OX=2026735 GN=CL912_31010 PE=4 SV=1	--	--	--
EVM0010406								[S]	Function unknown	--	K00799|2.1e-31|app:CAP2UW1_3233|K00799 glutathione S-transferase [EC:2.5.1.18] | (RefSeq) Glutathione S-transferase domain protein	--	--	Uncharacterized alpha/beta hydrolase domain (DUF2235)	--	Uncharacterized protein, PA2063/DUF2235 family OS=Methylobacterium phyllostachyos OX=582672 GN=SAMN05216360_11573 PE=4 SV=1	S	Function unknown	DUF2235 domain-containing protein [Methylobacterium phyllostachyos]
EVM0001073			Y	Y				[G]	Carbohydrate transport and metabolism	Cellular Component: integral component of membrane (GO:0016021);; Molecular Function: transmembrane transporter activity (GO:0022857);; Biological Process: transmembrane transport (GO:0055085);	K13021|3.5e-31|ron:TE10_15285|K13021 MFS transporter, ACS family, tartrate transporter | (RefSeq) membrane protein	[G]	Carbohydrate transport and metabolism	Major Facilitator Superfamily	Putative tartrate transporter OS=Agrobacterium vitis OX=373 GN=ttuB PE=2 SV=1	D-galactonate transporter OS=Paraburkholderia sediminicola OX=458836 GN=DFH24_03545 PE=4 SV=1	G	Carbohydrate transport and metabolism	MULTISPECIES: MFS transporter [Burkholderiaceae]
EVM0011960				Y	Y			--	--	Molecular Function: DNA-binding transcription factor activity, RNA polymerase II-specific (GO:0000981);; Molecular Function: DNA binding (GO:0003677);; Cellular Component: nucleus (GO:0005634);; Biological Process: transcription, DNA-templated (GO:0006351);; Biological Process: regulation of transcription, DNA-templated (GO:0006355);; Molecular Function: zinc ion binding (GO:0008270);	--	--	--	Fungal specific transcription factor domain	--	--	--	--	--
EVM0013521								--	--	--	--	--	--	Heterokaryon incompatibility protein (HET)	--	HET domain-containing protein OS=Deltaproteobacteria bacterium OX=2026735 GN=CL912_32055 PE=4 SV=1	--	--	--
EVM0000059								--	--	--	--	[Z]	Cytoskeleton	WD domain, G-beta repeat	--	--	--	--	--
EVM0005690						P	P	--	--	Molecular Function: oxidoreductase activity (GO:0016491);	--	--	--	Common central domain of tyrosinase	--	Uncharacterized protein OS=Scytonema millei VB511283 OX=1245923 GN=QH73_000865 PE=4 SV=1	S	Function unknown	--
EVM0006819								[T]	Signal transduction mechanisms	Molecular Function: protein kinase activity (GO:0004672);; Molecular Function: ATP binding (GO:0005524);; Biological Process: protein phosphorylation (GO:0006468);	K12132|8.6e-14|kpd:CW740_09485|K12132 eukaryotic-like serine/threonine-protein kinase [EC:2.7.11.1] | (RefSeq) serine/threonine protein kinase	[A]	RNA processing and modification	Protein kinase domain	Serine/threonine-protein kinase PknE OS=Mycobacterium bovis (strain ATCC BAA-935 / AF2122/97) OX=233413 GN=pknE PE=3 SV=1	Non-specific serine/threonine protein kinase OS=Rickettsiales bacterium OX=2026788 GN=CMP47_16450 PE=4 SV=1	--	--	hypothetical protein CBD41_03635 [bacterium TMED181]
EVM0001560								[C]	Energy production and conversion	Molecular Function: magnesium ion binding (GO:0000287);; Molecular Function: molecular_function (GO:0003674);; Molecular Function: catalytic activity (GO:0003824);; Molecular Function: oxoglutarate dehydrogenase (succinyl-transferring) activity (GO:0004591);; Molecular Function: binding (GO:0005488);; Molecular Function: protein binding (GO:0005515);; Cellular Component: cellular_component (GO:00…	K00164|2.3e-246|miv:C4E04_02105|K00164 2-oxoglutarate dehydrogenase E1 component [EC:1.2.4.2] | (RefSeq) sucA; 2-oxoglutarate dehydrogenase E1 component	[G]	Carbohydrate transport and metabolism	Transketolase, pyrimidine binding domain	2-oxoglutarate dehydrogenase E1 component OS=Brucella abortus (strain S19) OX=430066 GN=sucA PE=3 SV=1	Alpha-ketoglutarate dehydrogenase OS=Methyloligella halotolerans OX=1177755 GN=A7A08_01329 PE=3 SV=1	C	Energy production and conversion	2-oxoglutarate dehydrogenase E1 component [Methyloligella halotolerans]
EVM0004424								--	--	Cellular Component: exocyst (GO:0000145);; Biological Process: exocytosis (GO:0006887);	--	[R]	General function prediction only	RAVE protein 1 C terminal	--	Rav1p_C domain-containing protein OS=Rickettsiales bacterium OX=2026788 GN=CMP47_14390 PE=4 SV=1	--	--	--
EVM0014694								[I]	Lipid transport and metabolism	Molecular Function: ligase activity (GO:0016874);; Molecular Function: methylmalonyl-CoA carboxytransferase activity (GO:0047154);	K01966|8.3e-99|sal:Sala_1854|K01966 propionyl-CoA carboxylase beta chain [EC:6.4.1.3 2.1.3.15] | (RefSeq) Propionyl-CoA carboxylase	[EI]	--	Carboxyl transferase domain	Propionyl-CoA carboxylase beta chain OS=Saccharopolyspora erythraea (strain ATCC 11635 / DSM 40517 / JCM 4748 / NBRC 13426 / NCIMB 8594 / NRRL 2338) OX=405948 GN=pccB PE=3 SV=2	Methylmalonyl-CoA carboxyltransferase 12S subunit OS=bacterium BMS3Bbin02 OX=2005725 GN=BMS3Bbin02_02053 PE=4 SV=1	I	Lipid transport and metabolism	methylmalonyl-CoA carboxyltransferase 12S subunit [bacterium BMS3Bbin02]
EVM0000681								[O]	Posttranslational modification, protein turnover, chaperones	Molecular Function: molecular_function (GO:0003674);; Molecular Function: binding (GO:0005488);; Molecular Function: folic acid binding (GO:0005542);; Cellular Component: cellular_component (GO:0005575);; Cellular Component: intracellular (GO:0005622);; Cellular Component: obsolete cell (GO:0005623);; Cellular Component: cytoplasm (GO:0005737);; Cellular Component: cytosol (GO:0005829);; Biologic…	K06980|1.8e-26|mcg:GL4_1063|K06980 tRNA-modifying protein YgfZ | (RefSeq) folate-dependent protein for Fe/S cluster synthesis/repair in oxidative stress	[K]	Transcription	Aminomethyltransferase folate-binding domain	tRNA-modifying protein YgfZ OS=Yersinia enterocolitica serotype O:8 / biotype 1B (strain NCTC 13174 / 8081) OX=393305 GN=YE3387 PE=3 SV=1	Folate-binding protein OS=Candidatus Finniella inopinata OX=1696036 GN=EQU50_06610 PE=4 SV=1	S	Function unknown	folate-binding protein YgfZ [Candidatus Finniella inopinata]
EVM0012243								[ER]	--	Molecular Function: zinc ion binding (GO:0008270);; Molecular Function: oxidoreductase activity (GO:0016491);; Biological Process: oxidation-reduction process (GO:0055114);	K00121|4.7e-65|pmw:B2K_25720|K00121 S-(hydroxymethyl)glutathione dehydrogenase / alcohol dehydrogenase [EC:1.1.1.284 1.1.1.1] | (RefSeq) alcohol dehydrogenase	[Q]	Secondary metabolites biosynthesis, transport and catabolism	Alcohol dehydrogenase GroES-like domain	S-(hydroxymethyl)glutathione dehydrogenase OS=Methylobacter marinus OX=34058 GN=fdh PE=3 SV=2	Threonine dehydrogenase OS=Nannocystis exedens OX=54 GN=SAMN02745121_08092 PE=3 SV=1	E	Amino acid transport and metabolism	glutathione-dependent formaldehyde dehydrogenase [archaeon]
EVM0001516				Y				[R]	General function prediction only	--	K00059|2.2e-14|zpr:ZPR_2616|K00059 3-oxoacyl-[acyl-carrier protein] reductase [EC:1.1.1.100] | (RefSeq) short chain dehydrogenase	[R]	General function prediction only	short chain dehydrogenase	1-deoxy-11-beta-hydroxypentalenate dehydrogenase OS=Streptomyces avermitilis (strain ATCC 31267 / DSM 46492 / JCM 5070 / NBRC 14893 / NCIMB 12804 / NRRL 8165 / MA-4680) OX=227882 GN=ptlF PE=1 SV=1	Short-chain dehydrogenase OS=Microbulbifer sp. A4B17 OX=359370 GN=BTJ40_14635 PE=4 SV=1	--	--	SDR family NAD(P)-dependent oxidoreductase [Microbulbifer variabilis]
EVM0001687								[J]	Translation, ribosomal structure and biogenesis	Molecular Function: structural constituent of ribosome (GO:0003735);; Cellular Component: ribosome (GO:0005840);; Biological Process: translation (GO:0006412);; Molecular Function: rRNA binding (GO:0019843);	K02926|5.2e-23|tta:Theth_0743|K02926 large subunit ribosomal protein L4 | (RefSeq) LSU ribosomal protein L4P	[J]	Translation, ribosomal structure and biogenesis	Ribosomal protein L4/L1 family	50S ribosomal protein L4 OS=Thermotoga petrophila (strain RKU-1 / ATCC BAA-488 / DSM 13995) OX=390874 GN=rplD PE=3 SV=1	50S ribosomal protein L4 OS=Pseudothermotoga thermarum DSM 5069 OX=688269 GN=rplD PE=3 SV=1	J	Translation, ribosomal structure and biogenesis	50S ribosomal protein L4 [Pseudothermotoga thermarum]
EVM0009950				Y	Y			--	--	Molecular Function: DNA-binding transcription factor activity, RNA polymerase II-specific (GO:0000981);; Molecular Function: DNA binding (GO:0003677);; Cellular Component: nucleus (GO:0005634);; Biological Process: transcription, DNA-templated (GO:0006351);; Biological Process: regulation of transcription, DNA-templated (GO:0006355);; Molecular Function: zinc ion binding (GO:0008270);	--	--	--	Fungal specific transcription factor domain	--	Fungal_trans domain-containing protein (Fragment) OS=Rickettsiales bacterium OX=2026788 GN=CMP47_00055 PE=4 SV=1	--	--	--
EVM0013818			Y	Y				[QV]	--	Molecular Function: molecular_function (GO:0003674);; Molecular Function: catalytic activity (GO:0003824);; Molecular Function: monooxygenase activity (GO:0004497);; Molecular Function: iron ion binding (GO:0005506);; Cellular Component: cellular_component (GO:0005575);; Cellular Component: cell wall (GO:0005618);; Cellular Component: intracellular (GO:0005622);; Cellular Component: obsolete cell…	K23139|2.4e-20|cyj:Cyan7822_4333|K23139 cytochrome P450 family 110 [EC:1.14.-.-] | (RefSeq) cytochrome P450	[QI]	--	Cytochrome P450	Probable cytochrome P450 110 OS=Nostoc sp. (strain PCC 7120 / SAG 25.82 / UTEX 2576) OX=103690 GN=cyp110 PE=3 SV=3	Uncharacterized protein OS=Deltaproteobacteria bacterium OX=2026735 GN=CL912_22880 PE=3 SV=1	C	Energy production and conversion	cytochrome P450 [halophilic archaeon]
EVM0009712								[S]	Function unknown	--	--	[S]	Function unknown	Transport and Golgi organisation 2	--	Uncharacterized protein OS=Betaproteobacteria bacterium HGW-Betaproteobacteria-7 OX=2013719 GN=CVU34_16835 PE=4 SV=1	S	Function unknown	hypothetical protein CVU34_16835 [Betaproteobacteria bacterium HGW-Betaproteobacteria-7]
EVM0012703	AA2					P		--	--	Molecular Function: peroxidase activity (GO:0004601);; Biological Process: response to oxidative stress (GO:0006979);; Molecular Function: electron transfer activity (GO:0009055);; Biological Process: cyclic nucleotide biosynthetic process (GO:0009190);; Molecular Function: heme binding (GO:0020037);; Biological Process: intracellular signal transduction (GO:0035556);; Molecular Function: iron-su…	--	--	--	Peroxidase	--	Peroxidase OS=Leptospira hartskeerlii OX=2023177 GN=CH357_11665 PE=4 SV=1	--	--	hypothetical protein, partial [Acinetobacter baumannii]
EVM0009779				Y	Y	P		--	--	Biological Process: cell adhesion (GO:0007155);	--	--	--	Candida agglutinin-like (ALS)	--	Uncharacterized protein OS=Cytophagaceae bacterium OX=2026729 GN=EOO38_29995 PE=4 SV=1	--	--	hypothetical protein EOO38_29995 [Cytophagaceae bacterium]
EVM0005975								[E]	Amino acid transport and metabolism	--	K18425|1.5e-10|vam:C4F17_03295|K18425 3-hydroxy-D-aspartate aldolase [EC:4.1.3.41] | (RefSeq) alanine racemase	--	--	Putative serine dehydratase domain	3-hydroxy-D-aspartate aldolase OS=Paracoccus denitrificans (strain Pd 1222) OX=318586 GN=bhcC PE=1 SV=1	D-ser_dehydrat domain-containing protein OS=Acidobacteria bacterium OX=1978231 GN=EPN53_06405 PE=3 SV=1	E	Amino acid transport and metabolism	hypothetical protein EPN53_06405 [Acidobacteria bacterium]
EVM0009176								[Q]	Secondary metabolites biosynthesis, transport and catabolism	Molecular Function: oxidoreductase activity (GO:0016491);; Molecular Function: metal ion binding (GO:0046872);; Biological Process: oxidation-reduction process (GO:0055114);	K02050|9.7e-08|roa:Pd630_LPD03062|K02050 NitT/TauT family transport system permease protein | (RefSeq) putative ABC transporter permease protein	--	--	non-haem dioxygenase in morphine synthesis N-terminal	--	Isopenicillin N synthase family oxygenase OS=filamentous cyanobacterium CCP3 OX=2107704 GN=C8255_00320 PE=3 SV=1	C	Energy production and conversion	isopenicillin N synthase family oxygenase [filamentous cyanobacterium CCP3]
EVM0015088								--	--	Molecular Function: zinc ion binding (GO:0008270);	--	--	--	RING-H2 zinc finger domain	--	--	--	--	--
EVM0009007				Y				[K]	Transcription	Molecular Function: nucleic acid binding (GO:0003676);; Cellular Component: ribosome (GO:0005840);	K02945|2.6e-15|dto:TOL2_C31410|K02945 small subunit ribosomal protein S1 | (RefSeq) rpsA2; RpsA2: 30S ribosomal protein S1	[A]	RNA processing and modification	S1 RNA binding domain	30S ribosomal protein S1 OS=Rhodopseudomonas palustris (strain ATCC BAA-98 / CGA009) OX=258594 GN=rpsA PE=1 SV=1	30S ribosomal protein S1 OS=Deltaproteobacteria bacterium SG8_13 OX=1703398 GN=AMJ54_11690 PE=4 SV=1	J	Translation, ribosomal structure and biogenesis	30S ribosomal protein S1 [Deltaproteobacteria bacterium SG8_13]
EVM0007931				Y	Y			--	--	Molecular Function: DNA binding (GO:0003677);; Cellular Component: nucleus (GO:0005634);; Biological Process: transcription, DNA-templated (GO:0006351);; Biological Process: vesicle docking involved in exocytosis (GO:0006904);; Molecular Function: zinc ion binding (GO:0008270);; Biological Process: vesicle-mediated transport (GO:0016192);	--	[U]	Intracellular trafficking, secretion, and vesicular transport	Sec1 family	--	--	--	--	Sec1 family protein [archaeon]
EVM0012352				Y	Y			[T]	Signal transduction mechanisms	Molecular Function: ATP binding (GO:0005524);; Cellular Component: membrane (GO:0016020);; Cellular Component: integral component of membrane (GO:0016021);; Molecular Function: ATPase activity (GO:0016887);; Molecular Function: ATPase-coupled transmembrane transporter activity (GO:0042626);; Biological Process: transmembrane transport (GO:0055085);	K21397|2.9e-29|samy:DB32_005186|K21397 ABC transport system ATP-binding/permease protein | (RefSeq) Putative ATP-BINDING PROTEIN ABC TRANSPORTER	[Q]	Secondary metabolites biosynthesis, transport and catabolism	ABC-2 type transporter	ABC transporter ATP-binding/permease protein Rv1747 OS=Mycobacterium tuberculosis (strain ATCC 25618 / H37Rv) OX=83332 GN=Rv1747 PE=1 SV=1	Uncharacterized protein (Fragment) OS=Rickettsiales bacterium OX=2026788 GN=CMP47_12925 PE=4 SV=1	V	Defense mechanisms	ABC transporter permease, partial [Pseudomonas syringae]
EVM0001698				Y	Y			--	--	Molecular Function: DNA-binding transcription factor activity, RNA polymerase II-specific (GO:0000981);; Cellular Component: nucleus (GO:0005634);; Biological Process: regulation of transcription, DNA-templated (GO:0006355);; Molecular Function: zinc ion binding (GO:0008270);	--	--	--	Fungal Zn(2)-Cys(6) binuclear cluster domain	--	--	--	--	--
EVM0007880								--	--	--	--	--	--	2OG-Fe(II) oxygenase superfamily	--	--	--	--	--
EVM0002478								--	--	Molecular Function: carbohydrate binding (GO:0030246);	--	--	--	--	--	Carbohydrate-binding protein OS=Ketobacter sp. OX=2083498 GN=D6160_07360 PE=4 SV=1	G	Carbohydrate transport and metabolism	carbohydrate-binding protein [Ketobacter sp.]
EVM0006475								[L]	Replication, recombination and repair	Molecular Function: nucleic acid binding (GO:0003676);; Molecular Function: ATP binding (GO:0005524);	K03726|3.1e-36|acta:C1701_01775|K03726 helicase [EC:3.6.4.-] | (RefSeq) DEAD/DEAH box helicase	[A]	RNA processing and modification	Sec63 Brl domain	Probable helicase HelY OS=Mycobacterium tuberculosis (strain CDC 1551 / Oshkosh) OX=83331 GN=helY PE=3 SV=1	Uncharacterized protein OS=Rickettsiales bacterium OX=2026788 GN=CMP47_12980 PE=4 SV=1	L	Replication, recombination and repair	DEAD/DEAH box helicase, partial [archaeon]
EVM0007819				Y	Y	P	P	--	--	--	K01183|1.9e-09|noa:BKM31_14670|K01183 chitinase [EC:3.2.1.14] | (RefSeq) hypothetical protein	--	--	Necrosis inducing protein (NPP1)	--	Necrosis and ethylene inducing protein OS=Paenibacillus amylolyticus OX=1451 GN=E2R58_28500 PE=4 SV=1	--	--	NPP1 family protein [Paenibacillus sp. 37]
EVM0001332								--	--	Molecular Function: DNA binding (GO:0003677);; Cellular Component: nucleus (GO:0005634);; Biological Process: transcription, DNA-templated (GO:0006351);; Molecular Function: zinc ion binding (GO:0008270);	--	--	--	Fungal specific transcription factor domain	--	--	--	--	--
EVM0006705								--	--	Molecular Function: structural constituent of ribosome (GO:0003735);	--	--	--	--	--	Uncharacterized protein OS=Acidobacteria bacterium 13_1_20CM_3_53_8 OX=1803431 GN=AUG51_00040 PE=4 SV=1	--	--	hypothetical protein AUG51_00040 [Acidobacteria bacterium 13_1_20CM_3_53_8]
EVM0002333				Y	Y			--	--	Molecular Function: DNA-binding transcription factor activity, RNA polymerase II-specific (GO:0000981);; Molecular Function: DNA binding (GO:0003677);; Cellular Component: nucleus (GO:0005634);; Biological Process: regulation of transcription, DNA-templated (GO:0006355);; Molecular Function: zinc ion binding (GO:0008270);; Biological Process: aflatoxin biosynthetic process (GO:0045122);	--	--	--	Fungal Zn(2)-Cys(6) binuclear cluster domain	--	--	--	--	--
EVM0006680								[HR]	--	Molecular Function: alkanesulfonate monooxygenase activity (GO:0008726);	K17228|1.6e-126|bgd:bgla_2g09020|K17228 dimethylsulfone monooxygenase [EC:1.14.14.35] | (RefSeq) Luciferase-like monooxygenase	[L]	Replication, recombination and repair	MutS domain V	FMNH(2)-dependent dimethylsulfone monooxygenase OS=Pseudomonas putida OX=303 GN=sfnG PE=1 SV=1	Dimethyl sulfone monooxygenase SfnG OS=Burkholderia sp. lig30 OX=1192124 GN=LIG30_2793 PE=4 SV=1	C	Energy production and conversion	dimethyl sulfone monooxygenase SfnG [Burkholderia sp. lig30]
EVM0006567								[R]	General function prediction only	Molecular Function: catalytic activity (GO:0003824);; Biological Process: nucleoside metabolic process (GO:0009116);	--	--	--	Phosphorylase superfamily	--	PNP_UDP_1 domain-containing protein OS=Deltaproteobacteria bacterium OX=2026735 GN=CL912_11820 PE=4 SV=1	F	Nucleotide transport and metabolism	hypothetical protein [Dictyobacter alpinus]
EVM0000469								[H]	Coenzyme transport and metabolism	Molecular Function: magnesium ion binding (GO:0000287);; Molecular Function: molecular_function (GO:0003674);; Molecular Function: catalytic activity (GO:0003824);; Molecular Function: hydroxyethylthiazole kinase activity (GO:0004417);; Molecular Function: thiamine-phosphate diphosphorylase activity (GO:0004789);; Molecular Function: ATP binding (GO:0005524);; Cellular Component: cellular_compone…	K00878|1.1e-41|gtm:GT3921_11840|K00878 hydroxyethylthiazole kinase [EC:2.7.1.50] | (RefSeq) hydroxyethylthiazole kinase	--	--	Hydroxyethylthiazole kinase family	Hydroxyethylthiazole kinase OS=Geobacillus sp. (strain WCH70) OX=471223 GN=thiM PE=3 SV=1	Multifunctional fusion protein OS=Fusobacterium mortiferum ATCC 9817 OX=469616 GN=thiM PE=3 SV=1	H	Coenzyme transport and metabolism	hydroxyethylthiazole kinase [Fusobacterium mortiferum ATCC 9817]
EVM0010218								[EQ]	--	Molecular Function: hydrolase activity (GO:0016787);	K01469|0.0e+00|dsf:UWK_00895|K01469 5-oxoprolinase (ATP-hydrolysing) [EC:3.5.2.9] | (RefSeq) N-methylhydantoinase B/acetone carboxylase, alpha subunit	[E]	Amino acid transport and metabolism	Hydantoinase B/oxoprolinase	--	5-oxoprolinase OS=Desulfosarcina widdelii OX=947919 GN=oplaH PE=3 SV=1	--	--	hydantoinase B/oxoprolinase family protein [Desulfosarcina widdelii]
EVM0014184				Y				--	--	Molecular Function: nucleic acid binding (GO:0003676);; Molecular Function: DNA binding (GO:0003677);	--	--	--	DDE superfamily endonuclease	--	HTH CENPB-type domain-containing protein (Fragment) OS=Hymenobacter sp. OX=1898978 GN=EOO61_13145 PE=4 SV=1	--	--	hypothetical protein DI628_08950 [Blastochloris viridis]
EVM0014333								--	--	--	--	--	--	Mtf2 family	--	--	--	--	--
EVM0002207	GT20			Y	Y			[G]	Carbohydrate transport and metabolism	Molecular Function: magnesium ion binding (GO:0000287);; Molecular Function: molecular_function (GO:0003674);; Molecular Function: catalytic activity (GO:0003824);; Molecular Function: alpha,alpha-trehalose-phosphate synthase (UDP-forming) activity (GO:0003825);; Molecular Function: trehalose-phosphatase activity (GO:0004805);; Molecular Function: binding (GO:0005488);; Biological Process: carboh…	K16055|1.6e-112|hym:N008_16080|K16055 trehalose 6-phosphate synthase/phosphatase [EC:2.4.1.15 3.1.3.12] | (RefSeq) hypothetical protein	[G]	Carbohydrate transport and metabolism	Glycosyltransferase family 20	Trehalose-6-phosphate synthase OS=Mycobacterium avium (strain 104) OX=243243 GN=otsA PE=3 SV=1	Alpha,alpha-trehalose-phosphate synthase [UDP-forming] OS=Hymenobacter mucosus OX=1411120 GN=SAMN06269173_1176 PE=3 SV=1	G	Carbohydrate transport and metabolism	bifunctional alpha,alpha-trehalose-phosphate synthase (UDP-forming)/trehalose-phosphatase [Nevskia soli]
EVM0004951				Y	Y			--	--	Molecular Function: DNA-binding transcription factor activity, RNA polymerase II-specific (GO:0000981);; Molecular Function: DNA binding (GO:0003677);; Cellular Component: nucleus (GO:0005634);; Biological Process: transcription, DNA-templated (GO:0006351);; Biological Process: regulation of transcription, DNA-templated (GO:0006355);; Molecular Function: zinc ion binding (GO:0008270);	--	--	--	Fungal specific transcription factor domain	--	Fungal_trans domain-containing protein (Fragment) OS=Rickettsiales bacterium OX=2026788 GN=CMP47_00055 PE=4 SV=1	--	--	--
EVM0013699								--	--	--	--	[O]	Posttranslational modification, protein turnover, chaperones	PCI domain	--	--	--	--	hypothetical protein EON67_04565 [archaeon]
EVM0001083								[L]	Replication, recombination and repair	Molecular Function: damaged DNA binding (GO:0003684);; Molecular Function: RNA binding (GO:0003723);; Molecular Function: structural constituent of ribosome (GO:0003735);; Molecular Function: DNA-(apurinic or apyrimidinic site) endonuclease activity (GO:0003906);; Cellular Component: ribosome (GO:0005840);; Biological Process: base-excision repair (GO:0006284);; Biological Process: nucleotide-exc…	K10563|5.8e-36|bbat:Bdt_1723|K10563 formamidopyrimidine-DNA glycosylase [EC:3.2.2.23 4.2.99.18] | (RefSeq) fpg; hypothetical protein	--	--	Formamidopyrimidine-DNA glycosylase N-terminal domain	Formamidopyrimidine-DNA glycosylase OS=Gluconacetobacter diazotrophicus (strain ATCC 49037 / DSM 5601 / PAl5) OX=272568 GN=mutM PE=3 SV=1	DNA-(apurinic or apyrimidinic site) lyase OS=Phycisphaeraceae bacterium OX=2026777 GN=CMJ18_24395 PE=3 SV=1	L	Replication, recombination and repair	hypothetical protein DMD75_17365 [Candidatus Rokubacteria bacterium]
EVM0009552								--	--	Biological Process: lipid metabolic process (GO:0006629);; Molecular Function: oxidoreductase activity, acting on the CH-CH group of donors (GO:0016627);	--	--	--	3-oxo-5-alpha-steroid 4-dehydrogenase	--	--	--	--	--
EVM0000257				Y				--	--	Molecular Function: DNA-binding transcription factor activity, RNA polymerase II-specific (GO:0000981);; Molecular Function: DNA binding (GO:0003677);; Cellular Component: nucleus (GO:0005634);; Biological Process: transcription, DNA-templated (GO:0006351);; Biological Process: regulation of transcription, DNA-templated (GO:0006355);; Molecular Function: zinc ion binding (GO:0008270);	--	--	--	Fungal Zn(2)-Cys(6) binuclear cluster domain	--	--	--	--	--
EVM0004995								--	--	--	--	--	--	Phosphotransferase enzyme family	--	--	--	--	--
EVM0010646	GH3			Y	Y	P		[G]	Carbohydrate transport and metabolism	Molecular Function: hydrolase activity, hydrolyzing O-glycosyl compounds (GO:0004553);; Biological Process: carbohydrate metabolic process (GO:0005975);	K05349|3.5e-97|sro:Sros_6143|K05349 beta-glucosidase [EC:3.2.1.21] | (RefSeq) conserved hypothetical protein	--	--	Glycosyl hydrolase family 3 C-terminal domain	Thermostable beta-glucosidase B OS=Hungateiclostridium thermocellum (strain ATCC 27405 / DSM 1237 / JCM 9322 / NBRC 103400 / NCIMB 10682 / NRRL B-4536 / VPI 7372) OX=203119 GN=bglB PE=1 SV=2	Fn3_like domain-containing protein OS=Arsenophonus endosymbiont of Bemisia tabaci Asia II 3 OX=1868623 GN=BBD39_05600 PE=3 SV=1	G	Carbohydrate transport and metabolism	glycoside hydrolase family 3 protein [Arsenophonus endosymbiont of Bemisia tabaci]
EVM0000063				Y				--	--	--	--	--	--	Myb-like DNA-binding domain	--	--	--	--	sulfatase-like hydrolase/transferase [Staphylococcus aureus]
EVM0008605				Y	Y			[T]	Signal transduction mechanisms	Molecular Function: phosphorelay sensor kinase activity (GO:0000155);; Biological Process: regulation of transcription, DNA-templated (GO:0006355);; Biological Process: detection of visible light (GO:0009584);; Biological Process: protein-chromophore linkage (GO:0018298);	K11354|3.4e-75|cyc:PCC7424_4021|K11354 two-component system, chemotaxis family, sensor kinase Cph1 [EC:2.7.13.3] | (RefSeq) multi-sensor hybrid histidine kinase	--	--	Phytochrome region	Cyanobacterial phytochrome B OS=Nostoc sp. (strain PCC 7120 / SAG 25.82 / UTEX 2576) OX=103690 GN=bphB PE=3 SV=1	Uncharacterized protein OS=Gimesia sp. OX=2024833 GN=CME32_26780 PE=3 SV=1	T	Signal transduction mechanisms	response regulator [Azospira sp. I13]
EVM0013644								--	--	Molecular Function: metal ion binding (GO:0046872);	--	[O]	Posttranslational modification, protein turnover, chaperones	Zinc finger C-x8-C-x5-C-x3-H type (and similar)	--	--	--	--	hypothetical protein EON67_04700 [archaeon]
EVM0011016								--	--	--	--	[K]	Transcription	TFIIE alpha subunit	--	--	--	--	--
EVM0010384								--	--	--	--	--	--	Utp8 family	--	--	--	--	--
EVM0002180								--	--	Biological Process: regulation of translation (GO:0006417);; Molecular Function: protein kinase regulator activity (GO:0019887);; Molecular Function: protein kinase binding (GO:0019901);; Biological Process: positive regulation of kinase activity (GO:0033674);; Molecular Function: ribosome binding (GO:0043022);	--	[J]	Translation, ribosomal structure and biogenesis	Generalcontrol nonderepressible 1 (Gcn1) N-terminal	--	TOG domain-containing protein (Fragment) OS=Cutibacterium acnes OX=1747 GN=DI580_11890 PE=3 SV=1	--	--	hypothetical protein DI580_11890, partial [Cutibacterium acnes]
EVM0005691	AA3			Y	Y	P		[IR]	--	Molecular Function: oxidoreductase activity, acting on CH-OH group of donors (GO:0016614);; Molecular Function: flavin adenine dinucleotide binding (GO:0050660);; Biological Process: oxidation-reduction process (GO:0055114);	K00108|1.0e-132|mii:BTJ40_12550|K00108 choline dehydrogenase [EC:1.1.99.1] | (RefSeq) glucose-methanol-choline oxidoreductase	[R]	General function prediction only	GMC oxidoreductase	Oxygen-dependent choline dehydrogenase OS=Photobacterium profundum (strain SS9) OX=298386 GN=betA PE=3 SV=1	Glucose-methanol-choline oxidoreductase OS=Nitrospirae bacterium OX=2026887 GN=E6K67_02775 PE=3 SV=1	E	Amino acid transport and metabolism	glucose-methanol-choline oxidoreductase [Nitrospirae bacterium]
EVM0005470								--	--	--	--	--	--	Protein of unknown function (DUF2457)	--	--	--	--	--
EVM0016548								[S]	Function unknown	--	--	--	--	Uncharacterized conserved protein (DUF2196)	--	Uncharacterized protein OS=Clostridium acidisoli DSM 12555 OX=1121291 GN=SAMN02745134_02125 PE=4 SV=1	S	Function unknown	YwbE family protein [Methanofollis sp. FWC-SCC2]
EVM0015120								--	--	Biological Process: proteolysis (GO:0006508);; Molecular Function: serine-type peptidase activity (GO:0008236);	--	--	--	Peptidase family S41	--	TSPc domain-containing protein OS=Deltaproteobacteria bacterium OX=2026735 GN=CL912_33780 PE=4 SV=1	--	--	--
EVM0012132								--	--	--	--	--	--	Mitochondrial inner membrane protein	--	Mitochondrial inner membrane protein OS=bacterium YEK0313 OX=1522316 GN=BN1110_06589 PE=4 SV=1	--	--	Mitochondrial inner membrane protein [bacterium YEK0313]
EVM0006387								--	--	Molecular Function: ATP binding (GO:0005524);	--	[Z]	Cytoskeleton	Hydrolytic ATP binding site of dynein motor region	--	Uncharacterized protein (Fragment) OS=Planctomycetaceae bacterium OX=2026779 GN=CMJ52_00020 PE=4 SV=1	--	--	AAA family ATPase, partial [archaeon]
EVM0014447								--	--	--	--	--	--	Heterokaryon incompatibility protein (HET)	--	HET domain-containing protein OS=Deltaproteobacteria bacterium OX=2026735 GN=CL912_22055 PE=4 SV=1	--	--	HET domain-containing protein, partial [Cytophagaceae bacterium]
EVM0005081			Y	Y				[R]	General function prediction only	Molecular Function: molecular_function (GO:0003674);; Molecular Function: catalytic activity (GO:0003824);; Biological Process: biological_process (GO:0008150);; Biological Process: metabolic process (GO:0008152);; Cellular Component: integral component of membrane (GO:0016021);; Molecular Function: oxidoreductase activity (GO:0016491);; Molecular Function: oxidoreductase activity, acting on CH-O…	K05275|1.3e-35|rru:Rru_A2876|K05275 pyridoxine 4-dehydrogenase [EC:1.1.1.65] | (RefSeq) aldo/keto reductase	[C]	Energy production and conversion	Aldo/keto reductase family	Putative tartrate transporter OS=Agrobacterium vitis OX=373 GN=ttuB PE=2 SV=1	Aldo_ket_red domain-containing protein OS=Rickettsiales bacterium OX=2026788 GN=CMP47_14645 PE=4 SV=1	C	Energy production and conversion	aldo/keto reductase [Acidobacteria bacterium 13_2_20CM_58_27]
EVM0013653								--	--	--	--	--	--	Heterokaryon incompatibility protein (HET)	--	HET domain-containing protein OS=Deltaproteobacteria bacterium OX=2026735 GN=CL912_32055 PE=4 SV=1	--	--	HET domain-containing protein, partial [Oxalobacteraceae bacterium]
EVM0004616								--	--	Biological Process: mitochondrial genome maintenance (GO:0000002);; Molecular Function: nucleic acid binding (GO:0003676);	--	--	--	RNA12 protein	--	RNA12 domain-containing protein OS=Rickettsiales bacterium OX=2026788 GN=CMP47_09845 PE=4 SV=1	--	--	--
EVM0013162								--	--	Molecular Function: nucleic acid binding (GO:0003676);; Molecular Function: phosphodiesterase I activity (GO:0004528);; Molecular Function: hydrolase activity, acting on ester bonds (GO:0016788);; Biological Process: interstrand cross-link repair (GO:0036297);; Molecular Function: metal ion binding (GO:0046872);	--	[S]	Function unknown	VRR-NUC domain	--	Fanconi-associated nuclease OS=Ruminiclostridium papyrosolvens DSM 2782 OX=588581 GN=Cpap_3986 PE=3 SV=1	O	Posttranslational modification, protein turnover, chaperones	VRR-NUC domain-containing protein [Acidisoma sp. L85]
EVM0007301								--	--	--	--	--	--	Dynamin family	--	--	--	--	--
EVM0012263								--	--	Molecular Function: mRNA (guanine-N7-)-methyltransferase activity (GO:0004482);	--	[A]	RNA processing and modification	mRNA capping enzyme	--	mRNA (guanine-N(7)-)-methyltransferase OS=Aestuariivita sp. OX=1872407 GN=CL532_01085 PE=3 SV=1	--	--	--
EVM0001444	GH2							[G]	Carbohydrate transport and metabolism	Molecular Function: hydrolase activity, hydrolyzing O-glycosyl compounds (GO:0004553);; Biological Process: carbohydrate metabolic process (GO:0005975);	K01190|3.6e-74|tsc:TSC_c19250|K01190 beta-galactosidase [EC:3.2.1.23] | (RefSeq) beta-galactosidase	--	--	Glycosyl hydrolases family 2, TIM barrel domain	Beta-galactosidase OS=Thermoanaerobacterium thermosulfurigenes OX=33950 GN=lacZ PE=1 SV=1	Glycosyl hydrolases family 2 OS=Paenibacillus sp. yr247 OX=1761880 GN=SAMN04487897_102133 PE=3 SV=1	G	Carbohydrate transport and metabolism	glycoside hydrolase family 2 [Paenibacillus sp. yr247]
EVM0005244								--	--	--	--	--	--	Est1 DNA/RNA binding domain	--	EST1_DNA_bind domain-containing protein (Fragment) OS=Deltaproteobacteria bacterium OX=2026735 GN=EOO40_05830 PE=4 SV=1	--	--	hypothetical protein EOO40_05830, partial [Deltaproteobacteria bacterium]
EVM0012058								--	--	--	--	--	--	Autophagy-related protein 2 CAD motif	--	ATG2_CAD domain-containing protein (Fragment) OS=Oxalobacteraceae bacterium OX=1871070 GN=EOO77_25135 PE=4 SV=1	--	--	hypothetical protein EOO77_25135, partial [Oxalobacteraceae bacterium]
EVM0015314								--	--	Molecular Function: protein binding (GO:0005515);	--	--	--	F-box-like	--	--	--	--	--
EVM0012252				Y	Y			--	--	Molecular Function: protein binding (GO:0005515);	--	[R]	General function prediction only	Tetratricopeptide repeat	--	--	--	--	tetratricopeptide repeat protein, partial [archaeon]
EVM0008841								[Q]	Secondary metabolites biosynthesis, transport and catabolism	Molecular Function: oxidoreductase activity, acting on single donors with incorporation of molecular oxygen, incorporation of two atoms of oxygen (GO:0016702);; Molecular Function: metal ion binding (GO:0046872);; Biological Process: oxidation-reduction process (GO:0055114);	K00464|2.9e-26|pseu:Pse7367_1699|K00464 all-trans-8'-apo-beta-carotenal 15,15'-oxygenase [EC:1.13.11.75] | (RefSeq) 9-cis-epoxycarotenoid dioxygenase	--	--	Retinal pigment epithelial membrane protein	Lignostilbene-alpha,beta-dioxygenase isozyme I OS=Sphingomonas paucimobilis OX=13689 PE=1 SV=1	Dioxygenase OS=Paraburkholderia bannensis OX=765414 GN=EHZ19_25480 PE=3 SV=1	Q	Secondary metabolites biosynthesis, transport and catabolism	carotenoid oxygenase family protein [Sphingomonadaceae bacterium KCTC 52780]
EVM0004473								--	--	Biological Process: proteolysis (GO:0006508);; Molecular Function: serine-type peptidase activity (GO:0008236);	--	--	--	Peptidase family S41	--	TSPc domain-containing protein OS=Deltaproteobacteria bacterium OX=2026735 GN=CL912_33780 PE=4 SV=1	--	--	--
EVM0002527				Y	Y			[P]	Inorganic ion transport and metabolism	Molecular Function: copper ion binding (GO:0005507);; Molecular Function: ATP binding (GO:0005524);; Cellular Component: cellular_component (GO:0005575);; Cellular Component: extracellular region (GO:0005576);; Cellular Component: cell wall (GO:0005618);; Cellular Component: intracellular (GO:0005622);; Cellular Component: obsolete cell (GO:0005623);; Cellular Component: cytoplasm (GO:0005737);; …	K01533|1.2e-96|emn:M876_10785|K01533 P-type Cu2+ transporter [EC:7.2.2.9] | (RefSeq) copper transporter	[P]	Inorganic ion transport and metabolism	E1-E2 ATPase	Probable copper-transporting ATPase PacS OS=Synechococcus elongatus (strain PCC 7942 / FACHB-805) OX=1140 GN=pacS PE=3 SV=2	Copper-exporting P-type ATPase OS=Fonticella tunisiensis OX=1096341 GN=EDD71_10182 PE=3 SV=1	P	Inorganic ion transport and metabolism	heavy metal translocating P-type ATPase, partial [Klebsiella pneumoniae]
EVM0011777			Y	Y	Y			[G]	Carbohydrate transport and metabolism	Cellular Component: integral component of membrane (GO:0016021);; Molecular Function: transmembrane transporter activity (GO:0022857);; Biological Process: transmembrane transport (GO:0055085);	--	[G]	Carbohydrate transport and metabolism	Major Facilitator Superfamily	--	Major Facilitator Superfamily protein OS=Rhizobium leguminosarum OX=384 GN=DLJ82_7101 PE=4 SV=1	--	--	MFS transporter [Arsenophonus endosymbiont of Bemisia tabaci]
EVM0013759								--	--	--	--	--	--	NACHT domain	--	Uncharacterized protein OS=Arsenophonus endosymbiont of Bemisia tabaci Asia II 3 OX=1868623 GN=BBD39_06055 PE=4 SV=1	--	--	hypothetical protein [Arsenophonus endosymbiont of Bemisia tabaci]
EVM0015819								--	--	--	--	--	--	Protein of unknown function (DUF3605)	--	--	--	--	--
EVM0010356				Y	Y			--	--	Molecular Function: DNA-binding transcription factor activity, RNA polymerase II-specific (GO:0000981);; Molecular Function: DNA binding (GO:0003677);; Cellular Component: nucleus (GO:0005634);; Biological Process: transcription, DNA-templated (GO:0006351);; Biological Process: regulation of transcription, DNA-templated (GO:0006355);; Molecular Function: zinc ion binding (GO:0008270);; Cellular C…	--	--	--	Fungal specific transcription factor domain	--	Fungal_trans domain-containing protein OS=Deltaproteobacteria bacterium OX=2026735 GN=CL912_04615 PE=4 SV=1	--	--	fungal specific transcription factor domain-containing protein, partial [Cytophagaceae bacterium]
EVM0009664				Y	Y			--	--	Molecular Function: nucleic acid binding (GO:0003676);	--	[R]	General function prediction only	C2H2-type zinc finger	--	--	--	--	--
EVM0004746								--	--	Molecular Function: DNA binding (GO:0003677);	--	--	--	--	--	HTH CENPB-type domain-containing protein OS=Cytophagaceae bacterium OX=2026729 GN=EOO38_16235 PE=4 SV=1	--	--	hypothetical protein EOO38_16235 [Cytophagaceae bacterium]
EVM0013309				Y				--	--	--	--	--	--	Zinc-finger double-stranded RNA-binding	--	--	--	--	--
EVM0015971								[J]	Translation, ribosomal structure and biogenesis	Molecular Function: structural constituent of ribosome (GO:0003735);; Cellular Component: ribosome (GO:0005840);; Biological Process: translation (GO:0006412);	K02871|1.1e-24|tam:Theam_0379|K02871 large subunit ribosomal protein L13 | (RefSeq) ribosomal protein L13	[J]	Translation, ribosomal structure and biogenesis	Ribosomal protein L13	50S ribosomal protein L13 OS=Geobacter sp. (strain M21) OX=443144 GN=rplM PE=3 SV=1	50S ribosomal protein L13 OS=Microgenomates group bacterium RIFCSPLOWO2_01_FULL_46_13 OX=1817750 GN=rplM PE=3 SV=1	J	Translation, ribosomal structure and biogenesis	50S ribosomal protein L13 [Microgenomates group bacterium RIFCSPHIGHO2_01_FULL_45_11]
EVM0012107								--	--	Molecular Function: protein binding (GO:0005515);	--	[OR]	--	Ubiquitin family	--	--	--	--	--
EVM0015000								[C]	Energy production and conversion	--	K02169|5.3e-06|rdi:CMV14_02585|K02169 malonyl-CoA O-methyltransferase [EC:2.1.1.197] | (RefSeq) methyltransferase type 11	--	--	Methyltransferase domain	--	--	Q	Secondary metabolites biosynthesis, transport and catabolism	--
EVM0005683								--	--	Biological Process: SRP-dependent cotranslational protein targeting to membrane (GO:0006614);; Molecular Function: 7S RNA binding (GO:0008312);; Cellular Component: signal recognition particle (GO:0048500);	--	[U]	Intracellular trafficking, secretion, and vesicular transport	Putative TPR-like repeat	--	--	--	--	--
EVM0003618				Y	Y			--	--	Molecular Function: DNA-binding transcription factor activity, RNA polymerase II-specific (GO:0000981);; Molecular Function: DNA binding (GO:0003677);; Cellular Component: nucleus (GO:0005634);; Biological Process: transcription, DNA-templated (GO:0006351);; Biological Process: regulation of transcription, DNA-templated (GO:0006355);; Molecular Function: zinc ion binding (GO:0008270);; Cellular C…	--	--	--	Fungal specific transcription factor domain	--	Zn(2)-C6 fungal-type domain-containing protein OS=Rickettsiales bacterium OX=2026788 GN=CMP47_13260 PE=4 SV=1	--	--	--
EVM0004367								--	--	--	--	--	--	Protein of unknown function (DUF3659)	--	--	--	--	--
EVM0006116								[J]	Translation, ribosomal structure and biogenesis	Molecular Function: magnesium ion binding (GO:0000287);; Biological Process: tRNA modification (GO:0006400);; Molecular Function: tRNA guanylyltransferase activity (GO:0008193);	K10761|9.9e-23|gog:C1280_26335|K10761 tRNA(His) guanylyltransferase [EC:2.7.7.79] | (RefSeq) hypothetical protein	--	--	tRNAHis guanylyltransferase	--	tRNA(His) guanylyltransferase OS=Spirochaetes bacterium OX=2202144 GN=E6R13_07505 PE=3 SV=1	S	Function unknown	hypothetical protein E6R13_07505 [Spirochaetes bacterium]
EVM0010098								--	--	--	--	--	--	F-box domain	--	--	--	--	--
EVM0003941				Y	Y			--	--	Molecular Function: protein binding (GO:0005515);	--	[R]	General function prediction only	WD domain, G-beta repeat	--	--	S	Function unknown	--
EVM0012087								--	--	--	--	[R]	General function prediction only	PHD-finger	--	PHD-type domain-containing protein OS=Rickettsiales bacterium OX=2026788 GN=CMP47_08005 PE=4 SV=1	--	--	--
EVM0006057								--	--	--	--	--	--	Protein of unknown function (DUF3638)	--	Uncharacterized protein OS=Deltaproteobacteria bacterium OX=2026735 GN=CL912_30000 PE=4 SV=1	D	Cell cycle control, cell division, chromosome partitioning	hypothetical protein EOP49_07980 [Sphingobacteriales bacterium]
EVM0012715								--	--	Molecular Function: calcium-dependent cysteine-type endopeptidase activity (GO:0004198);; Biological Process: proteolysis (GO:0006508);	--	[OT]	--	Calpain family cysteine protease	--	Calpain catalytic domain-containing protein OS=Archangium gephyra OX=48 GN=DI536_34045 PE=4 SV=1	S	Function unknown	hypothetical protein EON65_02390, partial [archaeon]
EVM0001188								--	--	--	--	--	--	Est1 DNA/RNA binding domain	--	EST1_DNA_bind domain-containing protein (Fragment) OS=Deltaproteobacteria bacterium OX=2026735 GN=EOO40_05830 PE=4 SV=1	--	--	hypothetical protein EOO40_05830, partial [Deltaproteobacteria bacterium]
EVM0005089						P		--	--	--	--	--	--	WSC domain	--	--	--	--	--
EVM0005599				Y	Y			[T]	Signal transduction mechanisms	Molecular Function: phosphorelay sensor kinase activity (GO:0000155);; Biological Process: phosphorelay signal transduction system (GO:0000160);; Molecular Function: protein binding (GO:0005515);; Biological Process: signal transduction (GO:0007165);; Cellular Component: integral component of membrane (GO:0016021);	K11527|1.5e-59|plh:VT85_13370|K11527 two-component system, sensor histidine kinase and response regulator [EC:2.7.13.3] | (RefSeq) rpfC; Sensory/regulatory protein RpfC	[T]	Signal transduction mechanisms	Histidine kinase-, DNA gyrase B-, and HSP90-like ATPase	Sensor histidine kinase GacS OS=Pseudomonas protegens (strain DSM 19095 / LMG 27888 / CHA0) OX=1124983 GN=gacS PE=3 SV=1	Uncharacterized protein OS=Planctomycetes bacterium SCN 63-9 OX=1660165 GN=ABS79_03035 PE=4 SV=1	T	Signal transduction mechanisms	response regulator [PVC group bacterium]
EVM0001107								--	--	--	--	[D]	Cell cycle control, cell division, chromosome partitioning	Sad1 / UNC-like C-terminal	--	--	--	--	--
EVM0014658								[S]	Function unknown	--	--	--	--	Bacterial protein of unknown function (DUF885)	--	Uncharacterized protein OS=Armatimonadetes bacterium 55-13 OX=1895717 GN=BGO01_02200 PE=4 SV=1	S	Function unknown	hypothetical protein BGO01_02200 [Armatimonadetes bacterium 55-13]
EVM0010686								[L]	Replication, recombination and repair	--	--	[DL]	--	Rad17 P-loop domain	--	--	--	--	replication factor C large subunit [Thermococcus sp. Bubb.Bath]
EVM0016581								--	--	--	--	[R]	General function prediction only	Myotubularin-like phosphatase domain	--	Myotubularin phosphatase domain-containing protein (Fragment) OS=Moraxellaceae bacterium OX=1889775 GN=EOO68_10135 PE=4 SV=1	--	--	hypothetical protein EOO68_10135, partial [Moraxellaceae bacterium]
EVM0009646								--	--	Molecular Function: protein binding (GO:0005515);	--	[A]	RNA processing and modification	FF domain	--	--	--	--	--
EVM0000002								[G]	Carbohydrate transport and metabolism	--	--	--	--	--	--	Gluconolactonase OS=Cyanobium sp. OX=2164130 GN=DCF18_09235 PE=4 SV=1	G	Carbohydrate transport and metabolism	gluconolactonase [Cyanobium sp.]
EVM0003538				Y	Y			[I]	Lipid transport and metabolism	Molecular Function: 3-hydroxyisobutyryl-CoA hydrolase activity (GO:0003860);	K01692|2.5e-64|rpm:RSPPHO_02033|K01692 enoyl-CoA hydratase [EC:4.2.1.17] | (RefSeq) Enoyl-CoA hydratase	[I]	Lipid transport and metabolism	Enoyl-CoA hydratase/isomerase	Putative enoyl-CoA hydratase/isomerase YhaR OS=Bacillus subtilis (strain 168) OX=224308 GN=yhaR PE=3 SV=4	3-hydroxyisobutyryl-CoA hydrolase OS=Caenispirillum salinarum AK4 OX=1238182 GN=C882_3975 PE=4 SV=1	I	Lipid transport and metabolism	enoyl-CoA hydratase/isomerase family protein [Caenispirillum salinarum]
EVM0011115				Y				--	--	Cellular Component: protein phosphatase type 2A complex (GO:0000159);; Biological Process: signal transduction (GO:0007165);; Cellular Component: integral component of membrane (GO:0016021);; Molecular Function: protein phosphatase regulator activity (GO:0019888);	--	[T]	Signal transduction mechanisms	Protein phosphatase 2A regulatory B subunit (B56 family)	--	Elongation of very long chain fatty acids protein OS=Sphingobacteriales bacterium OX=2044944 GN=EOP49_27810 PE=4 SV=1	--	--	hypothetical protein EON64_01935 [archaeon]
EVM0016029								[P]	Inorganic ion transport and metabolism	Molecular Function: N,N-dimethylaniline monooxygenase activity (GO:0004499);; Molecular Function: flavin adenine dinucleotide binding (GO:0050660);; Molecular Function: NADP binding (GO:0050661);; Biological Process: oxidation-reduction process (GO:0055114);	K13614|4.3e-30|mmai:sS8_1945|K13614 polyketide synthase PksN | (RefSeq) hypothetical protein	[Q]	Secondary metabolites biosynthesis, transport and catabolism	Flavin-binding monooxygenase-like	--	Flavin-binding monooxygenase-like OS=Thermoflexibacter ruber OX=1003 GN=SAMN04488541_1003118 PE=3 SV=1	C	Energy production and conversion	NAD(P)-binding domain-containing protein [Thermoflexibacter ruber]
EVM0009546								[J]	Translation, ribosomal structure and biogenesis	Cellular Component: exosome (RNase complex) (GO:0000178);; Molecular Function: molecular_function (GO:0003674);; Molecular Function: catalytic activity (GO:0003824);; Molecular Function: nuclease activity (GO:0004518);; Molecular Function: ribonuclease activity (GO:0004540);; Biological Process: nucleobase-containing compound metabolic process (GO:0006139);; Biological Process: rRNA processing (G…	K00989|2.4e-07|rca:Rcas_3937|K00989 ribonuclease PH [EC:2.7.7.56] | (RefSeq) ribonuclease PH	[J]	Translation, ribosomal structure and biogenesis	3' exoribonuclease family, domain 1	Ribonuclease PH OS=Clostridium botulinum (strain Alaska E43 / Type E3) OX=508767 GN=rph PE=3 SV=1	Exosome complex exonuclease Rrp41 OS=Candidatus Marinimicrobia bacterium OX=2026760 GN=CMG08_07040 PE=4 SV=1	J	Translation, ribosomal structure and biogenesis	exosome complex exonuclease Rrp41 [Candidatus Bathyarchaeota archaeon]
EVM0000151								--	--	Cellular Component: microtubule organizing center (GO:0005815);	--	--	--	Centrosomin N-terminal motif 1	--	--	--	--	--
EVM0007604								--	--	--	--	--	--	Vacuolar sorting 38 and autophagy-related subunit 14	--	--	--	--	--
EVM0001684			Y	Y	Y			[Q]	Secondary metabolites biosynthesis, transport and catabolism	Molecular Function: zinc ion binding (GO:0008270);; Molecular Function: oxidoreductase activity (GO:0016491);; Molecular Function: transferase activity (GO:0016740);; Molecular Function: phosphopantetheine binding (GO:0031177);; Biological Process: oxidation-reduction process (GO:0055114);	K12442|6.7e-261|msc:BN69_1426|K12442 phthiocerol/phenolphthiocerol synthesis type-I polyketide synthase C [EC:2.3.1.292] | (RefSeq) Polyketide synthase	[I]	Lipid transport and metabolism	Beta-ketoacyl synthase, N-terminal domain	Neocarzinostatin naphthoate synthase OS=Streptomyces carzinostaticus OX=1897 GN=ncsB PE=1 SV=1	Acyl transferase domain-containing protein OS=Singulisphaera sp. GP187 OX=1882752 GN=SAMN05444166_3405 PE=3 SV=1	--	--	type I polyketide synthase [Singulisphaera sp. GP187]
EVM0002863				Y				[O]	Posttranslational modification, protein turnover, chaperones	Molecular Function: obsolete transcription factor activity, protein binding (GO:0000988);; Molecular Function: obsolete transcription factor activity, transcription factor binding (GO:0000989);; Molecular Function: molecular_function (GO:0003674);; Molecular Function: protein disulfide isomerase activity (GO:0003756);; Molecular Function: catalytic activity (GO:0003824);; Molecular Function: bind…	K03686|9.6e-54|nel:NELON_02410|K03686 molecular chaperone DnaJ | (RefSeq) molecular chaperone DnaJ	[O]	Posttranslational modification, protein turnover, chaperones	DnaJ C terminal domain	Chaperone protein DnaJ OS=Methylobacillus flagellatus (strain KT / ATCC 51484 / DSM 6875) OX=265072 GN=dnaJ PE=3 SV=1	Chaperone protein DnaJ OS=Candidatus Marinamargulisbacteria bacterium SCGC AG-439-L15 OX=2184346 GN=dnaJ PE=3 SV=1	O	Posttranslational modification, protein turnover, chaperones	molecular chaperone DnaJ [Candidatus Marinamargulisbacteria bacterium SCGC AG-439-L15]
EVM0013121								[Q]	Secondary metabolites biosynthesis, transport and catabolism	--	K01322|8.6e-26|vfi:VF_A0660|K01322 prolyl oligopeptidase [EC:3.4.21.26] | (RefSeq) prolyl endopeptidase	--	--	Glyoxalase/Bleomycin resistance protein/Dioxygenase superfamily	--	Glyoxalase OS=Solirubrum puertoriconensis OX=1751427 GN=ASU33_02540 PE=4 SV=1	E	Amino acid transport and metabolism	VOC family protein [Solirubrum puertoriconensis]
EVM0002528			Y	Y	Y			[T]	Signal transduction mechanisms	Molecular Function: protein kinase activity (GO:0004672);; Molecular Function: ATP binding (GO:0005524);; Biological Process: protein phosphorylation (GO:0006468);	K12132|3.1e-10|rtn:A6122_0483|K12132 eukaryotic-like serine/threonine-protein kinase [EC:2.7.11.1] | (RefSeq) hypothetical protein	[R]	General function prediction only	Protein kinase domain	--	Non-specific serine/threonine protein kinase OS=Deltaproteobacteria bacterium OX=2026735 GN=CL912_14475 PE=4 SV=1	--	--	serine/threonine protein kinase [Amycolatopsis cihanbeyliensis]
EVM0015985				Y				--	--	Molecular Function: DNA binding (GO:0003677);; Molecular Function: zinc ion binding (GO:0008270);	--	--	--	DDE superfamily endonuclease	--	Uncharacterized protein OS=Hymenobacter sp. OX=1898978 GN=EOO61_09000 PE=4 SV=1	--	--	hypothetical protein DI628_08950 [Blastochloris viridis]
EVM0006239								[G]	Carbohydrate transport and metabolism	Molecular Function: protein binding (GO:0005515);; Cellular Component: cellular_component (GO:0005575);; Cellular Component: obsolete cell (GO:0005623);; Cellular Component: plasma membrane (GO:0005886);; Cellular Component: membrane (GO:0016020);; Cellular Component: integral component of membrane (GO:0016021);; Molecular Function: hydrolase activity (GO:0016787);; Cellular Component: obsolete c…	K13021|1.7e-11|metx:A3862_20235|K13021 MFS transporter, ACS family, tartrate transporter | (RefSeq) hypothetical protein	[R]	General function prediction only	Haloacid dehalogenase-like hydrolase	Putative tartrate transporter OS=Agrobacterium vitis OX=373 GN=ttuB PE=2 SV=1	TIGR01456 family HAD-type hydrolase OS=Deltaproteobacteria bacterium OX=2026735 GN=CL912_01825 PE=4 SV=1	G	Carbohydrate transport and metabolism	sugar phosphate permease [Pseudomonas sp. LP_7_YM]
EVM0002934								--	--	--	--	--	--	Protein of unknown function (DUF2408)	--	--	--	--	--
EVM0014115			Y	Y	Y			[Q]	Secondary metabolites biosynthesis, transport and catabolism	Molecular Function: catalytic activity (GO:0003824);; Molecular Function: phosphopantetheine binding (GO:0031177);	K16416|1.0e-130|msd:MYSTI_04320|K16416 myxalamid-type nonribosomal peptide synthetase MxaA | (RefSeq) non-ribosomal peptide synthetase	[Q]	Secondary metabolites biosynthesis, transport and catabolism	AMP-binding enzyme	Linear gramicidin synthase subunit D OS=Brevibacillus parabrevis OX=54914 GN=lgrD PE=1 SV=1	Carrier domain-containing protein OS=Rubrobacter xylanophilus OX=49319 GN=RxyAA322_10510 PE=4 SV=1	Q	Secondary metabolites biosynthesis, transport and catabolism	amino acid adenylation domain-containing protein [Kallotenue sp. CFH 73958]
EVM0008050								--	--	--	--	--	--	--	--	--	--	--	hypothetical protein DM087_30055, partial [Klebsiella pneumoniae]
EVM0005606				Y	Y			--	--	Molecular Function: DNA-binding transcription factor activity, RNA polymerase II-specific (GO:0000981);; Cellular Component: nucleus (GO:0005634);; Biological Process: regulation of transcription, DNA-templated (GO:0006355);; Molecular Function: zinc ion binding (GO:0008270);	--	--	--	Fungal specific transcription factor domain	--	Uncharacterized protein OS=Deltaproteobacteria bacterium OX=2026735 GN=CL912_27910 PE=4 SV=1	--	--	--
EVM0012961				Y	Y			--	--	Molecular Function: protein kinase activity (GO:0004672);; Molecular Function: protein binding (GO:0005515);; Molecular Function: ATP binding (GO:0005524);; Biological Process: rRNA processing (GO:0006364);; Cellular Component: small-subunit processome (GO:0032040);	--	[R]	General function prediction only	Utp21 specific WD40 associated putative domain	--	Non-specific serine/threonine protein kinase OS=Planctomycetes bacterium Pla111 OX=2528000 GN=pknB_9 PE=4 SV=1	S	Function unknown	hypothetical protein EON65_19775 [archaeon]
EVM0012384	GH1			Y	Y			[G]	Carbohydrate transport and metabolism	Molecular Function: hydrolase activity, hydrolyzing O-glycosyl compounds (GO:0004553);; Molecular Function: protein binding (GO:0005515);; Biological Process: carbohydrate metabolic process (GO:0005975);; Molecular Function: beta-glucosidase activity (GO:0008422);; Biological Process: cellulose catabolic process (GO:0030245);; Molecular Function: scopolin beta-glucosidase activity (GO:0102483);	K05350|6.9e-81|pob:LPB03_10185|K05350 beta-glucosidase [EC:3.2.1.21] | (RefSeq) beta-glucosidase	[G]	Carbohydrate transport and metabolism	Glycosyl hydrolase family 1	Aryl-phospho-beta-D-glucosidase BglC OS=Bacillus subtilis (strain 168) OX=224308 GN=bglC PE=1 SV=1	Beta-glucosidase OS=Polaribacter vadi OX=1774273 GN=LPB3_10195 PE=3 SV=1	G	Carbohydrate transport and metabolism	beta-glucosidase [Polaribacter vadi]
EVM0001536				Y	Y			[HC]	--	Molecular Function: FAD binding (GO:0071949);	K00480|9.1e-29|paru:CYR75_14290|K00480 salicylate hydroxylase [EC:1.14.13.1] | (RefSeq) salicylate hydroxylase	--	--	NAD(P)-binding Rossmann-like domain	--	Salicylate hydroxylase OS=Paracoccus jeotgali OX=2065379 GN=CYR75_14290 PE=4 SV=1	--	--	FAD-dependent monooxygenase [Arthrobacter sp. MA-N2]
EVM0008459				Y				[I]	Lipid transport and metabolism	Biological Process: lipid metabolic process (GO:0006629);; Molecular Function: hydrolase activity (GO:0016787);	K01052|4.8e-06|lmay:DPV73_07165|K01052 lysosomal acid lipase/cholesteryl ester hydrolase [EC:3.1.1.13] | (RefSeq) alpha/beta hydrolase	[I]	Lipid transport and metabolism	Partial alpha/beta-hydrolase lipase region	--	Alpha/beta fold hydrolase (Fragment) OS=Cytophagaceae bacterium OX=2026729 GN=EOO38_29790 PE=4 SV=1	I	Lipid transport and metabolism	alpha/beta fold hydrolase, partial [Cytophagaceae bacterium]
EVM0000990				Y				[E]	Amino acid transport and metabolism	Cellular Component: integral component of membrane (GO:0016021);; Molecular Function: transmembrane transporter activity (GO:0022857);	K03294|3.6e-249|axn:AX27061_0936|K03294 basic amino acid/polyamine antiporter, APA family | (RefSeq) Amino acid permease-associated region	[E]	Amino acid transport and metabolism	Amino acid permease	Uncharacterized amino acid permease YhdG OS=Bacillus subtilis (strain 168) OX=224308 GN=yhdG PE=2 SV=1	Inner membrane transport protein YbaT OS=Alcaligenes xylosoxydans xylosoxydans OX=85698 GN=ybaT PE=4 SV=1	E	Amino acid transport and metabolism	MULTISPECIES: APC family permease [Achromobacter]
EVM0012636				Y	Y			--	--	--	--	[TU]	--	--	--	--	--	--	--
EVM0009844								[G]	Carbohydrate transport and metabolism	Molecular Function: molecular_function (GO:0003674);; Molecular Function: catalytic activity (GO:0003824);; Molecular Function: binding (GO:0005488);; Biological Process: vitamin metabolic process (GO:0006766);; Biological Process: water-soluble vitamin metabolic process (GO:0006767);; Biological Process: nitrogen compound metabolic process (GO:0006807);; Biological Process: biological_process (G…	K02020|6.2e-10|bfn:OI25_7777|K02020 molybdate transport system substrate-binding protein | (RefSeq) bacterial extracellular solute-binding family protein	--	--	Class II Aldolase and Adducin N-terminal domain	3-hydroxy-2-methylpyridine-4,5-dicarboxylate 4-decarboxylase OS=Mesorhizobium japonicum (strain LMG 29417 / CECT 9101 / MAFF 303099) OX=266835 GN=mlr6791 PE=1 SV=1	HCOMODA/2-hydroxy-3-carboxy-muconic semialdehyde decarboxylase OS=Bradyrhizobium erythrophlei OX=1437360 GN=SAMN05444170_6845 PE=4 SV=1	G	Carbohydrate transport and metabolism	class II aldolase/adducin family protein [Halomonas coralii]
EVM0012919								--	--	--	--	[R]	General function prediction only	Nuclear protein Es2	--	--	--	--	--
EVM0014725				Y	Y			--	--	--	--	--	--	CFEM domain	--	--	--	--	--
EVM0003863								--	--	--	--	[S]	Function unknown	Mitochondrial protein from FMP27	--	Uncharacterized protein (Fragment) OS=Rickettsiales bacterium OX=2026788 GN=CMP47_06690 PE=4 SV=1	--	--	--
EVM0014038								--	--	--	--	--	--	--	--	HET domain-containing protein OS=Deltaproteobacteria bacterium OX=2026735 GN=CL912_10135 PE=4 SV=1	--	--	--
EVM0000542								--	--	Cellular Component: integral component of membrane (GO:0016021);; Molecular Function: structural constituent of nuclear pore (GO:0017056);	--	--	--	--	--	Uncharacterized protein OS=Gimesia sp. OX=2024833 GN=CME32_27150 PE=4 SV=1	--	--	hypothetical protein C0599_12195 [Salinivirgaceae bacterium]
EVM0010650								[T]	Signal transduction mechanisms	Molecular Function: protein binding (GO:0005515);	--	[T]	Signal transduction mechanisms	FHA domain	--	--	--	--	--
EVM0011408								--	--	Molecular Function: protein binding (GO:0005515);	--	[T]	Signal transduction mechanisms	UBA-like domain	--	--	--	--	--
EVM0008775								--	--	--	--	--	--	--	--	--	--	--	hypothetical protein, partial [Klebsiella michiganensis]
EVM0013876	AA7			Y	Y			[HR]	--	Molecular Function: oxidoreductase activity (GO:0016491);; Molecular Function: flavin adenine dinucleotide binding (GO:0050660);; Biological Process: oxidation-reduction process (GO:0055114);; Molecular Function: FAD binding (GO:0071949);	--	--	--	FAD binding domain	6-hydroxy-D-nicotine oxidase OS=Pseudarthrobacter oxydans OX=1671 PE=1 SV=2	FAD-binding protein OS=Devosia sp. 66-22 OX=1895753 GN=BGO81_13675 PE=3 SV=1	C	Energy production and conversion	FAD-binding protein [Devosia sp. 66-22]
EVM0007476								--	--	Cellular Component: integral component of membrane (GO:0016021);	--	[T]	Signal transduction mechanisms	Organic solute transporter Ostalpha	--	Uncharacterized protein OS=Proteobacteria bacterium OX=1977087 GN=EOP02_03590 PE=4 SV=1	--	--	hypothetical protein EOP02_03590 [Proteobacteria bacterium]
EVM0008810								--	--	Molecular Function: protein phosphatase inhibitor activity (GO:0004864);; Biological Process: regulation of signal transduction (GO:0009966);	--	--	--	Protein phosphatase inhibitor 2 (IPP-2)	--	Uncharacterized protein OS=Deltaproteobacteria bacterium OX=2026735 GN=CL912_16710 PE=4 SV=1	--	--	--
EVM0014895								--	--	Molecular Function: zinc ion binding (GO:0008270);	--	--	--	Zinc finger, ZZ type	--	--	--	--	--
EVM0015176				Y				--	--	--	--	--	--	Tc5 transposase DNA-binding domain	--	--	--	--	--
EVM0014550				Y	Y			[L]	Replication, recombination and repair	Molecular Function: nucleic acid binding (GO:0003676);; Molecular Function: helicase activity (GO:0004386);; Molecular Function: ATP binding (GO:0005524);	K11927|1.9e-50|jaz:YQ44_03270|K11927 ATP-dependent RNA helicase RhlE [EC:3.6.4.13] | (RefSeq) DEAD/DEAH box helicase	[A]	RNA processing and modification	DEAD/DEAH box helicase	ATP-dependent RNA helicase SrmB OS=Escherichia coli (strain K12) OX=83333 GN=srmB PE=1 SV=1	DEAD/DEAH box helicase OS=Duganella sp. CY42W OX=2692169 GN=GTP69_28555 PE=3 SV=1	--	--	DEAD/DEAH box helicase [Duganella levis]
EVM0006757				Y	Y			[L]	Replication, recombination and repair	Molecular Function: nucleic acid binding (GO:0003676);; Molecular Function: helicase activity (GO:0004386);; Molecular Function: ATP binding (GO:0005524);	K11927|3.3e-54|nen:NCHU2750_25100|K11927 ATP-dependent RNA helicase RhlE [EC:3.6.4.13] | (RefSeq) rhlE; RNA helicase	[A]	RNA processing and modification	DEAD/DEAH box helicase	ATP-dependent RNA helicase RhlB OS=Pseudomonas syringae pv. tomato (strain ATCC BAA-871 / DC3000) OX=223283 GN=rhlB PE=3 SV=1	DEAD/DEAH box helicase OS=Rhizobium sp. 24NR OX=2503024 GN=EPK99_09135 PE=4 SV=1	L	Replication, recombination and repair	DEAD/DEAH box helicase [Rhizobiales bacterium]
EVM0006988								[R]	General function prediction only	--	--	--	--	Cupin domain	--	Cupin domain-containing protein OS=Sphingomonas sp. HMWF008 OX=2056845 GN=DBR17_05240 PE=4 SV=1	S	Function unknown	cupin domain-containing protein [Aestuariicella hydrocarbonica]
EVM0011053								--	--	Cellular Component: condensin complex (GO:0000796);	--	[BD]	--	Nuclear condensing complex subunits, C-term domain	--	Uncharacterized protein OS=Proteobacteria bacterium OX=1977087 GN=EOP04_10940 PE=4 SV=1	--	--	--
EVM0004075								--	--	--	--	--	--	B-block binding subunit of TFIIIC	--	Uncharacterized protein (Fragment) OS=Alphaproteobacteria bacterium OX=1913988 GN=EON58_08950 PE=4 SV=1	--	--	hypothetical protein EON58_08950, partial [Alphaproteobacteria bacterium]
EVM0004729				Y	Y			[HC]	--	Molecular Function: monooxygenase activity (GO:0004497);; Molecular Function: FAD binding (GO:0071949);	K00480|1.6e-16|bcv:Bcav_2779|K00480 salicylate hydroxylase [EC:1.14.13.1] | (RefSeq) monooxygenase FAD-binding	--	--	FAD binding domain	Uncharacterized protein MT1298 OS=Mycobacterium tuberculosis (strain CDC 1551 / Oshkosh) OX=83331 GN=MT1298 PE=4 SV=1	FAD-binding monooxygenase OS=Subtercola boreus OX=120213 GN=B7R54_11800 PE=4 SV=1	--	--	FAD-dependent monooxygenase [Subtercola boreus]
EVM0010668								[R]	General function prediction only	--	--	--	--	Tetratricopeptide repeat	--	Tetratricopeptide repeat protein (Fragment) OS=Leptolyngbya sp. SIO3F4 OX=2607780 GN=F6K11_07610 PE=4 SV=1	K	Transcription	TIR domain-containing protein [Candidatus Omnitrophica bacterium]
EVM0014451								--	--	Cellular Component: nucleus (GO:0005634);	--	[S]	Function unknown	Utp25, U3 small nucleolar RNA-associated SSU processome protein 25	--	--	--	--	hypothetical protein EON65_14265 [archaeon]
EVM0014346			Y	Y	Y			[QV]	--	Molecular Function: monooxygenase activity (GO:0004497);; Molecular Function: iron ion binding (GO:0005506);; Molecular Function: oxidoreductase activity, acting on paired donors, with incorporation or reduction of molecular oxygen (GO:0016705);; Molecular Function: heme binding (GO:0020037);; Biological Process: oxidation-reduction process (GO:0055114);	K22997|1.5e-22|sauo:BV401_07565|K22997 cyclooctat-9-en-7-ol 5-monooxygenase [EC:1.14.99.61] | (RefSeq) cytochrome P450	[Q]	Secondary metabolites biosynthesis, transport and catabolism	Cytochrome P450	Pentalenene oxygenase OS=Streptomyces avermitilis (strain ATCC 31267 / DSM 46492 / JCM 5070 / NBRC 14893 / NCIMB 12804 / NRRL 8165 / MA-4680) OX=227882 GN=ptlI PE=1 SV=1	Uncharacterized protein OS=Deltaproteobacteria bacterium OX=2026735 GN=CL912_22880 PE=3 SV=1	Q	Secondary metabolites biosynthesis, transport and catabolism	cytochrome P450 [Myxococcaceae bacterium]
EVM0006700								--	--	--	--	--	--	Chitin synthesis regulation, resistance to Congo red	--	--	--	--	--
EVM0006074								--	--	Molecular Function: protein binding (GO:0005515);	--	--	--	WD domain, G-beta repeat	--	WD_REPEATS_REGION domain-containing protein OS=Hyella patelloides LEGE 07179 OX=945734 GN=H1P_1200002 PE=4 SV=1	K	Transcription	caspase family protein [Hyella patelloides]
EVM0008020								[Q]	Secondary metabolites biosynthesis, transport and catabolism	Molecular Function: oxidoreductase activity (GO:0016491);	K06221|2.4e-17|ari:UM93_04780|K06221 2,5-diketo-D-gluconate reductase A [EC:1.1.1.346] | (RefSeq) oxidoreductase	--	--	Aldo/keto reductase family	--	Aldo/keto reductase OS=Sulfuricurvum sp. PC08-66 OX=1539066 GN=KU37_10635 PE=4 SV=1	S	Function unknown	aldo/keto reductase [Oligoflexus tunisiensis]
EVM0001800				Y	Y			[KL]	--	Molecular Function: ATP binding (GO:0005524);	K08282|1.0e-55|dvm:DvMF_0789|K08282 non-specific serine/threonine protein kinase [EC:2.7.11.1] | (RefSeq) Non-specific serine/threonine protein kinase	[K]	Transcription	SNF2 family N-terminal domain	Uncharacterized ATP-dependent helicase YwqA OS=Bacillus subtilis (strain 168) OX=224308 GN=ywqA PE=3 SV=2	Uncharacterized protein (Fragment) OS=Planctomycetaceae bacterium OX=2026779 GN=CMJ52_00015 PE=4 SV=1	L	Replication, recombination and repair	DEAD/DEAH box helicase [Verrucomicrobiaceae bacterium]
EVM0000906				Y	Y	P		[E]	Amino acid transport and metabolism	Molecular Function: serine-type carboxypeptidase activity (GO:0004185);; Biological Process: proteolysis (GO:0006508);	K09645|4.8e-36|lfa:LFA_0029|K09645 vitellogenic carboxypeptidase-like protein [EC:3.4.16.-] | (RefSeq) Carboxypeptidase	[OE]	--	Serine carboxypeptidase	--	Uncharacterized protein (Fragment) OS=Verrucomicrobiaceae bacterium OX=2026800 GN=EOP84_11265 PE=4 SV=1	E	Amino acid transport and metabolism	hypothetical protein EOP84_11265, partial [Verrucomicrobiaceae bacterium]
EVM0002504					Y			--	--	Molecular Function: protein phosphatase binding (GO:0019903);; Biological Process: regulation of phosphoprotein phosphatase activity (GO:0043666);	--	[D]	Cell cycle control, cell division, chromosome partitioning	SIT4 phosphatase-associated protein	--	--	--	--	hypothetical protein, partial [Lactobacillus parakefiri]
EVM0011493								--	--	--	K11904|1.8e-16|aon:DEH84_00695|K11904 type VI secretion system secreted protein VgrG | (RefSeq) hypothetical protein	--	--	Heterokaryon incompatibility protein Het-C	--	Uncharacterized protein OS=Archangium sp. Cb G35 OX=1920190 GN=BO221_39035 PE=4 SV=1	S	Function unknown	hypothetical protein BO221_39035 [Archangium sp. Cb G35]
EVM0012908								--	--	--	--	--	--	--	--	Uncharacterized protein OS=Rickettsiales bacterium OX=2026788 GN=CMP47_12930 PE=4 SV=1	--	--	--
EVM0006707								--	--	Molecular Function: DNA binding (GO:0003677);; Molecular Function: DNA-directed DNA polymerase activity (GO:0003887);; Cellular Component: nucleus (GO:0005634);; Biological Process: DNA repair (GO:0006281);; Molecular Function: DNA polymerase activity (GO:0034061);	--	[L]	Replication, recombination and repair	DNA polymerase beta thumb	--	DNA polymerase beta (Fragment) OS=Flavobacteriaceae bacterium OX=1871037 GN=CMB96_04880 PE=4 SV=1	--	--	hypothetical protein BV331_05652 [Pseudomonas syringae pv. actinidiae]
EVM0011912								[F]	Nucleotide transport and metabolism	Molecular Function: phosphoribosylformylglycinamidine cyclo-ligase activity (GO:0004641);; Molecular Function: ATP binding (GO:0005524);; Cellular Component: cytoplasm (GO:0005737);; Biological Process: 'de novo' IMP biosynthetic process (GO:0006189);	K01933|3.3e-110|ata:AWN88_25280|K01933 phosphoribosylformylglycinamidine cyclo-ligase [EC:6.3.3.1] | (RefSeq) phosphoribosylformylglycinamidine cyclo-ligase	[E]	Amino acid transport and metabolism	AIR synthase related protein, C-terminal domain	Phosphoribosylformylglycinamidine cyclo-ligase OS=Agrobacterium fabrum (strain C58 / ATCC 33970) OX=176299 GN=purM PE=3 SV=2	Phosphoribosylformylglycinamidine cyclo-ligase OS=Phyllobacterium leguminum OX=314237 GN=purM PE=3 SV=1	F	Nucleotide transport and metabolism	phosphoribosylformylglycinamidine cyclo-ligase [Phyllobacterium leguminum]
EVM0012163								--	--	Molecular Function: thiol-dependent ubiquitin-specific protease activity (GO:0004843);; Biological Process: ubiquitin-dependent protein catabolic process (GO:0006511);; Biological Process: protein deubiquitination (GO:0016579);; Molecular Function: thiol-dependent ubiquitinyl hydrolase activity (GO:0036459);	--	[O]	Posttranslational modification, protein turnover, chaperones	Ubiquitin carboxyl-terminal hydrolase	--	Ubiquitinyl hydrolase 1 OS=Rickettsiales bacterium OX=2026788 GN=CMP47_10565 PE=4 SV=1	--	--	hypothetical protein EON62_04230, partial [archaeon]
EVM0015305						P		--	--	--	--	--	--	WSC domain	--	--	--	--	--
EVM0002484	GH43					P		[G]	Carbohydrate transport and metabolism	Biological Process: polysaccharide catabolic process (GO:0000272);; Molecular Function: molecular_function (GO:0003674);; Molecular Function: catalytic activity (GO:0003824);; Molecular Function: hydrolase activity, hydrolyzing O-glycosyl compounds (GO:0004553);; Biological Process: carbohydrate metabolic process (GO:0005975);; Biological Process: polysaccharide metabolic process (GO:0005976);; B…	K01198|5.0e-77|pmuc:ING2E5A_1212|K01198 xylan 1,4-beta-xylosidase [EC:3.2.1.37] | (RefSeq) Non-reducing end alpha-L-arabinofuranosidase BoGH43A	--	--	Glycosyl hydrolases family 43	Non-reducing end alpha-L-arabinofuranosidase BoGH43A OS=Bacteroides ovatus (strain ATCC 8483 / DSM 1896 / JCM 5824 / NCTC 11153) OX=411476 GN=BACOVA_02654 PE=1 SV=1	Glycoside hydrolase family 43 protein OS=Draconibacterium sp. M1 OX=2706887 GN=G0Q07_01955 PE=3 SV=1	G	Carbohydrate transport and metabolism	family 43 glycosylhydrolase [Dysgonomonas sp. 25]
EVM0015327				Y	Y			--	--	--	--	--	--	VTC domain	--	--	--	--	--
EVM0004472				Y	Y			[IQR]	--	Molecular Function: 3-oxoacyl-[acyl-carrier-protein] reductase (NADPH) activity (GO:0004316);; Biological Process: fatty acid biosynthetic process (GO:0006633);; Molecular Function: NAD binding (GO:0051287);; Molecular Function: 3-oxo-glutaryl-[acp] methyl ester reductase activity (GO:0102131);; Molecular Function: 3-oxo-pimeloyl-[acp] methyl ester reductase activity (GO:0102132);	K00059|1.7e-23|caby:Cabys_3457|K00059 3-oxoacyl-[acyl-carrier protein] reductase [EC:1.1.1.100] | (RefSeq) 3-oxoacyl-(acyl-carrier-protein) reductase	[R]	General function prediction only	Enoyl-(Acyl carrier protein) reductase	3-oxoacyl-[acyl-carrier-protein] reductase FabG OS=Staphylococcus epidermidis (strain ATCC 35984 / RP62A) OX=176279 GN=fabG PE=3 SV=1	3-oxoacyl-[acyl-carrier-protein] reductase OS=Slackia sp. CM382 OX=1111137 GN=fabG PE=3 SV=1	--	--	3-oxoacyl-[acyl-carrier-protein] reductase [Slackia sp. CM382]
EVM0015457								[M]	Cell wall/membrane/envelope biogenesis	Cellular Component: integral component of membrane (GO:0016021);	K19294|1.3e-09|bfn:OI25_832|K19294 alginate O-acetyltransferase complex protein AlgI | (RefSeq) MBOAT, membrane-bound O-acyltransferase family protein	[T]	Signal transduction mechanisms	MBOAT, membrane-bound O-acyltransferase family	--	Uncharacterized protein OS=Firmicutes bacterium ML8_F2 OX=1775675 GN=AVO34_11670 PE=4 SV=1	M	Cell wall/membrane/envelope biogenesis	hypothetical protein AVO34_11670 [Firmicutes bacterium ML8_F2]
EVM0014045								[R]	General function prediction only	Molecular Function: hydrolase activity, acting on carbon-nitrogen (but not peptide) bonds (GO:0016810);	--	--	--	Amidohydrolase family	--	Amidohydrolase OS=Halomonas sp. YLB-10 OX=2483111 GN=EBB56_03960 PE=4 SV=1	S	Function unknown	MULTISPECIES: amidohydrolase [Halomonas]
EVM0007948								[O]	Posttranslational modification, protein turnover, chaperones	Molecular Function: protein binding (GO:0005515);; Molecular Function: transferase activity (GO:0016740);	K00799|6.6e-21|dsh:Dshi_3279|K00799 glutathione S-transferase [EC:2.5.1.18] | (RefSeq) putative glutathione S-transferase family protein	--	--	Glutathione S-transferase, N-terminal domain	Uncharacterized GST-like protein YibF OS=Escherichia coli O6:H1 (strain CFT073 / ATCC 700928 / UPEC) OX=199310 GN=yibF PE=3 SV=1	Glutathione S-transferase OS=Bradyrhizobium macuxiense OX=1755647 GN=FBZ93_102623 PE=4 SV=1	O	Posttranslational modification, protein turnover, chaperones	glutathione S-transferase C-terminal domain-containing protein [Bradyrhizobium macuxiense]
EVM0013143	GH15,CBM20					P		[G]	Carbohydrate transport and metabolism	Molecular Function: metalloendopeptidase activity (GO:0004222);; Molecular Function: glucan 1,4-alpha-glucosidase activity (GO:0004339);; Biological Process: polysaccharide metabolic process (GO:0005976);; Molecular Function: zinc ion binding (GO:0008270);; Molecular Function: starch binding (GO:2001070);	K01178|1.9e-25|plz:S4054249_14090|K01178 glucoamylase [EC:3.2.1.3] | (RefSeq) hypothetical protein	--	--	Glycosyl hydrolases family 15	Alpha-amylase OS=Streptomyces violaceus OX=1936 GN=aml PE=2 SV=1	Glucan 1,4-alpha-glucosidase OS=Singulisphaera sp. GP187 OX=1882752 GN=SAMN05444166_3354 PE=3 SV=1	G	Carbohydrate transport and metabolism	hypothetical protein [Singulisphaera sp. GP187]
EVM0009252						P		[E]	Amino acid transport and metabolism	Molecular Function: hydrolase activity, acting on carbon-nitrogen (but not peptide) bonds, in linear amidines (GO:0016813);; Molecular Function: metal ion binding (GO:0046872);	K01480|7.4e-67|mva:Mvan_0046|K01480 agmatinase [EC:3.5.3.11] | (RefSeq) agmatinase	[E]	Amino acid transport and metabolism	Arginase family	Guanidinobutyrase OS=Arthrobacter sp. (strain KUJ 8602) OX=196628 GN=gbh PE=1 SV=1	Agmatinase OS=Mycolicibacterium wolinskyi OX=59750 GN=AFM11_34855 PE=3 SV=1	E	Amino acid transport and metabolism	agmatinase [Mycolicibacterium wolinskyi]
EVM0014633								[Q]	Secondary metabolites biosynthesis, transport and catabolism	--	--	--	--	Phytanoyl-CoA dioxygenase (PhyH)	--	Uncharacterized protein OS=Deltaproteobacteria bacterium OX=2026735 GN=CL912_32010 PE=4 SV=1	Q	Secondary metabolites biosynthesis, transport and catabolism	hypothetical protein EVA51_00330 [Gammaproteobacteria bacterium]
EVM0013439	GH5							--	--	Molecular Function: hydrolase activity, hydrolyzing O-glycosyl compounds (GO:0004553);; Biological Process: carbohydrate metabolic process (GO:0005975);	--	--	--	Cellulase (glycosyl hydrolase family 5)	--	--	--	--	--
EVM0003241								[G]	Carbohydrate transport and metabolism	Cellular Component: integral component of membrane (GO:0016021);; Molecular Function: transmembrane transporter activity (GO:0022857);; Biological Process: transmembrane transport (GO:0055085);	K08153|5.4e-19|rbi:RB2501_04860|K08153 MFS transporter, DHA1 family, multidrug resistance protein | (RefSeq) multidrug-efflux transporter	[R]	General function prediction only	Major Facilitator Superfamily	Multidrug resistance protein MdtG OS=Proteus mirabilis (strain HI4320) OX=529507 GN=mdtG PE=3 SV=1	MFS domain-containing protein OS=Verrucomicrobiales bacterium OX=2026801 GN=CMO41_02645 PE=4 SV=1	--	--	MFS transporter, partial [Acinetobacter baumannii]
EVM0008721	GH28			Y	Y			[G]	Carbohydrate transport and metabolism	Molecular Function: polygalacturonase activity (GO:0004650);; Biological Process: carbohydrate metabolic process (GO:0005975);	K01184|2.0e-07|hahe:ENC22_15725|K01184 polygalacturonase [EC:3.2.1.15] | (RefSeq) hypothetical protein	--	--	Glycosyl hydrolases family 28	--	Polygalacturonase OS=Bacteroidales bacterium KHT7 OX=1855373 GN=SAMN05216518_10361 PE=3 SV=1	G	Carbohydrate transport and metabolism	MULTISPECIES: glycoside hydrolase family 28 protein [unclassified Bacteroides]
EVM0005677		Y						--	--	Molecular Function: magnesium ion transmembrane transporter activity (GO:0015095);; Cellular Component: integral component of membrane (GO:0016021);	--	[S]	Function unknown	Magnesium transporter NIPA	--	Uncharacterized protein OS=Deltaproteobacteria bacterium OX=2026735 GN=CL912_27225 PE=4 SV=1	--	--	hypothetical protein EOO39_33450, partial [Cytophagaceae bacterium]
EVM0008885								--	--	--	--	--	--	MORN repeat	--	--	S	Function unknown	--
EVM0010554								--	--	--	--	--	--	Phosphotransferase enzyme family	--	--	--	--	--
EVM0009835								[Q]	Secondary metabolites biosynthesis, transport and catabolism	Molecular Function: acetyltransferase activity (GO:0016407);	K00675|1.1e-12|ssia:A7J05_10040|K00675 N-hydroxyarylamine O-acetyltransferase [EC:2.3.1.118] | (RefSeq) acetyltransferase	--	--	N-acetyltransferase	--	Uncharacterized protein OS=Alkalispirochaeta odontotermitis OX=1329640 GN=JY97_07215 PE=3 SV=1	Q	Secondary metabolites biosynthesis, transport and catabolism	arylamine N-acetyltransferase [Alkalispirochaeta odontotermitis]
EVM0011269								--	--	--	--	--	--	Heterokaryon incompatibility protein (HET)	--	HET domain-containing protein OS=Rickettsiales bacterium OX=2026788 GN=CMP47_08270 PE=4 SV=1	--	--	hypothetical protein EOP49_47810, partial [Sphingobacteriales bacterium]
EVM0005208								[R]	General function prediction only	Molecular Function: ADP binding (GO:0043531);	--	--	--	Tetratricopeptide repeat	--	HET domain-containing protein OS=Rickettsiales bacterium OX=2026788 GN=CMP47_08450 PE=4 SV=1	S	Function unknown	hypothetical protein EOO38_19570, partial [Cytophagaceae bacterium]
EVM0002645				Y	Y			[J]	Translation, ribosomal structure and biogenesis	Molecular Function: O-methyltransferase activity (GO:0008171);	K20421|5.4e-14|pmad:BAY61_07660|K20421 2,7-dihydroxy-5-methyl-1-naphthoate 7-O-methyltransferase [EC:2.1.1.303] | (RefSeq) methyltransferase	--	--	O-methyltransferase domain	--	Methyltransf_2 domain-containing protein OS=Deltaproteobacteria bacterium OX=2026735 GN=CL912_08855 PE=3 SV=1	J	Translation, ribosomal structure and biogenesis	carminomycin 4-O-methyltransferase [Amycolatopsis suaedae]
EVM0009300				Y				[G]	Carbohydrate transport and metabolism	Molecular Function: magnesium ion binding (GO:0000287);; Biological Process: carbohydrate metabolic process (GO:0005975);; Molecular Function: intramolecular transferase activity, phosphotransferases (GO:0016868);	K01835|2.4e-161|agc:BSY240_3944|K01835 phosphoglucomutase [EC:5.4.2.2] | (RefSeq) pgm; phosphoglucomutase	[G]	Carbohydrate transport and metabolism	Phosphoglucomutase/phosphomannomutase, alpha/beta/alpha domain I	Phosphoglucomutase OS=Rhizobium radiobacter OX=358 GN=pgm PE=1 SV=1	Phosphoglucomutase OS=Rhizobium radiobacter OX=358 GN=RU07_10920 PE=3 SV=1	G	Carbohydrate transport and metabolism	alpha-D-glucose phosphate-specific phosphoglucomutase [Rhizobiales bacterium]
EVM0009909				Y				--	--	Molecular Function: DNA binding (GO:0003677);; Molecular Function: zinc ion binding (GO:0008270);	--	--	--	DDE superfamily endonuclease	--	Uncharacterized protein OS=Hymenobacter sp. OX=1898978 GN=EOO61_09000 PE=4 SV=1	--	--	hypothetical protein EOO61_09000 [Hymenobacter sp.]
EVM0003016								[E]	Amino acid transport and metabolism	Molecular Function: 5-methyltetrahydropteroyltriglutamate-homocysteine S-methyltransferase activity (GO:0003871);; Molecular Function: zinc ion binding (GO:0008270);; Biological Process: methionine biosynthetic process (GO:0009086);	K00549|2.7e-127|saln:SALB1_1087|K00549 5-methyltetrahydropteroyltriglutamate--homocysteine methyltransferase [EC:2.1.1.14] | (RefSeq) Methionine synthase II (cobalamin-independent)	--	--	Cobalamin-independent synthase, Catalytic domain	Uncharacterized protein YxjH OS=Bacillus subtilis (strain 168) OX=224308 GN=yxjH PE=4 SV=4	Vitamin-B12 independent methionine synthase OS=Salinisphaera hydrothermalis (strain C41B8) OX=1304275 GN=C41B8_03371 PE=4 SV=1	E	Amino acid transport and metabolism	5-methyltetrahydropteroyltriglutamate--homocysteine S-methyltransferase [Halomonadaceae bacterium R4HLG17]
EVM0015921								--	--	Molecular Function: zinc ion binding (GO:0008270);	--	[R]	General function prediction only	Putative zinc finger in N-recognin (UBR box)	--	--	--	--	--
EVM0008191								--	--	--	--	--	--	RNA polymerase III transcription factor (TF)IIIC subunit HTH domain	--	--	--	--	--
EVM0004942								--	--	Molecular Function: zinc ion binding (GO:0008270);	--	[O]	Posttranslational modification, protein turnover, chaperones	RING-H2 zinc finger domain	--	--	--	--	hypothetical protein EON65_02780 [archaeon]
EVM0012001				Y				[J]	Translation, ribosomal structure and biogenesis	Molecular Function: helicase activity (GO:0004386);	K03578|1.0e-70|pmy:Pmen_1511|K03578 ATP-dependent helicase HrpA [EC:3.6.4.13] | (RefSeq) ATP-dependent helicase HrpA	[A]	RNA processing and modification	Helicase associated domain (HA2)	ATP-dependent RNA helicase HrpA homolog OS=Haemophilus influenzae (strain ATCC 51907 / DSM 11121 / KW20 / Rd) OX=71421 GN=hrpA PE=3 SV=2	Uncharacterized protein OS=Deltaproteobacteria bacterium OX=2026735 GN=CL912_04485 PE=4 SV=1	L	Replication, recombination and repair	hypothetical protein A3A27_00830 [Candidatus Wildermuthbacteria bacterium RIFCSPLOWO2_01_FULL_47_18]
EVM0001606								--	--	Cellular Component: membrane (GO:0016020);	--	[T]	Signal transduction mechanisms	Abscisic acid G-protein coupled receptor	--	--	--	--	--
EVM0013313								--	--	--	--	[S]	Function unknown	Nrap protein nucleotidyltransferase domain 4	--	Uncharacterized protein (Fragment) OS=Gimesia sp. OX=2024833 GN=CME32_27160 PE=3 SV=1	--	--	--
EVM0009303				Y	Y			[CR]	--	Molecular Function: oxidoreductase activity (GO:0016491);; Biological Process: oxidation-reduction process (GO:0055114);	K00344|1.6e-22|stb:SGPB_0509|K00344 NADPH:quinone reductase [EC:1.6.5.5] | (RefSeq) Zinc-binding alcohol dehydrogenase	[CR]	--	Zinc-binding dehydrogenase	Uncharacterized zinc-type alcohol dehydrogenase-like protein YogA OS=Bacillus subtilis (strain 168) OX=224308 GN=yogA PE=3 SV=1	Zinc-binding alcohol dehydrogenase OS=Jeotgalibacillus salarius OX=546023 GN=E2626_16360 PE=4 SV=1	C	Energy production and conversion	Zinc-type alcohol dehydrogenase-like protein SA1988 [Chlamydia trachomatis]
EVM0007523								[R]	General function prediction only	--	--	[B]	Chromatin structure and dynamics	NMDA receptor-regulated protein 1	--	HET domain-containing protein OS=Deltaproteobacteria bacterium OX=2026735 GN=CL912_22000 PE=4 SV=1	L	Replication, recombination and repair	hypothetical protein EON64_14755, partial [archaeon]
EVM0015981				Y	Y			[L]	Replication, recombination and repair	Molecular Function: nucleic acid binding (GO:0003676);; Molecular Function: ATP binding (GO:0005524);	K03654|2.2e-33|gsb:GSUB_04545|K03654 ATP-dependent DNA helicase RecQ [EC:3.6.4.12] | (RefSeq) ATP-dependent DNA helicase RecQ	[L]	Replication, recombination and repair	Orsellinic acid/F9775 biosynthesis cluster protein D	Probable ATP-dependent DNA helicase RecQ OS=Bacillus subtilis (strain 168) OX=224308 GN=recQ PE=3 SV=1	DUF3505 domain-containing protein OS=Sphingomonas sp. OX=28214 GN=EOP64_01475 PE=4 SV=1	L	Replication, recombination and repair	DUF3505 domain-containing protein [Sphingomonas sp.]
EVM0004343								--	--	--	--	[L]	Replication, recombination and repair	--	--	--	--	--	--
EVM0009175								--	--	Molecular Function: nucleic acid binding (GO:0003676);	--	--	--	DDE superfamily endonuclease	--	DDE-1 domain-containing protein OS=Hymenobacter sp. OX=1898978 GN=EOO61_10570 PE=4 SV=1	--	--	hypothetical protein EOO61_10570 [Hymenobacter sp.]
EVM0003598								--	--	Molecular Function: nuclease activity (GO:0004518);	--	--	--	Temperature dependent protein affecting M2 dsRNA replication	--	Uncharacterized protein OS=Arsenophonus endosymbiont of Bemisia tabaci Asia II 3 OX=1868623 GN=BBD39_06100 PE=4 SV=1	--	--	hypothetical protein BBD39_06100 [Arsenophonus endosymbiont of Bemisia tabaci Asia II 3]
EVM0003599				Y				--	--	Molecular Function: DNA-binding transcription factor activity, RNA polymerase II-specific (GO:0000981);; Cellular Component: nucleus (GO:0005634);; Biological Process: regulation of transcription, DNA-templated (GO:0006355);; Molecular Function: zinc ion binding (GO:0008270);	--	--	--	Fungal Zn(2)-Cys(6) binuclear cluster domain	--	--	--	--	--
EVM0001970								[IQ]	--	Molecular Function: catalytic activity (GO:0003824);; Molecular Function: ligase activity (GO:0016874);	K01897|7.8e-51|ttj:TTHA1463|K01897 long-chain acyl-CoA synthetase [EC:6.2.1.3] | (RefSeq) long-chain fatty acid--CoA ligase	[I]	Lipid transport and metabolism	AMP-binding enzyme	Long-chain-fatty-acid--CoA ligase OS=Bacillus subtilis (strain 168) OX=224308 GN=lcfB PE=2 SV=2	Acyl-CoA synthetase (AMP-forming)/AMP-acid ligase II OS=Kitasatospora atroaurantiaca OX=285545 GN=FB465_6658 PE=4 SV=1	--	--	AMP-binding protein [Kitasatospora atroaurantiaca]
EVM0011148								[E]	Amino acid transport and metabolism	Molecular Function: DNA ligase (NAD+) activity (GO:0003911);; Biological Process: DNA replication (GO:0006260);; Biological Process: DNA repair (GO:0006281);; Biological Process: cellular amino acid metabolic process (GO:0006520);; Molecular Function: transaminase activity (GO:0008483);; Molecular Function: pyridoxal phosphate binding (GO:0030170);; Molecular Function: metal ion binding (GO:00468…	K00813|8.9e-93|puv:PUV_01180|K00813 aspartate aminotransferase [EC:2.6.1.1] | (RefSeq) aspC; aspartate aminotransferase	[E]	Amino acid transport and metabolism	Aminotransferase class I and II	Aspartate aminotransferase OS=Escherichia coli (strain K12) OX=83333 GN=aspC PE=1 SV=1	DNA ligase OS=Rhodobiaceae bacterium OX=2026785 GN=ligA PE=3 SV=1	E	Amino acid transport and metabolism	aromatic amino acid transaminase [Klebsiella pneumoniae]
EVM0008533				Y				--	--	Molecular Function: nucleic acid binding (GO:0003676);; Molecular Function: DNA binding (GO:0003677);; Molecular Function: zinc ion binding (GO:0008270);	--	--	--	DDE superfamily endonuclease	--	Uncharacterized protein OS=Hymenobacter sp. OX=1898978 GN=EOO61_09000 PE=4 SV=1	--	--	hypothetical protein DI628_08950 [Blastochloris viridis]
EVM0004327								[R]	General function prediction only	Molecular Function: catalytic activity (GO:0003824);; Biological Process: nucleoside metabolic process (GO:0009116);	--	--	--	Phosphorylase superfamily	--	PNP_UDP_1 domain-containing protein OS=Deltaproteobacteria bacterium OX=2026735 GN=CL912_11820 PE=4 SV=1	F	Nucleotide transport and metabolism	hypothetical protein [Dictyobacter alpinus]
EVM0007783								--	--	--	--	--	--	Heterokaryon incompatibility protein (HET)	--	HET domain-containing protein OS=Deltaproteobacteria bacterium OX=2026735 GN=CL912_22055 PE=4 SV=1	--	--	HET domain-containing protein, partial [Cytophagaceae bacterium]
EVM0005383			Y	Y	Y			[R]	General function prediction only	Molecular Function: protein kinase activity (GO:0004672);; Molecular Function: ATP binding (GO:0005524);; Biological Process: protein phosphorylation (GO:0006468);	K12132|6.3e-15|hoh:Hoch_2035|K12132 eukaryotic-like serine/threonine-protein kinase [EC:2.7.11.1] | (RefSeq) serine/threonine protein kinase	[D]	Cell cycle control, cell division, chromosome partitioning	Protein kinase domain	Serine/threonine-protein kinase pkn2 OS=Myxococcus xanthus OX=34 GN=pkn2 PE=3 SV=1	Non-specific serine/threonine protein kinase OS=Deltaproteobacteria bacterium OX=2026735 GN=CL912_14475 PE=4 SV=1	--	--	protein kinase [Haliangium ochraceum]
EVM0004168								--	--	Molecular Function: catalytic activity (GO:0003824);	--	--	--	--	--	Bac_rhamnosid_C domain-containing protein OS=Deltaproteobacteria bacterium OX=2026735 GN=CL912_31855 PE=4 SV=1	--	--	--
EVM0015216								--	--	Cellular Component: integral component of membrane (GO:0016021);; Molecular Function: transmembrane transporter activity (GO:0022857);; Biological Process: transmembrane transport (GO:0055085);	--	--	--	Major Facilitator Superfamily	--	Uncharacterized protein OS=Rickettsiales bacterium OX=2026788 GN=CMP47_13880 PE=4 SV=1	--	--	--
EVM0013344								--	--	--	--	--	--	--	--	Uncharacterized protein OS=Rickettsiales bacterium OX=2026788 GN=CMP47_13140 PE=4 SV=1	--	--	--
EVM0007876								--	--	Cellular Component: nucleus (GO:0005634);; Cellular Component: cytoplasm (GO:0005737);; Biological Process: regulation of transcription, DNA-templated (GO:0006355);; Biological Process: circadian rhythm (GO:0007623);	--	--	--	Frequency clock protein	--	--	--	--	--
EVM0001594								[P]	Inorganic ion transport and metabolism	Molecular Function: gamma-glutamylcyclotransferase activity (GO:0003839);; Biological Process: glutathione catabolic process (GO:0006751);; Molecular Function: transferase activity (GO:0016740);; Molecular Function: glutathione specific gamma-glutamylcyclotransferase activity (GO:0061928);	K07232|1.4e-27|scu:SCE1572_22420|K07232 glutathione-specific gamma-glutamylcyclotransferase [EC:4.3.2.7] | (RefSeq) gamma-glutamyl cyclotransferase	[P]	Inorganic ion transport and metabolism	ChaC-like protein	--	Gamma-glutamylcyclotransferase OS=Sorangium cellulosum OX=56 GN=BE04_06805 PE=3 SV=1	P	Inorganic ion transport and metabolism	gamma-glutamylcyclotransferase [Sorangium cellulosum]
EVM0014680								[O]	Posttranslational modification, protein turnover, chaperones	Molecular Function: protein binding (GO:0005515);; Cellular Component: cellular_component (GO:0005575);; Cellular Component: intracellular (GO:0005622);; Cellular Component: obsolete cell (GO:0005623);; Cellular Component: cytoplasm (GO:0005737);; Cellular Component: cytosol (GO:0005829);; Molecular Function: transferase activity (GO:0016740);; Cellular Component: obsolete intracellular part (GO:…	K00799|9.0e-38|mrd:Mrad2831_1084|K00799 glutathione S-transferase [EC:2.5.1.18] | (RefSeq) Glutathione S-transferase domain protein	--	--	Glutathione S-transferase, N-terminal domain	--	Glutathione S-transferase OS=Lichenibacterium minor OX=2316528 GN=D3273_03120 PE=4 SV=1	O	Posttranslational modification, protein turnover, chaperones	glutathione S-transferase N-terminal domain-containing protein [Lichenibacterium minor]
EVM0008759								[E]	Amino acid transport and metabolism	Molecular Function: L-amino acid transmembrane transporter activity (GO:0015179);; Cellular Component: membrane (GO:0016020);; Cellular Component: integral component of membrane (GO:0016021);; Molecular Function: transmembrane transporter activity (GO:0022857);; Biological Process: transmembrane transport (GO:0055085);	K03294|1.8e-41|csq:CSCA_2245|K03294 basic amino acid/polyamine antiporter, APA family | (RefSeq) amino acid permease-associated region	[E]	Amino acid transport and metabolism	Amino acid permease	--	Gll2350 protein OS=Gloeobacter violaceus (strain ATCC 29082 / PCC 7421) OX=251221 GN=gll2350 PE=4 SV=1	E	Amino acid transport and metabolism	amino acid permease [Gloeobacter violaceus]
EVM0006126								--	--	Molecular Function: oxidoreductase activity (GO:0016491);	--	--	--	Questin oxidase-like	--	Questin oxidase family protein OS=Pedobacter sp. OX=1411316 GN=EOO88_15850 PE=4 SV=1	--	--	questin oxidase family protein [Pedobacter sp.]
EVM0004464				Y				[L]	Replication, recombination and repair	Molecular Function: DNA binding (GO:0003677);; Molecular Function: DNA-binding transcription factor activity (GO:0003700);; Molecular Function: methylated-DNA-[protein]-cysteine S-methyltransferase activity (GO:0003908);; Biological Process: DNA repair (GO:0006281);; Biological Process: regulation of transcription, DNA-templated (GO:0006355);; Molecular Function: methyltransferase activity (GO:00…	K10778|3.8e-28|saci:Sinac_2692|K10778 AraC family transcriptional regulator, regulatory protein of adaptative response / methylated-DNA-[protein]-cysteine methyltransferase [EC:2.1.1.63] | (RefSeq) O-6-methylguanine DNA methyltransferase	--	--	Metal binding domain of Ada	Bifunctional transcriptional activator/DNA repair enzyme Ada OS=Escherichia coli (strain K12) OX=83333 GN=ada PE=1 SV=2	Methylated-DNA--[protein]-cysteine S-methyltransferase OS=Singulisphaera acidiphila (strain ATCC BAA-1392 / DSM 18658 / VKM B-2454 / MOB10) OX=886293 GN=Sinac_2692 PE=4 SV=1	--	--	bifunctional DNA-binding transcriptional regulator/O6-methylguanine-DNA methyltransferase Ada [Singulisphaera acidiphila]
EVM0000626								--	--	Biological Process: fermentation (GO:0006113);; Cellular Component: integral component of membrane (GO:0016021);	--	[S]	Function unknown	--	--	Uncharacterized protein OS=Proteobacteria bacterium OX=1977087 GN=EOP04_11815 PE=4 SV=1	--	--	hypothetical protein EOP04_11815 [Proteobacteria bacterium]
EVM0000544				Y				[L]	Replication, recombination and repair	Molecular Function: DNA-binding transcription factor activity (GO:0003700);; Molecular Function: zinc ion binding (GO:0008270);	K19519|6.7e-18|dori:FH5T_10530|K19519 transforming growth factor-beta-induced protein | (RefSeq) fasciclin	[L]	Replication, recombination and repair	AAA domain	--	Uncharacterized protein OS=Rickettsiales bacterium OX=2026788 GN=CMP47_07995 PE=4 SV=1	L	Replication, recombination and repair	hypothetical protein EON64_05100 [archaeon]
EVM0014304								[J]	Translation, ribosomal structure and biogenesis	Molecular Function: tRNA binding (GO:0000049);; Biological Process: rRNA modification (GO:0000154);; Biological Process: tRNA wobble base modification (GO:0002097);; Biological Process: tRNA wobble cytosine modification (GO:0002101);; Molecular Function: molecular_function (GO:0003674);; Molecular Function: nucleic acid binding (GO:0003676);; Molecular Function: RNA binding (GO:0003723);; Molecul…	K06957|1.9e-29|part:PARC_a3695|K06957 tRNA(Met) cytidine acetyltransferase [EC:2.3.1.193] | (RefSeq) tmcA; tRNA(Met) cytidine acetyltransferase	[R]	General function prediction only	GNAT acetyltransferase 2	tRNA(Met) cytidine acetyltransferase TmcA OS=Vibrio cholerae serotype O1 (strain ATCC 39315 / El Tor Inaba N16961) OX=243277 GN=tmcA PE=3 SV=1	tRNA(Met) cytidine acetyltransferase TmcA OS=Aquisalimonas sp. 2447 OX=2419781 GN=tmcA PE=3 SV=1	J	Translation, ribosomal structure and biogenesis	tRNA(Met) cytidine acetyltransferase, partial [archaeon]
EVM0013613				Y	Y			[J]	Translation, ribosomal structure and biogenesis	Molecular Function: nucleotide binding (GO:0000166);; Molecular Function: molecular_function (GO:0003674);; Molecular Function: catalytic activity (GO:0003824);; Molecular Function: aminoacyl-tRNA ligase activity (GO:0004812);; Molecular Function: glutamate-tRNA ligase activity (GO:0004818);; Molecular Function: glutamine-tRNA ligase activity (GO:0004819);; Molecular Function: protein binding (GO…	K01886|1.3e-82|dmi:Desmer_4601|K01886 glutaminyl-tRNA synthetase [EC:6.1.1.18] | (RefSeq) glutaminyl-tRNA synthetase	[J]	Translation, ribosomal structure and biogenesis	tRNA synthetases class I (E and Q), catalytic domain	Glutamine--tRNA ligase OS=Clostridium kluyveri (strain ATCC 8527 / DSM 555 / NCIMB 10680) OX=431943 GN=glnS PE=3 SV=1	Glutamine--tRNA ligase OS=Desulfosporosinus sp. HMP52 OX=1487923 GN=glnS PE=3 SV=1	J	Translation, ribosomal structure and biogenesis	glutamine--tRNA ligase/YqeY domain fusion protein [Bacillus tuaregi]
EVM0014379				Y	Y			--	--	Molecular Function: DNA-binding transcription factor activity, RNA polymerase II-specific (GO:0000981);; Molecular Function: DNA binding (GO:0003677);; Cellular Component: nucleus (GO:0005634);; Biological Process: transcription, DNA-templated (GO:0006351);; Biological Process: regulation of transcription, DNA-templated (GO:0006355);; Molecular Function: zinc ion binding (GO:0008270);	--	--	--	Fungal specific transcription factor domain	--	--	--	--	--
EVM0015474								[T]	Signal transduction mechanisms	Molecular Function: molecular_function (GO:0003674);; Molecular Function: catalytic activity (GO:0003824);; Molecular Function: nucleotide diphosphatase activity (GO:0004551);; Molecular Function: phosphoprotein phosphatase activity (GO:0004721);; Biological Process: nucleobase-containing compound metabolic process (GO:0006139);; Biological Process: cellular protein modification process (GO:00064…	K07313|4.1e-14|sat:SYN_00526|K07313 serine/threonine protein phosphatase 1 [EC:3.1.3.16] | (RefSeq) calcineurin-like phosphoesterase	--	--	Calcineurin-like phosphoesterase	Bis(5'-nucleosyl)-tetraphosphatase, symmetrical OS=Methylobacillus flagellatus (strain KT / ATCC 51484 / DSM 6875) OX=265072 GN=apaH PE=3 SV=1	Metallophosphatase OS=Deltaproteobacteria bacterium OX=2026735 GN=EX268_07905 PE=4 SV=1	T	Signal transduction mechanisms	metallophosphatase [Deltaproteobacteria bacterium]
EVM0015061								[E]	Amino acid transport and metabolism	Molecular Function: oxidoreductase activity (GO:0016491);	K00274|9.0e-17|cby:CLM_1349|K00274 monoamine oxidase [EC:1.4.3.4] | (RefSeq) amine oxidase, flavin-containing	--	--	Flavin containing amine oxidoreductase	--	Amino_oxidase domain-containing protein OS=Deltaproteobacteria bacterium OX=2026735 GN=CL912_17620 PE=4 SV=1	E	Amino acid transport and metabolism	FAD-dependent oxidoreductase [Bacillus sonorensis]
EVM0008949				Y				--	--	Molecular Function: nucleic acid binding (GO:0003676);; Molecular Function: DNA binding (GO:0003677);; Molecular Function: zinc ion binding (GO:0008270);	--	--	--	DDE superfamily endonuclease	--	Uncharacterized protein OS=Hymenobacter sp. OX=1898978 GN=EOO61_09000 PE=4 SV=1	--	--	hypothetical protein, partial [Klebsiella michiganensis]
EVM0014773				Y	Y			--	--	Molecular Function: DNA-binding transcription factor activity, RNA polymerase II-specific (GO:0000981);; Molecular Function: DNA binding (GO:0003677);; Cellular Component: nucleus (GO:0005634);; Biological Process: transcription, DNA-templated (GO:0006351);; Molecular Function: zinc ion binding (GO:0008270);; Cellular Component: host cell nucleus (GO:0042025);	--	--	--	Fungal specific transcription factor domain	--	Zn(2)-C6 fungal-type domain-containing protein OS=Rickettsiales bacterium OX=2026788 GN=CMP47_00440 PE=4 SV=1	--	--	fungal specific transcription factor domain-containing protein, partial [Cytophagaceae bacterium]
EVM0002993								--	--	Molecular Function: nucleic acid binding (GO:0003676);	--	--	--	Zinc-finger double domain	--	--	M	Cell wall/membrane/envelope biogenesis	--
EVM0013378								--	--	--	--	--	--	Heterokaryon incompatibility protein (HET)	--	HET domain-containing protein OS=Deltaproteobacteria bacterium OX=2026735 GN=CL912_32055 PE=4 SV=1	--	--	--
EVM0009755								--	--	--	--	--	--	ThiS family	--	--	--	--	--
EVM0006368								--	--	--	--	--	--	Heterokaryon incompatibility protein (HET)	--	HET domain-containing protein (Fragment) OS=Cytophagaceae bacterium OX=2026729 GN=EOO38_21495 PE=4 SV=1	--	--	HET domain-containing protein, partial [Cytophagaceae bacterium]
EVM0003253			Y	Y	Y			[G]	Carbohydrate transport and metabolism	Molecular Function: iron ion binding (GO:0005506);; Cellular Component: integral component of membrane (GO:0016021);; Molecular Function: oxidoreductase activity, acting on paired donors, with incorporation or reduction of molecular oxygen (GO:0016705);; Molecular Function: heme binding (GO:0020037);; Biological Process: transmembrane transport (GO:0055085);; Biological Process: oxidation-reducti…	K19542|6.3e-30|kau:B6264_18515|K19542 MFS transporter, DHA2 family, tetracycline/oxytetracycline resistance protein | (RefSeq) tetracycline efflux MFS transporter Tcr3	[R]	General function prediction only	Major Facilitator Superfamily	Multidrug resistance protein 3 OS=Bacillus subtilis (strain 168) OX=224308 GN=bmr3 PE=1 SV=1	MFS transporter OS=Streptomyces antibioticus OX=1890 GN=HCX60_12500 PE=4 SV=1	--	--	MFS transporter [Streptomyces antibioticus]
EVM0002939	CE10			Y	Y			[I]	Lipid transport and metabolism	Molecular Function: hydrolase activity (GO:0016787);	K03929|2.7e-46|mrm:A7982_09557|K03929 para-nitrobenzyl esterase [EC:3.1.1.-] | (RefSeq) Carboxylesterase, type B	[R]	General function prediction only	Carboxylesterase family	Para-nitrobenzyl esterase OS=Bacillus subtilis (strain 168) OX=224308 GN=pnbA PE=1 SV=2	Carboxylic ester hydrolase OS=Oxalobacteraceae bacterium OX=1871070 GN=EOO77_13255 PE=3 SV=1	I	Lipid transport and metabolism	hypothetical protein EOO77_13255 [Oxalobacteraceae bacterium]
EVM0000290								--	--	Cellular Component: nucleosome (GO:0000786);; Molecular Function: DNA binding (GO:0003677);; Biological Process: DNA-templated transcription, initiation (GO:0006352);; Cellular Component: host cell nucleus (GO:0042025);; Molecular Function: protein heterodimerization activity (GO:0046982);	--	[B]	Chromatin structure and dynamics	Centromere kinetochore component CENP-T histone fold	--	TAF domain-containing protein OS=Alteromonas sp. OX=232 GN=CL600_00315 PE=4 SV=1	--	--	hypothetical protein A7M48_19040, partial [Acinetobacter baumannii]
EVM0005300								[S]	Function unknown	Molecular Function: carbon-sulfur lyase activity (GO:0016846);	K14218|6.5e-16|abb:ABBFA_00502|K14218 tRNA Ala | (RefSeq) tRNA-Ala	--	--	Glutathione-dependent formaldehyde-activating enzyme	--	Aldehyde-activating protein OS=Bordetella sp. SCN 67-23 OX=1660091 GN=ABS43_14765 PE=3 SV=1	S	Function unknown	GFA family protein [Microvirga calopogonii]
EVM0007475								--	--	Biological Process: mitotic spindle assembly checkpoint (GO:0007094);	--	[D]	Cell cycle control, cell division, chromosome partitioning	Mitotic checkpoint protein	--	--	--	--	hypothetical protein, partial [Klebsiella michiganensis]
EVM0014827								--	--	Molecular Function: heme binding (GO:0020037);	--	--	--	Indoleamine 2,3-dioxygenase	--	--	--	--	--
EVM0003988								--	--	--	--	--	--	Pleckstrin homology domain	--	--	--	--	--
EVM0013259								--	--	--	--	[K]	Transcription	--	--	--	--	--	--
EVM0005057			Y					--	--	--	--	--	--	--	--	Uncharacterized protein OS=Rickettsiales bacterium OX=2026788 GN=CMP47_06375 PE=4 SV=1	--	--	hypothetical protein EOO38_26430 [Cytophagaceae bacterium]
EVM0007511				Y				[CR]	--	Molecular Function: oxidoreductase activity (GO:0016491);; Biological Process: oxidation-reduction process (GO:0055114);	K00344|1.8e-17|bcep:APZ15_31285|K00344 NADPH:quinone reductase [EC:1.6.5.5] | (RefSeq) quinone oxidoreductase	--	--	Zinc-binding dehydrogenase	--	Zn-dependent oxidoreductase OS=Plantibacter sp. Leaf314 OX=1736333 GN=ASF68_09970 PE=4 SV=1	C	Energy production and conversion	zinc-binding alcohol dehydrogenase family protein [Plantibacter sp. Leaf314]
EVM0013621			Y	Y	Y			[Q]	Secondary metabolites biosynthesis, transport and catabolism	Molecular Function: zinc ion binding (GO:0008270);; Molecular Function: oxidoreductase activity (GO:0016491);; Molecular Function: transferase activity (GO:0016740);; Molecular Function: phosphopantetheine binding (GO:0031177);; Biological Process: oxidation-reduction process (GO:0055114);	K12442|1.2e-199|ais:BUW96_06520|K12442 phthiocerol/phenolphthiocerol synthesis type-I polyketide synthase C [EC:2.3.1.292] | (RefSeq) beta-ketoacyl synthase	[I]	Lipid transport and metabolism	Beta-ketoacyl synthase, N-terminal domain	Narbonolide/10-deoxymethynolide synthase PikA1, modules 1 and 2 OS=Streptomyces venezuelae OX=54571 GN=pikAI PE=1 SV=1	PKS OS=uncultured bacterium N27-1E OX=1497526 GN=1e10 PE=3 SV=1	Q	Secondary metabolites biosynthesis, transport and catabolism	Acyl transferase domain-containing protein [Geodermatophilus africanus]
EVM0015603								[P]	Inorganic ion transport and metabolism	Cellular Component: plasma membrane (GO:0005886);; Molecular Function: sodium:proton antiporter activity (GO:0015385);; Cellular Component: integral component of membrane (GO:0016021);; Biological Process: cellular monovalent inorganic cation homeostasis (GO:0030004);	K24160|2.3e-57|cyt:cce_3597|K24160 sodium/hydrogen antiporter | (RefSeq) Sodium/hydrogen exchanger	[P]	Inorganic ion transport and metabolism	Alkali metal cation/H+ antiporter Nha1 C terminus	--	Uncharacterized protein OS=Deltaproteobacteria bacterium OX=2026735 GN=CL912_30580 PE=4 SV=1	P	Inorganic ion transport and metabolism	cation:proton antiporter [Crocosphaera chwakensis]
EVM0001661						P		--	--	--	--	--	--	GPI-anchored cell wall organization protein	--	--	--	--	hypothetical protein, partial [Acinetobacter baumannii]
EVM0009021								--	--	--	--	--	--	--	--	Uncharacterized protein OS=Deltaproteobacteria bacterium OX=2026735 GN=CL912_01535 PE=4 SV=1	--	--	--
EVM0000052	AA1			Y	Y			[DPM]	--	Molecular Function: copper ion binding (GO:0005507);; Molecular Function: oxidoreductase activity (GO:0016491);; Biological Process: oxidation-reduction process (GO:0055114);	K22552|4.1e-32|rha:RHA1_ro02377|K22552 multicopper oxidase [EC:1.16.3.1] | (RefSeq) multicopper oxidase	[Q]	Secondary metabolites biosynthesis, transport and catabolism	Multicopper oxidase	--	Copper oxidase OS=Leifsonia sp. 71-9 OX=1895934 GN=BGO91_20975 PE=4 SV=1	Q	Secondary metabolites biosynthesis, transport and catabolism	copper oxidase [Leifsonia sp. 71-9]
EVM0002649								--	--	--	--	--	--	--	--	Uncharacterized protein OS=Cytophagaceae bacterium OX=2026729 GN=EOO38_07740 PE=4 SV=1	--	--	hypothetical protein EOO38_07740 [Cytophagaceae bacterium]
EVM0006797					Y	P		[O]	Posttranslational modification, protein turnover, chaperones	--	K05994|6.5e-78|cpip:CJF12_05750|K05994 bacterial leucyl aminopeptidase [EC:3.4.11.10] | (RefSeq) peptidase M28	--	--	Peptidase family M28	--	Peptidase family M28 OS=Streptosporangium subroseum OX=106412 GN=SAMN05216276_105118 PE=4 SV=1	S	Function unknown	M20/M25/M40 family metallo-hydrolase [Motilibacter sp. E257]
EVM0000693								[F]	Nucleotide transport and metabolism	Cellular Component: membrane (GO:0016020);; Cellular Component: integral component of membrane (GO:0016021);; Molecular Function: transmembrane transporter activity (GO:0022857);; Biological Process: transmembrane transport (GO:0055085);	K03457|1.7e-18|ron:TE10_24040|K03457 nucleobase:cation symporter-1, NCS1 family | (RefSeq) allantoin permease	--	--	Permease for cytosine/purines, uracil, thiamine, allantoin	--	Uncharacterized protein OS=Chloroflexi bacterium OX=2026724 GN=E6I80_04015 PE=3 SV=1	F	Nucleotide transport and metabolism	hypothetical protein E6I80_04015 [Chloroflexi bacterium]
EVM0000691				Y	Y			[E]	Amino acid transport and metabolism	Biological Process: oligopeptide transport (GO:0006857);; Cellular Component: membrane (GO:0016020);; Cellular Component: integral component of membrane (GO:0016021);; Molecular Function: transmembrane transporter activity (GO:0022857);; Biological Process: transmembrane transport (GO:0055085);	K03305|3.8e-38|ank:AnaeK_4136|K03305 proton-dependent oligopeptide transporter, POT family | (RefSeq) amino acid/peptide transporter	[E]	Amino acid transport and metabolism	POT family	--	Uncharacterized protein OS=Francisella sp. OX=2047875 GN=DI619_05165 PE=3 SV=1	E	Amino acid transport and metabolism	hypothetical protein DI619_05165 [Francisella sp.]
EVM0000724				Y	Y			--	--	Molecular Function: microtubule motor activity (GO:0003777);; Molecular Function: ATP binding (GO:0005524);; Biological Process: microtubule-based movement (GO:0007018);; Molecular Function: microtubule binding (GO:0008017);	--	[Z]	Cytoskeleton	Kinesin motor domain	--	Kinesin motor domain-containing protein (Fragment) OS=Verrucomicrobiaceae bacterium OX=2026800 GN=EOP84_25790 PE=4 SV=1	--	--	hypothetical protein EOO65_01715, partial [Methanosarcinales archaeon]
EVM0007756			Y	Y	Y			[IQ]	--	Molecular Function: catalytic activity (GO:0003824);	K22133|1.7e-108|glj:GKIL_0184|K22133 oxalate---CoA ligase [EC:6.2.1.8] | (RefSeq) AMP-dependent synthetase and ligase	[I]	Lipid transport and metabolism	AMP-binding enzyme	Probable sulfoacetate--CoA ligase OS=Cupriavidus necator (strain ATCC 17699 / H16 / DSM 428 / Stanier 337) OX=381666 GN=sauT PE=2 SV=1	AMP-dependent synthetase OS=Chloroflexi bacterium OX=2026724 GN=CL724_10505 PE=4 SV=1	--	--	hypothetical protein BZY64_01250 [SAR202 cluster bacterium Ae2-Chloro-G1]
EVM0010265								[JR]	--	--	--	--	--	HD domain	--	HD domain-containing protein OS=Streptomyces sp. M7 OX=255705 GN=DWC19_16810 PE=4 SV=1	S	Function unknown	HD domain-containing protein [Streptomyces fulvorobeus]
EVM0013888								[R]	General function prediction only	--	K06911|3.6e-62|bge:BC1002_1021|K06911 quercetin 2,3-dioxygenase [EC:1.13.11.24] | (RefSeq) Pirin domain protein	--	--	Pirin	Pirin-like protein CC_0481 OS=Caulobacter vibrioides (strain ATCC 19089 / CB15) OX=190650 GN=CC_0481 PE=3 SV=1	Pirin family protein OS=Paraburkholderia sp. CNPSo 3155 OX=2654982 GN=GCT19_34505 PE=4 SV=1	S	Function unknown	pirin family protein [Paraburkholderia sp. JPY169]
EVM0005758				Y				--	--	--	--	[R]	General function prediction only	--	--	--	--	--	--
EVM0011170								[J]	Translation, ribosomal structure and biogenesis	--	K23518|7.6e-20|mos:AXE82_10140|K23518 O-acetyl-ADP-ribose deacetylase [EC:3.1.1.106] | (RefSeq) RNase III inhibitor	--	--	Macro domain	Macro domain-containing protein lp_3408 OS=Lactobacillus plantarum (strain ATCC BAA-793 / NCIMB 8826 / WCFS1) OX=220668 GN=lp_3408 PE=4 SV=1	O-acetyl-ADP-ribose deacetylase (Regulator of RNase III), contains Macro domain OS=Flexibacter flexilis DSM 6793 OX=927664 GN=SAMN05421780_10842 PE=4 SV=1	S	Function unknown	protein-ADP-ribose hydrolase [Flexibacter flexilis]
EVM0011070				Y	Y			--	--	Molecular Function: catalytic activity (GO:0003824);; Molecular Function: protein serine/threonine phosphatase activity (GO:0004722);; Molecular Function: cation binding (GO:0043169);	--	[T]	Signal transduction mechanisms	Protein phosphatase 2C	--	PPM-type phosphatase domain-containing protein OS=Candidatus Lindowbacteria bacterium RIFCSPLOWO2_12_FULL_62_27 OX=1817870 GN=A3G34_03685 PE=4 SV=1	T	Signal transduction mechanisms	Protein phosphatase 2C [Chlamydia trachomatis]
EVM0000834								--	--	Biological Process: lipid metabolic process (GO:0006629);	K06900|4.5e-06|caq:IM40_04965|K06900 uncharacterized protein | (RefSeq) hypothetical protein	[I]	Lipid transport and metabolism	Patatin-like phospholipase	--	PNPLA domain-containing protein OS=Bacteroidetes bacterium OX=1898104 GN=E6H10_07700 PE=4 SV=1	--	--	hypothetical protein E6H10_07700 [Bacteroidetes bacterium]
EVM0012174				Y				--	--	Molecular Function: nucleic acid binding (GO:0003676);; Molecular Function: DNA-binding transcription factor activity (GO:0003700);; Cellular Component: nucleus (GO:0005634);; Biological Process: regulation of transcription, DNA-templated (GO:0006355);; Molecular Function: zinc ion binding (GO:0008270);	--	[K]	Transcription	R3H domain	--	Uncharacterized protein OS=Deltaproteobacteria bacterium OX=2026735 GN=CL912_16870 PE=4 SV=1	--	--	--
EVM0001171								--	--	Molecular Function: tubulin binding (GO:0015631);	--	[O]	Posttranslational modification, protein turnover, chaperones	Tubulin binding cofactor C	--	--	--	--	--
EVM0013557				Y	Y			[GEPR]	--	Cellular Component: integral component of membrane (GO:0016021);; Molecular Function: transmembrane transporter activity (GO:0022857);; Biological Process: transmembrane transport (GO:0055085);	K08167|8.7e-08|sro:Sros_8045|K08167 MFS transporter, DHA2 family, multidrug resistance protein | (RefSeq) major facilitator superfamily MFS_1	[R]	General function prediction only	Major Facilitator Superfamily	--	MFS transporter OS=Sphingobacteriales bacterium OX=2044944 GN=EOP49_00765 PE=4 SV=1	--	--	MFS transporter, partial [Acinetobacter baumannii]
EVM0015534				Y				[J]	Translation, ribosomal structure and biogenesis	Molecular Function: molecular_function (GO:0003674);; Molecular Function: RNA helicase activity (GO:0003724);; Molecular Function: catalytic activity (GO:0003824);; Molecular Function: RNA helicase activity (GO:0004004);; Molecular Function: helicase activity (GO:0004386);; Biological Process: nucleobase-containing compound metabolic process (GO:0006139);; Biological Process: RNA processing (GO:0…	K03578|1.3e-103|hel:HELO_2119|K03578 ATP-dependent helicase HrpA [EC:3.6.4.13] | (RefSeq) hrpA; ATP-dependent RNA helicase HrpA	[A]	RNA processing and modification	Helicase associated domain (HA2)	ATP-dependent RNA helicase HrpA homolog OS=Haemophilus influenzae (strain ATCC 51907 / DSM 11121 / KW20 / Rd) OX=71421 GN=hrpA PE=3 SV=2	ATP-dependent RNA helicase dhx8 OS=Parcubacteria group bacterium GW2011_GWF2_43_11 OX=1618967 GN=UV65_C0008G0008 PE=4 SV=1	L	Replication, recombination and repair	S1 RNA-binding domain-containing protein [archaeon]
EVM0006545								--	--	Molecular Function: protein binding (GO:0005515);	--	[Z]	Cytoskeleton	Calponin homology (CH) domain	--	--	--	--	hypothetical protein, partial [Staphylococcus pasteuri]
EVM0005274								[J]	Translation, ribosomal structure and biogenesis	Molecular Function: RNA binding (GO:0003723);; Molecular Function: structural constituent of ribosome (GO:0003735);; Biological Process: translation (GO:0006412);; Cellular Component: small ribosomal subunit (GO:0015935);	K02982|1.2e-09|mcas:AAW50_02880|K02982 small subunit ribosomal protein S3 | (RefSeq) 30S ribosomal protein S3	[J]	Translation, ribosomal structure and biogenesis	Ribosomal protein S3, C-terminal domain	30S ribosomal protein S3 OS=Deinococcus radiodurans (strain ATCC 13939 / DSM 20539 / JCM 16871 / LMG 4051 / NBRC 15346 / NCIMB 9279 / R1 / VKM B-1422) OX=243230 GN=rpsC PE=3 SV=1	30S ribosomal protein S3 OS=Cytophagaceae bacterium OX=2026729 GN=rpsC PE=3 SV=1	J	Translation, ribosomal structure and biogenesis	30S ribosomal protein S3, partial [Klebsiella pneumoniae]
EVM0010388								--	--	Biological Process: intracellular transport (GO:0046907);	--	[U]	Intracellular trafficking, secretion, and vesicular transport	RanBP1 domain	--	--	--	--	--
EVM0009812				Y	Y			--	--	Molecular Function: DNA-binding transcription factor activity, RNA polymerase II-specific (GO:0000981);; Molecular Function: DNA binding (GO:0003677);; Cellular Component: nucleus (GO:0005634);; Biological Process: transcription, DNA-templated (GO:0006351);; Biological Process: regulation of transcription, DNA-templated (GO:0006355);; Molecular Function: zinc ion binding (GO:0008270);	--	--	--	Fungal specific transcription factor domain	--	--	--	--	--
EVM0013560						P		--	--	--	K07155|5.0e-11|bjs:MY9_4128|K07155 quercetin 2,3-dioxygenase [EC:1.13.11.24] | (RefSeq) QodI	--	--	Cupin domain	--	Cupin domain-containing protein OS=Bacillus sp. MBGLi97 OX=2070760 GN=C1T30_10575 PE=4 SV=1	S	Function unknown	MULTISPECIES: quercetin 2,3-dioxygenase [Bacillus]
EVM0013012			Y	Y	Y			[Q]	Secondary metabolites biosynthesis, transport and catabolism	Molecular Function: oxidoreductase activity (GO:0016491);; Molecular Function: transferase activity (GO:0016740);; Molecular Function: phosphopantetheine binding (GO:0031177);; Biological Process: oxidation-reduction process (GO:0055114);	K12431|8.7e-227|saci:Sinac_2078|K12431 phthioceranic/hydroxyphthioceranic acid synthase [EC:2.3.1.287] | (RefSeq) polyketide synthase family protein	[I]	Lipid transport and metabolism	Beta-ketoacyl synthase, N-terminal domain	Phthioceranic/hydroxyphthioceranic acid synthase OS=Mycobacterium bovis (strain ATCC BAA-935 / AF2122/97) OX=233413 GN=pks2 PE=3 SV=1	SDR family NAD(P)-dependent oxidoreductase OS=Geodermatophilus sp. LHW52908 OX=2303986 GN=D0Z06_04710 PE=4 SV=1	--	--	SDR family NAD(P)-dependent oxidoreductase [Geodermatophilus sp. LHW52908]
EVM0015297								[HT]	--	--	K08869|6.8e-65|tmb:Thimo_0353|K08869 aarF domain-containing kinase | (RefSeq) putative unusual protein kinase	[R]	General function prediction only	ABC1 family	Uncharacterized protein sll1770 OS=Synechocystis sp. (strain PCC 6803 / Kazusa) OX=1111708 GN=sll1770 PE=3 SV=1	ABC1 domain-containing protein OS=Gammaproteobacteria bacterium SG8_31 OX=1703405 GN=AMJ59_26145 PE=4 SV=1	S	Function unknown	hypothetical protein AMJ59_26145 [Gammaproteobacteria bacterium SG8_31]
EVM0006206			Y	Y	Y			[Q]	Secondary metabolites biosynthesis, transport and catabolism	Molecular Function: catalytic activity (GO:0003824);; Biological Process: biosynthetic process (GO:0009058);; Molecular Function: hydrolase activity, acting on ester bonds (GO:0016788);; Molecular Function: phosphopantetheine binding (GO:0031177);	K16124|4.2e-290|bagr:BA6348_15130|K16124 tyrocidine synthetase III | (RefSeq) tycC; tyrocidine non-ribosomal peptide synthetase TycC	[Q]	Secondary metabolites biosynthesis, transport and catabolism	AMP-binding enzyme	Tyrocidine synthase 3 OS=Brevibacillus parabrevis OX=54914 GN=tycC PE=1 SV=1	Amino acid adenylation protein OS=Flammeovirgaceae bacterium 311 OX=1257021 GN=D770_00005 PE=4 SV=1	Q	Secondary metabolites biosynthesis, transport and catabolism	non-ribosomal peptide synthase/polyketide synthase [Photorhabdus khanii]
EVM0014199								--	--	Molecular Function: RNA-directed 5'-3' RNA polymerase activity (GO:0003968);	--	[A]	RNA processing and modification	RNA dependent RNA polymerase	--	--	--	--	--
EVM0013200								[R]	General function prediction only	--	K07118|2.4e-06|spop:SporoP37_08695|K07118 uncharacterized protein | (RefSeq) hypothetical protein	--	--	NAD(P)H-binding	--	SDR family oxidoreductase OS=Mycolicibacterium sp. CBMA 226 OX=2606611 GN=FZI94_03635 PE=4 SV=1	--	--	NAD(P)H-binding protein [Mycolicibacterium sp. CBMA 226]
EVM0009028								--	--	Biological Process: lipid metabolic process (GO:0006629);	--	--	--	Lipase (class 3)	--	--	I	Lipid transport and metabolism	--
EVM0012276								[HR]	--	Molecular Function: catalytic activity (GO:0003824);	K23359|2.6e-45|pow:IJ21_00130|K23359 biuret amidohydrolase [EC:3.5.1.84] | (RefSeq) cysteine hydrolase	--	--	Isochorismatase family	Ureidoacrylate amidohydrolase RutB OS=Haliangium ochraceum (strain DSM 14365 / JCM 11303 / SMP-2) OX=502025 GN=rutB PE=3 SV=1	Nicotinamidase-related amidase OS=Sulfurisoma sediminicola OX=1381557 GN=DFR35_1581 PE=4 SV=1	Q	Secondary metabolites biosynthesis, transport and catabolism	isochorismatase family protein [Erwiniaceae bacterium PD-1]
EVM0011174				Y				--	--	--	--	[L]	Replication, recombination and repair	--	--	--	--	--	hypothetical protein, partial [Legionella nagasakiensis]
EVM0000375								--	--	Molecular Function: protein binding (GO:0005515);	--	--	--	Domain of unknown function (DUF3506)	--	--	--	--	--
EVM0016322				Y	Y			[T]	Signal transduction mechanisms	Molecular Function: ATP binding (GO:0005524);; Cellular Component: integral component of membrane (GO:0016021);; Molecular Function: ATPase activity (GO:0016887);; Molecular Function: ATPase-coupled transmembrane transporter activity (GO:0042626);	K21397|8.3e-32|samy:DB32_005186|K21397 ABC transport system ATP-binding/permease protein | (RefSeq) Putative ATP-BINDING PROTEIN ABC TRANSPORTER	[Q]	Secondary metabolites biosynthesis, transport and catabolism	ABC-2 type transporter	ABC transporter ATP-binding/permease protein Rv1747 OS=Mycobacterium tuberculosis (strain ATCC 25618 / H37Rv) OX=83332 GN=Rv1747 PE=1 SV=1	Uncharacterized protein (Fragment) OS=Rickettsiales bacterium OX=2026788 GN=CMP47_12925 PE=4 SV=1	V	Defense mechanisms	ABC transporter permease, partial [Pseudomonas syringae]
EVM0006141								--	--	--	--	--	--	50S ribosome-binding GTPase	--	Uncharacterized protein OS=Rickettsiales bacterium OX=2026788 GN=CMP47_09535 PE=4 SV=1	--	--	--
EVM0001478								--	--	Molecular Function: ARF guanyl-nucleotide exchange factor activity (GO:0005086);; Biological Process: regulation of ARF protein signal transduction (GO:0032012);	--	[U]	Intracellular trafficking, secretion, and vesicular transport	Sec7 domain	--	--	--	--	--
EVM0007715								--	--	Molecular Function: zinc ion binding (GO:0008270);; Biological Process: protein deubiquitination (GO:0016579);; Molecular Function: thiol-dependent ubiquitinyl hydrolase activity (GO:0036459);	--	[Z]	Cytoskeleton	Ubiquitin carboxyl-terminal hydrolase	--	--	--	--	hypothetical protein EON67_12320, partial [archaeon]
EVM0004062								[V]	Defense mechanisms	Molecular Function: ATP binding (GO:0005524);; Cellular Component: integral component of membrane (GO:0016021);; Molecular Function: ATPase activity (GO:0016887);; Molecular Function: ATPase-coupled transmembrane transporter activity (GO:0042626);; Biological Process: transmembrane transport (GO:0055085);	K05665|1.0e-150|sbf:JCM31447_30090|K05665 ATP-binding cassette, subfamily C (CFTR/MRP), member 1 [EC:7.6.2.3] | (RefSeq) multidrug ABC transporter ATP-binding protein	[Q]	Secondary metabolites biosynthesis, transport and catabolism	ABC transporter transmembrane region	Multidrug resistance-like ATP-binding protein MdlB OS=Escherichia coli O157:H7 OX=83334 GN=mdlB PE=3 SV=1	Multidrug ABC transporter ATP-binding protein OS=Silvanigrellales bacterium RF1110005 OX=2493639 GN=JCM31447_30090 PE=4 SV=1	P	Inorganic ion transport and metabolism	ATP-binding cassette domain-containing protein [Silvanigrellales bacterium RF1110005]
EVM0002003				Y	Y			--	--	Molecular Function: DNA-binding transcription factor activity, RNA polymerase II-specific (GO:0000981);; Cellular Component: nucleus (GO:0005634);; Biological Process: regulation of transcription, DNA-templated (GO:0006355);; Molecular Function: zinc ion binding (GO:0008270);	--	--	--	Fungal specific transcription factor domain	--	--	--	--	--
EVM0015004								[Q]	Secondary metabolites biosynthesis, transport and catabolism	Molecular Function: oxidoreductase activity (GO:0016491);; Molecular Function: metal ion binding (GO:0046872);; Molecular Function: dioxygenase activity (GO:0051213);; Biological Process: oxidation-reduction process (GO:0055114);	--	[QR]	--	non-haem dioxygenase in morphine synthesis N-terminal	--	2-oxobutyrate oxidase OS=Aquamicrobium defluvii OX=69279 GN=BG36_10190 PE=3 SV=1	C	Energy production and conversion	isopenicillin N synthase family oxygenase [Aquamicrobium defluvii]
EVM0000815			Y					--	--	--	--	--	--	PPR repeat family	--	--	--	--	--
EVM0006079				Y	Y			--	--	Molecular Function: microtubule motor activity (GO:0003777);; Molecular Function: ATP binding (GO:0005524);; Biological Process: microtubule-based movement (GO:0007018);; Molecular Function: microtubule binding (GO:0008017);	--	[Z]	Cytoskeleton	Kinesin motor domain	--	Kinesin motor domain-containing protein OS=Parcubacteria group bacterium OX=2026774 GN=CMI56_01620 PE=4 SV=1	--	--	hypothetical protein EOO65_01715, partial [Methanosarcinales archaeon]
EVM0014851								--	--	Molecular Function: protein binding (GO:0005515);	--	--	--	F-box domain	--	--	--	--	--
EVM0015590				Y				--	--	--	--	--	--	Tc5 transposase DNA-binding domain	--	--	--	--	--
EVM0012344				Y	Y			[CR]	--	Molecular Function: zinc ion binding (GO:0008270);; Molecular Function: oxidoreductase activity (GO:0016491);; Biological Process: oxidation-reduction process (GO:0055114);	K00344|3.0e-40|ocn:CUC15_15335|K00344 NADPH:quinone reductase [EC:1.6.5.5] | (RefSeq) alcohol dehydrogenase	[CR]	--	Zinc-binding dehydrogenase	Quinone oxidoreductase 1 OS=Escherichia coli (strain K12) OX=83333 GN=qorA PE=1 SV=1	PKS_ER domain-containing protein OS=Deltaproteobacteria bacterium RBG_13_65_10 OX=1797835 GN=A2Y95_07125 PE=3 SV=1	C	Energy production and conversion	hypothetical protein A2Y95_07125 [Deltaproteobacteria bacterium RBG_13_65_10]
EVM0010040	GH3			Y	Y			[G]	Carbohydrate transport and metabolism	Molecular Function: hydrolase activity, hydrolyzing O-glycosyl compounds (GO:0004553);; Biological Process: carbohydrate metabolic process (GO:0005975);	K05349|6.1e-85|sro:Sros_6143|K05349 beta-glucosidase [EC:3.2.1.21] | (RefSeq) conserved hypothetical protein	--	--	Glycosyl hydrolase family 3 C-terminal domain	Beta-glucosidase BoGH3A OS=Bacteroides ovatus (strain ATCC 8483 / DSM 1896 / JCM 5824 / NCTC 11153) OX=411476 GN=BACOVA_02644 PE=1 SV=1	Fn3_like domain-containing protein OS=Streptosporangium roseum (strain ATCC 12428 / DSM 43021 / JCM 3005 / NI 9100) OX=479432 GN=Sros_6143 PE=3 SV=1	G	Carbohydrate transport and metabolism	glycoside hydrolase family 3 C-terminal domain-containing protein [Streptosporangium roseum]
EVM0007005				Y	Y			--	--	Molecular Function: GTP binding (GO:0005525);	--	--	--	Septin	--	--	--	--	--
EVM0002415								--	--	--	--	--	--	CFEM domain	--	--	--	--	--
EVM0012733								[K]	Transcription	Molecular Function: DNA helicase activity (GO:0003678);; Molecular Function: ATP binding (GO:0005524);; Molecular Function: 5'-3' DNA helicase activity (GO:0043139);	--	[K]	Transcription	TIP49 P-loop domain	--	DNA helicase OS=Candidatus Acetothermia bacterium OX=2053493 GN=DRJ27_05370 PE=3 SV=1	--	--	RuvB-like helicase [archaeon]
EVM0011936	GH36							[G]	Carbohydrate transport and metabolism	Molecular Function: alpha-galactosidase activity (GO:0004557);; Biological Process: carbohydrate metabolic process (GO:0005975);; Biological Process: carbohydrate catabolic process (GO:0016052);	K07407|4.7e-157|sls:SLINC_7591|K07407 alpha-galactosidase [EC:3.2.1.22] | (RefSeq) glycoside hydrolase clan GH-D	--	--	Melibiase	--	Alpha-galactosidase OS=Streptomyces regalis OX=68262 GN=ADL12_46250 PE=4 SV=1	G	Carbohydrate transport and metabolism	alpha-galactosidase [Microbacterium sp. HY89]
EVM0002277								[P]	Inorganic ion transport and metabolism	Molecular Function: N-acetylglucosamine-6-sulfatase activity (GO:0008449);; Molecular Function: sulfuric ester hydrolase activity (GO:0008484);; Biological Process: glycosaminoglycan metabolic process (GO:0030203);	K01133|2.6e-20|pbs:Plabr_2355|K01133 choline-sulfatase [EC:3.1.6.6] | (RefSeq) Iduronate-2-sulfatase	[G]	Carbohydrate transport and metabolism	Sulfatase	--	Sulfatase domain-containing protein OS=Acidobacteria bacterium OX=1978231 GN=DMF83_09705 PE=3 SV=1	P	Inorganic ion transport and metabolism	hypothetical protein DMF83_09705 [Acidobacteria bacterium]
EVM0001750	GH3			Y	Y	P		[G]	Carbohydrate transport and metabolism	Molecular Function: metallocarboxypeptidase activity (GO:0004181);; Molecular Function: hydrolase activity, hydrolyzing O-glycosyl compounds (GO:0004553);; Biological Process: carbohydrate metabolic process (GO:0005975);; Biological Process: proteolysis (GO:0006508);; Molecular Function: zinc ion binding (GO:0008270);	K05349|7.2e-68|cai:Caci_6878|K05349 beta-glucosidase [EC:3.2.1.21] | (RefSeq) glycoside hydrolase family 3 domain protein	--	--	Glycosyl hydrolase family 3 C-terminal domain	Thermostable beta-glucosidase B OS=Hungateiclostridium thermocellum (strain ATCC 27405 / DSM 1237 / JCM 9322 / NBRC 103400 / NCIMB 10682 / NRRL B-4536 / VPI 7372) OX=203119 GN=bglB PE=1 SV=2	Peptidase_M14 domain-containing protein OS=Deltaproteobacteria bacterium OX=2026735 GN=CL912_11975 PE=4 SV=1	G	Carbohydrate transport and metabolism	glycoside hydrolase family 3 C-terminal domain-containing protein [Streptomyces sp. PRB2-1]
EVM0010881								--	--	--	--	--	--	--	--	Uncharacterized protein (Fragment) OS=Cytophagaceae bacterium OX=2026729 GN=EOO38_28735 PE=4 SV=1	--	--	hypothetical protein EOO38_28735, partial [Cytophagaceae bacterium]
EVM0003712								[I]	Lipid transport and metabolism	Molecular Function: catalytic activity (GO:0003824);; Molecular Function: CoA-transferase activity (GO:0008410);	K18703|8.8e-21|bxb:DR64_8762|K18703 succinate---hydroxymethylglutarate CoA-transferase [EC:2.8.3.13] | (RefSeq) coA-transferase III family protein	[I]	Lipid transport and metabolism	CoA-transferase family III	--	Uncharacterized protein OS=Gammaproteobacteria bacterium OX=1913989 GN=E2O59_05305 PE=4 SV=1	C	Energy production and conversion	CoA transferase [bacterium]
EVM0001025				Y	Y			[H]	Coenzyme transport and metabolism	Molecular Function: ferrochelatase activity (GO:0004325);; Cellular Component: cytoplasm (GO:0005737);; Biological Process: heme biosynthetic process (GO:0006783);; Molecular Function: metal ion binding (GO:0046872);	K01772|6.3e-97|tra:Trad_0218|K01772 protoporphyrin/coproporphyrin ferrochelatase [EC:4.99.1.1 4.99.1.9] | (RefSeq) ferrochelatase	[H]	Coenzyme transport and metabolism	Ferrochelatase	Ferrochelatase OS=Geobacter daltonii (strain DSM 22248 / JCM 15807 / FRC-32) OX=316067 GN=hemH PE=3 SV=1	Ferrochelatase OS=Trueperaceae bacterium OX=2026798 GN=hemH PE=3 SV=1	H	Coenzyme transport and metabolism	ferrochelatase [Trueperaceae bacterium]
EVM0016110				Y	Y			[O]	Posttranslational modification, protein turnover, chaperones	Molecular Function: ATP binding (GO:0005524);; Molecular Function: peptidase activity (GO:0008233);; Molecular Function: ATPase activity (GO:0016887);; Biological Process: SNARE complex disassembly (GO:0035494);; Biological Process: cell division (GO:0051301);	K06027|6.9e-51|wch:wcw_0613|K06027 vesicle-fusing ATPase [EC:3.6.4.6] | (RefSeq) nsfA; putative vesicle-fusing ATPase	[O]	Posttranslational modification, protein turnover, chaperones	ATPase family associated with various cellular activities (AAA)	AAA ATPase forming ring-shaped complexes OS=Micrococcus luteus (strain ATCC 4698 / DSM 20030 / JCM 1464 / NBRC 3333 / NCIMB 9278 / NCTC 2665 / VKM Ac-2230) OX=465515 GN=arc PE=3 SV=1	Cell division protease ftsH OS=Legionella santicrucis OX=45074 GN=ftsH_3 PE=3 SV=1	O	Posttranslational modification, protein turnover, chaperones	ATP-binding protein, partial [archaeon]
EVM0002592								[R]	General function prediction only	Molecular Function: protein binding (GO:0005515);	--	[S]	Function unknown	Uncharacterized protein family UPF0029	--	UPF0029 domain-containing protein OS=Emcibacter congregatus OX=2043170 GN=CRD36_17730 PE=3 SV=1	S	Function unknown	hypothetical protein EON67_01865 [archaeon]
EVM0013377								--	--	Cellular Component: integral component of membrane (GO:0016021);	--	--	--	--	--	Uncharacterized protein OS=Sphingobacteriales bacterium OX=2044944 GN=EOP48_12290 PE=4 SV=1	--	--	hypothetical protein EOP48_12290 [Sphingobacteriales bacterium]
EVM0010118				Y	Y			--	--	Molecular Function: protein binding (GO:0005515);	--	--	--	NACHT domain	--	NACHT domain-containing protein OS=Deltaproteobacteria bacterium OX=2026735 GN=CL912_02905 PE=4 SV=1	S	Function unknown	hypothetical protein EOO38_19570, partial [Cytophagaceae bacterium]
EVM0014473								--	--	--	--	[J]	Translation, ribosomal structure and biogenesis	UPF0113 Pre-PUA domain	--	--	--	--	--
EVM0010008				Y	Y			--	--	Molecular Function: nucleic acid binding (GO:0003676);	--	[R]	General function prediction only	Zinc finger, C2H2 type	--	--	M	Cell wall/membrane/envelope biogenesis	--
EVM0001722	CBM67,GH78							[E]	Amino acid transport and metabolism	Molecular Function: catalytic activity (GO:0003824);	K05989|1.0e-241|sls:SLINC_7641|K05989 alpha-L-rhamnosidase [EC:3.2.1.40] | (RefSeq) alpha-L-rhamnosidase A	--	--	Bacterial alpha-L-rhamnosidase 6 hairpin glycosidase domain	Alpha-L-rhamnosidase OS=Streptomyces avermitilis (strain ATCC 31267 / DSM 46492 / JCM 5070 / NBRC 14893 / NCIMB 12804 / NRRL 8165 / MA-4680) OX=227882 GN=SAVERM_828 PE=1 SV=1	Alpha-L-rhamnosidase OS=Streptomyces sp. TLI_185 OX=2485151 GN=EDD92_8829 PE=4 SV=1	E	Amino acid transport and metabolism	glycoside hydrolase family 78 protein [Streptomyces sp. TLI_185]
EVM0009563						P		--	--	Biological Process: ubiquitin-dependent protein catabolic process (GO:0006511);; Molecular Function: ubiquitin protein ligase binding (GO:0031625);	--	[DO]	--	Cullin family	--	Anaphase-promoting complex subunit 2 OS=Synechococcus sp. TMED187 OX=1986595 GN=CBD47_08400 PE=4 SV=1	--	--	hypothetical protein CBD47_08400 [Synechococcus sp. TMED187]
EVM0004273								[J]	Translation, ribosomal structure and biogenesis	Molecular Function: nucleotide binding (GO:0000166);; Molecular Function: aminoacyl-tRNA ligase activity (GO:0004812);; Molecular Function: tryptophan-tRNA ligase activity (GO:0004830);; Molecular Function: ATP binding (GO:0005524);; Cellular Component: cytoplasm (GO:0005737);; Biological Process: tRNA aminoacylation for protein translation (GO:0006418);; Biological Process: tryptophanyl-tRNA ami…	K01867|1.0e-70|tmo:TMO_3512|K01867 tryptophanyl-tRNA synthetase [EC:6.1.1.2] | (RefSeq) trpS; Tryptophanyl-tRNA synthetase	[J]	Translation, ribosomal structure and biogenesis	tRNA synthetases class I (W and Y)	Tryptophan--tRNA ligase OS=Geobacillus stearothermophilus OX=1422 GN=trpS PE=1 SV=1	Tryptophan--tRNA ligase OS=Actinobacteria bacterium OX=1883427 GN=trpS PE=3 SV=1	J	Translation, ribosomal structure and biogenesis	tryptophan--tRNA ligase [Actinobacteria bacterium]
EVM0016010				Y	Y			--	--	Molecular Function: DNA-binding transcription factor activity, RNA polymerase II-specific (GO:0000981);; Molecular Function: DNA binding (GO:0003677);; Cellular Component: nucleus (GO:0005634);; Biological Process: transcription, DNA-templated (GO:0006351);; Biological Process: regulation of transcription, DNA-templated (GO:0006355);; Molecular Function: zinc ion binding (GO:0008270);; Cellular C…	--	--	--	Fungal Zn(2)-Cys(6) binuclear cluster domain	--	Zn(2)-C6 fungal-type domain-containing protein OS=Deltaproteobacteria bacterium OX=2026735 GN=CL912_33490 PE=4 SV=1	--	--	hypothetical protein EOO38_21185 [Cytophagaceae bacterium]
EVM0005418	AA11,CBM19					P		--	--	--	--	--	--	--	--	Uncharacterized protein (Fragment) OS=Cytophagaceae bacterium OX=2026729 GN=EOO38_13535 PE=4 SV=1	--	--	hypothetical protein EOO38_13535, partial [Cytophagaceae bacterium]
EVM0010579				Y	Y			--	--	Molecular Function: Rho guanyl-nucleotide exchange factor activity (GO:0005089);; Biological Process: regulation of Rho protein signal transduction (GO:0035023);	--	[T]	Signal transduction mechanisms	CNH domain	--	--	--	--	--
EVM0005031				Y				--	--	Molecular Function: DNA-binding transcription factor activity, RNA polymerase II-specific (GO:0000981);; Molecular Function: zinc ion binding (GO:0008270);; Cellular Component: integral component of membrane (GO:0016021);; Cellular Component: host cell nucleus (GO:0042025);	--	--	--	Fungal specific transcription factor domain	--	Zn(2)-C6 fungal-type domain-containing protein OS=Deltaproteobacteria bacterium OX=2026735 GN=CL912_02065 PE=4 SV=1	--	--	--
EVM0008647								--	--	Biological Process: intracellular protein transport (GO:0006886);; Biological Process: endoplasmic reticulum to Golgi vesicle-mediated transport (GO:0006888);; Cellular Component: COPII vesicle coat (GO:0030127);	--	[U]	Intracellular trafficking, secretion, and vesicular transport	Sec23/Sec24 trunk domain	--	Sec23_helical domain-containing protein (Fragment) OS=Sphingobacteriaceae bacterium OX=2021370 GN=EOP43_07175 PE=4 SV=1	--	--	hypothetical protein, partial [Pseudomonas aeruginosa]
EVM0006469								--	--	Molecular Function: catalytic activity (GO:0003824);; Biological Process: nucleoside metabolic process (GO:0009116);	--	--	--	Phosphorylase superfamily	--	TPR_REGION domain-containing protein (Fragment) OS=Chromatiales bacterium OX=2026725 GN=CL799_08215 PE=4 SV=1	F	Nucleotide transport and metabolism	hypothetical protein EOO38_30455, partial [Cytophagaceae bacterium]
EVM0016514								--	--	--	--	--	--	C2 domain	--	--	--	--	--
EVM0010860								--	--	--	--	--	--	Prefoldin subunit	--	--	--	--	--
EVM0009813								--	--	Biological Process: intracellular protein transport (GO:0006886);; Biological Process: vesicle-mediated transport (GO:0016192);	--	[U]	Intracellular trafficking, secretion, and vesicular transport	Region in Clathrin and VPS	--	Uncharacterized protein (Fragment) OS=Bacillus sp. OG2 OX=1979526 GN=B9K06_27520 PE=4 SV=1	--	--	hypothetical protein EON62_00490, partial [archaeon]
EVM0004418								--	--	--	--	[R]	General function prediction only	Cyclin, N-terminal domain	--	--	--	--	--
EVM0002561								--	--	--	--	[S]	Function unknown	--	--	Uncharacterized protein OS=Candidatus Methyloumidiphilus alinensis OX=2202197 GN=DM484_10440 PE=4 SV=1	--	--	hypothetical protein DM484_10440 [Candidatus Methyloumidiphilus alinensis]
EVM0004149								[R]	General function prediction only	Molecular Function: hydrolase activity, acting on carbon-nitrogen (but not peptide) bonds (GO:0016810);	K01468|7.6e-06|sus:Acid_4089|K01468 imidazolonepropionase [EC:3.5.2.7] | (RefSeq) imidazolonepropionase	--	--	Amidohydrolase family	Exoenzymes regulatory protein AepA OS=Pectobacterium carotovorum subsp. carotovorum OX=555 GN=aepA PE=3 SV=1	Amidohydrolase OS=Arthrobacter sp. SW1 OX=1920889 GN=BIU82_04540 PE=4 SV=1	S	Function unknown	amidohydrolase [Arthrobacter sp. SW1]
EVM0001341				Y	Y			--	--	Biological Process: regulation of transcription, DNA-templated (GO:0006355);; Molecular Function: zinc ion binding (GO:0008270);; Molecular Function: sequence-specific DNA binding (GO:0043565);	--	[K]	Transcription	GATA zinc finger	--	--	--	--	--
EVM0011907								[J]	Translation, ribosomal structure and biogenesis	Molecular Function: ATP binding (GO:0005524);; Molecular Function: ATPase activity (GO:0016887);	K09882|2.7e-17|bxb:DR64_6606|K09882 cobaltochelatase CobS [EC:6.6.1.2] | (RefSeq) miro-like family protein	[R]	General function prediction only	AAA domain (dynein-related subfamily)	Uncharacterized protein SSP1341 OS=Staphylococcus saprophyticus subsp. saprophyticus (strain ATCC 15305 / DSM 20229 / NCIMB 8711 / NCTC 7292 / S-41) OX=342451 GN=SSP1341 PE=3 SV=2	VWFA domain-containing protein OS=Rickettsiales bacterium OX=2026788 GN=CMP47_09880 PE=4 SV=1	S	Function unknown	hypothetical protein EON65_07835 [archaeon]
EVM0003611								--	--	Cellular Component: nucleus (GO:0005634);; Cellular Component: small nucleolar ribonucleoprotein complex (GO:0005732);; Biological Process: rRNA processing (GO:0006364);; Cellular Component: Mpp10 complex (GO:0034457);	--	[A]	RNA processing and modification	Mpp10 protein	--	--	--	--	hypothetical protein, partial [Acinetobacter baumannii]
EVM0003622								--	--	--	--	[O]	Posttranslational modification, protein turnover, chaperones	Rpn9 C-terminal helix	--	PCI domain-containing protein OS=Gammaproteobacteria bacterium OX=1913989 GN=CMQ24_22615 PE=3 SV=1	--	--	--
EVM0009325	AA8			Y	Y	P		[IR]	--	Molecular Function: oxidoreductase activity, acting on CH-OH group of donors (GO:0016614);; Molecular Function: flavin adenine dinucleotide binding (GO:0050660);; Biological Process: oxidation-reduction process (GO:0055114);	K00108|1.0e-25|nno:NONO_c62560|K00108 choline dehydrogenase [EC:1.1.99.1] | (RefSeq) glucose-methanol-choline oxidoreductase	[R]	General function prediction only	Cytochrome domain of cellobiose dehydrogenase	Uncharacterized GMC-type oxidoreductase in thcA 5'region OS=Rhodococcus erythropolis OX=1833 PE=3 SV=1	GMC family oxidoreductase OS=Gammaproteobacteria bacterium OX=1913989 GN=DCW52_02065 PE=3 SV=1	E	Amino acid transport and metabolism	FAD-binding protein [Proteobacteria bacterium]
EVM0006385								--	--	--	--	[J]	Translation, ribosomal structure and biogenesis	Double-stranded RNA binding motif	--	--	--	--	--
EVM0004118				Y				--	--	Molecular Function: phospholipid binding (GO:0005543);; Cellular Component: cell cortex (GO:0005938);; Biological Process: maintenance of protein location in cell cortex (GO:0032065);	--	--	--	Meiotic cell cortex C-terminal pleckstrin homology	--	Mcp5_PH domain-containing protein (Fragment) OS=Cytophagaceae bacterium OX=2026729 GN=EOO38_07530 PE=4 SV=1	--	--	hypothetical protein EOO38_07530, partial [Cytophagaceae bacterium]
EVM0015945				Y				--	--	Molecular Function: protein binding (GO:0005515);	--	[P]	Inorganic ion transport and metabolism	Tetratricopeptide repeat	--	--	S	Function unknown	--
EVM0009076			Y	Y				[G]	Carbohydrate transport and metabolism	Cellular Component: integral component of membrane (GO:0016021);; Molecular Function: transmembrane transporter activity (GO:0022857);; Biological Process: transmembrane transport (GO:0055085);	K13021|3.2e-17|dav:DESACE_08470|K13021 MFS transporter, ACS family, tartrate transporter | (RefSeq) membrane protein	[G]	Carbohydrate transport and metabolism	Major Facilitator Superfamily	--	MFS domain-containing protein OS=Rhodobacterales bacterium 17-64-5 OX=1970556 GN=B7Y02_12600 PE=4 SV=1	G	Carbohydrate transport and metabolism	hypothetical protein B7Y02_12600 [Rhodobacterales bacterium 17-64-5]
EVM0015655				Y	Y			--	--	Molecular Function: DNA-binding transcription factor activity, RNA polymerase II-specific (GO:0000981);; Molecular Function: DNA binding (GO:0003677);; Cellular Component: nucleus (GO:0005634);; Biological Process: transcription, DNA-templated (GO:0006351);; Molecular Function: zinc ion binding (GO:0008270);; Cellular Component: host cell nucleus (GO:0042025);	--	--	--	Fungal specific transcription factor domain	--	Zn(2)-C6 fungal-type domain-containing protein OS=Deltaproteobacteria bacterium OX=2026735 GN=CL912_01760 PE=4 SV=1	--	--	--
EVM0013120								--	--	--	--	--	--	Proline-rich nuclear receptor coactivator motif	--	--	--	--	--
EVM0008056								--	--	Molecular Function: DNA binding (GO:0003677);; Molecular Function: DNA-directed 5'-3' RNA polymerase activity (GO:0003899);; Biological Process: transcription, DNA-templated (GO:0006351);	--	--	--	RNA polymerase III subunit RPC82	--	--	--	--	--
EVM0004166								--	--	--	--	--	--	Clr5 domain	--	--	--	--	--
EVM0007915			Y	Y	Y			[IQR]	--	Molecular Function: oxidoreductase activity (GO:0016491);	K17742|1.8e-45|ntr:B0W44_16760|K17742 sorbose reductase [EC:1.1.1.289] | (RefSeq) short-chain dehydrogenase	[R]	General function prediction only	Enoyl-(Acyl carrier protein) reductase	3-oxoacyl-[acyl-carrier-protein] reductase FabG OS=Bacillus subtilis (strain 168) OX=224308 GN=fabG PE=3 SV=3	Uncharacterized protein OS=Armatimonadetes bacterium OX=2033014 GN=DGT21_18315 PE=4 SV=1	--	--	SDR family oxidoreductase, partial [Acinetobacter baumannii]
EVM0016463								[H]	Coenzyme transport and metabolism	Molecular Function: ligase activity (GO:0016874);	K01934|5.4e-38|oah:DR92_3528|K01934 5-formyltetrahydrofolate cyclo-ligase [EC:6.3.3.2] | (RefSeq) 5-formyltetrahydrofolate cyclo-ligase family protein	--	--	--	--	5-formyltetrahydrofolate cyclo-ligase OS=Chloroflexi bacterium OX=2026724 GN=CL789_02190 PE=3 SV=1	H	Coenzyme transport and metabolism	hypothetical protein [Lampropedia cohaerens]
EVM0009886								--	--	--	--	--	--	Fungal domain of unknown function (DUF1750)	--	Uncharacterized protein OS=Deltaproteobacteria bacterium OX=2026735 GN=CL912_10020 PE=4 SV=1	--	--	--
EVM0000201				Y				--	--	Molecular Function: DNA-binding transcription factor activity, RNA polymerase II-specific (GO:0000981);; Cellular Component: nucleus (GO:0005634);; Biological Process: regulation of transcription, DNA-templated (GO:0006355);; Molecular Function: zinc ion binding (GO:0008270);; Cellular Component: host cell nucleus (GO:0042025);	--	--	--	Fungal Zn(2)-Cys(6) binuclear cluster domain	--	Zn(2)-C6 fungal-type domain-containing protein OS=Rickettsiales bacterium OX=2026788 GN=CMP47_16580 PE=4 SV=1	--	--	--
EVM0014186	GT2			Y	Y			--	--	Biological Process: polysaccharide biosynthetic process (GO:0000271);; Molecular Function: molecular_function (GO:0003674);; Molecular Function: catalytic activity (GO:0003824);; Cellular Component: cellular_component (GO:0005575);; Cellular Component: obsolete cell (GO:0005623);; Cellular Component: plasma membrane (GO:0005886);; Cellular Component: integral component of plasma membrane (GO:0005…	--	[M]	Cell wall/membrane/envelope biogenesis	Chitin synthase	--	--	M	Cell wall/membrane/envelope biogenesis	Poly-beta-1%2C6-N-acetyl-D-glucosamine synthase [Chlamydia trachomatis]
EVM0005533				Y	Y			[G]	Carbohydrate transport and metabolism	Cellular Component: integral component of membrane (GO:0016021);; Molecular Function: transmembrane transporter activity (GO:0022857);; Biological Process: transmembrane transport (GO:0055085);	K07552|2.6e-15|brk:CWS35_33520|K07552 MFS transporter, DHA1 family, multidrug resistance protein | (RefSeq) Bcr/CflA family drug resistance efflux transporter	[R]	General function prediction only	Major Facilitator Superfamily	--	MFS domain-containing protein OS=Deltaproteobacteria bacterium OX=2026735 GN=CL912_31575 PE=4 SV=1	--	--	Uncharacterised protein [Chlamydia trachomatis]
EVM0005901	CE12					P		[E]	Amino acid transport and metabolism	Molecular Function: pectinesterase activity (GO:0030599);; Biological Process: cell wall modification (GO:0042545);	K01051|2.4e-23|beba:BWI17_16470|K01051 pectinesterase [EC:3.1.1.11] | (RefSeq) hypothetical protein	--	--	GDSL-like Lipase/Acylhydrolase family	--	Uncharacterized protein OS=Betaproteobacteria bacterium GR16-43 OX=1904640 GN=BWI17_16470 PE=4 SV=1	E	Amino acid transport and metabolism	hypothetical protein BWI17_16470 [Betaproteobacteria bacterium GR16-43]
EVM0006582								[J]	Translation, ribosomal structure and biogenesis	--	--	[R]	General function prediction only	NFACT protein C-terminal domain	--	NFACT-R_1 domain-containing protein OS=Acidobacteria bacterium OX=1978231 GN=CL480_07605 PE=4 SV=1	K	Transcription	DUF814 domain-containing protein [archaeon]
EVM0011008								[J]	Translation, ribosomal structure and biogenesis	Molecular Function: tRNA binding (GO:0000049);; Molecular Function: nucleotide binding (GO:0000166);; Molecular Function: molecular_function (GO:0003674);; Molecular Function: catalytic activity (GO:0003824);; Molecular Function: aminoacyl-tRNA ligase activity (GO:0004812);; Molecular Function: threonine-tRNA ligase activity (GO:0004829);; Molecular Function: ATP binding (GO:0005524);; Cellular C…	K01868|2.6e-148|ccha:ELD05_10160|K01868 threonyl-tRNA synthetase [EC:6.1.1.3] | (RefSeq) thrS; threonine--tRNA ligase	[J]	Translation, ribosomal structure and biogenesis	tRNA synthetase class II core domain (G, H, P, S and T)	Threonine--tRNA ligase OS=Thermotoga maritima (strain ATCC 43589 / MSB8 / DSM 3109 / JCM 10099) OX=243274 GN=thrS PE=3 SV=1	Threonine--tRNA ligase OS=Candidatus Thermokryptus mobilis OX=1643428 GN=thrS PE=3 SV=1	J	Translation, ribosomal structure and biogenesis	threonine--tRNA ligase [Candidatus Woesearchaeota archaeon]
EVM0007398	CE10			Y	Y	P		[I]	Lipid transport and metabolism	Molecular Function: hydrolase activity (GO:0016787);	K03929|2.9e-42|spri:SPRI_1974|K03929 para-nitrobenzyl esterase [EC:3.1.1.-] | (RefSeq) Para-nitrobenzyl esterase	[T]	Signal transduction mechanisms	Carboxylesterase family	Para-nitrobenzyl esterase OS=Bacillus subtilis (strain 168) OX=224308 GN=pnbA PE=1 SV=2	Carboxylic ester hydrolase OS=Caballeronia sordidicola OX=196367 GN=BSU04_33130 PE=3 SV=1	I	Lipid transport and metabolism	carboxylesterase family protein [Caballeronia mineralivorans]
EVM0005745				Y				--	--	--	--	[R]	General function prediction only	C2H2-type zinc finger	--	--	--	--	--
EVM0014876								[O]	Posttranslational modification, protein turnover, chaperones	Molecular Function: endopeptidase activity (GO:0004175);; Molecular Function: threonine-type endopeptidase activity (GO:0004298);; Cellular Component: proteasome core complex (GO:0005839);; Biological Process: ubiquitin-dependent protein catabolic process (GO:0006511);; Cellular Component: proteasome core complex, alpha-subunit complex (GO:0019773);; Biological Process: proteolysis involved in ce…	--	[O]	Posttranslational modification, protein turnover, chaperones	Proteasome subunit	--	Proteasome endopeptidase complex, archaeal, alpha subunit OS=Thermotogae bacterium OX=2053689 GN=psmA PE=4 SV=1	--	--	proteasome endopeptidase complex, archaeal, alpha subunit [Thermoprotei archaeon]
EVM0014043								--	--	Molecular Function: ribonuclease P activity (GO:0004526);; Cellular Component: nucleus (GO:0005634);; Biological Process: tRNA processing (GO:0008033);	--	--	--	Rpp20 subunit of nuclear RNase MRP and P	--	--	--	--	--
EVM0000899				Y	Y			--	--	Molecular Function: protein binding (GO:0005515);	--	[A]	RNA processing and modification	Tetratricopeptide repeat	--	--	O	Posttranslational modification, protein turnover, chaperones	--
EVM0014866								--	--	Cellular Component: integral component of membrane (GO:0016021);	--	--	--	HbrB-like	--	Uncharacterized protein (Fragment) OS=Cytophagaceae bacterium OX=2026729 GN=EOO38_29785 PE=4 SV=1	--	--	hypothetical protein EOO38_29785, partial [Cytophagaceae bacterium]
EVM0015370				Y				--	--	Molecular Function: protein binding (GO:0005515);; Cellular Component: membrane (GO:0016020);; Biological Process: metal ion transport (GO:0030001);; Molecular Function: metal ion transmembrane transporter activity (GO:0046873);; Biological Process: transmembrane transport (GO:0055085);	--	--	--	Ankyrin repeats (3 copies)	--	--	S	Function unknown	--
EVM0004043								--	--	--	--	--	--	--	--	Uncharacterized protein OS=Bacteroidetes bacterium OX=1898104 GN=E6H10_03435 PE=4 SV=1	--	--	hypothetical protein E6H10_03435 [Bacteroidetes bacterium]
EVM0005880								[HR]	--	--	K01561|6.5e-29|brn:D1F64_04620|K01561 haloacetate dehalogenase [EC:3.8.1.3] | (RefSeq) alpha/beta hydrolase	[I]	Lipid transport and metabolism	Alpha/beta hydrolase family	Soluble epoxide hydrolase OS=Corynebacterium sp. (strain C12) OX=268954 PE=1 SV=3	Haloacetate dehalogenase OS=Hypericibacter adhaerens OX=2602016 GN=FRZ61_38020 PE=4 SV=1	S	Function unknown	alpha/beta fold hydrolase [Hypericibacter adhaerens]
EVM0004864	GT62				Y			[M]	Cell wall/membrane/envelope biogenesis	Molecular Function: transferase activity (GO:0016740);	--	--	--	Anp1	--	Glycosyltransferase OS=Streptomyces palmae OX=1701085 GN=E4099_24065 PE=4 SV=1	M	Cell wall/membrane/envelope biogenesis	glycosyltransferase [Streptomyces palmae]
EVM0002029								[L]	Replication, recombination and repair	Molecular Function: molecular_function (GO:0003674);; Molecular Function: nucleic acid binding (GO:0003676);; Molecular Function: RNA helicase activity (GO:0003724);; Molecular Function: catalytic activity (GO:0003824);; Molecular Function: RNA helicase activity (GO:0004004);; Molecular Function: helicase activity (GO:0004386);; Molecular Function: ATP binding (GO:0005524);; Cellular Component: c…	K03727|3.8e-22|fra:Francci3_2605|K03727 ATP-dependent RNA helicase HelY [EC:3.6.4.-] | (RefSeq) DSH-like	[R]	General function prediction only	DEAD/DEAH box helicase	Probable helicase HelY OS=Mycobacterium tuberculosis (strain CDC 1551 / Oshkosh) OX=83331 GN=helY PE=3 SV=1	DEAD/DEAH box helicase OS=Cyanobacteria bacterium UBA9273 OX=2055791 GN=DC064_16290 PE=4 SV=1	L	Replication, recombination and repair	DEAD/DEAH box helicase [Frankia casuarinae]
EVM0009918								--	--	Biological Process: protein deubiquitination (GO:0016579);; Molecular Function: thiol-dependent ubiquitinyl hydrolase activity (GO:0036459);	--	[O]	Posttranslational modification, protein turnover, chaperones	Ubiquitin carboxyl-terminal hydrolase	--	Uncharacterized protein OS=Rickettsiales bacterium OX=2026788 GN=CMP47_14525 PE=4 SV=1	--	--	hypothetical protein EOO38_23540, partial [Cytophagaceae bacterium]
EVM0012273				Y	Y			--	--	Molecular Function: DNA-binding transcription factor activity, RNA polymerase II-specific (GO:0000981);; Cellular Component: nucleus (GO:0005634);; Biological Process: regulation of transcription, DNA-templated (GO:0006355);; Molecular Function: zinc ion binding (GO:0008270);	--	--	--	Fungal Zn(2)-Cys(6) binuclear cluster domain	--	--	M	Cell wall/membrane/envelope biogenesis	Zn(II)2Cys6 transcription factor [Staphylococcus aureus]
EVM0006600								[R]	General function prediction only	Molecular Function: kinase activity (GO:0016301);	--	--	--	Ecdysteroid kinase	--	Ecdysteroid kinase OS=Marinomonas aquiplantarum OX=491951 GN=DFP76_11645 PE=4 SV=1	S	Function unknown	MULTISPECIES: phosphotransferase [unclassified Thioalkalivibrio]
EVM0009003								--	--	Cellular Component: integral component of membrane (GO:0016021);	--	--	--	Vacuolar segregation subunit 7	--	Uncharacterized protein (Fragment) OS=Oxalobacteraceae bacterium OX=1871070 GN=EOO77_27740 PE=4 SV=1	--	--	hypothetical protein EOO77_27740, partial [Oxalobacteraceae bacterium]
EVM0012292								[I]	Lipid transport and metabolism	Molecular Function: oxidoreductase activity (GO:0016491);; Molecular Function: NADP binding (GO:0050661);; Molecular Function: NAD binding (GO:0051287);	K08319|3.0e-50|vgo:GJW-30_1_03462|K08319 L-threonate 2-dehydrogenase [EC:1.1.1.411] | (RefSeq) Hgd_3; 2-(hydroxymethyl)glutarate dehydrogenase	[R]	General function prediction only	NAD-binding of NADP-dependent 3-hydroxyisobutyrate dehydrogenase	L-threonate dehydrogenase OS=Cupriavidus necator (strain ATCC 17699 / H16 / DSM 428 / Stanier 337) OX=381666 GN=ltnD PE=1 SV=1	3-hydroxyisobutyrate dehydrogenase OS=Stella humosa OX=94 GN=EDC65_3190 PE=4 SV=1	I	Lipid transport and metabolism	NAD-binding protein [Stella humosa]
EVM0009084								[F]	Nucleotide transport and metabolism	Molecular Function: phosphoribosylformylglycinamidine synthase activity (GO:0004642);; Molecular Function: ATP binding (GO:0005524);; Cellular Component: cytoplasm (GO:0005737);; Biological Process: 'de novo' IMP biosynthetic process (GO:0006189);; Biological Process: glutamine metabolic process (GO:0006541);; Molecular Function: metal ion binding (GO:0046872);	K01952|0.0e+00|ebs:ECTOBSL9_3102|K01952 phosphoribosylformylglycinamidine synthase [EC:6.3.5.3] | (RefSeq) phosphoribosylformylglycinamidine synthase	[F]	Nucleotide transport and metabolism	CobB/CobQ-like glutamine amidotransferase domain	Phosphoribosylformylglycinamidine synthase OS=Methylobacillus flagellatus (strain KT / ATCC 51484 / DSM 6875) OX=265072 GN=purL PE=3 SV=2	Phosphoribosylformylglycinamidine synthase OS=Ectothiorhodospira marina OX=1396821 GN=purL PE=3 SV=1	F	Nucleotide transport and metabolism	phosphoribosylformylglycinamidine synthase [Ectothiorhodospira marina]
EVM0008162			Y	Y	Y			[T]	Signal transduction mechanisms	Molecular Function: protein kinase activity (GO:0004672);; Molecular Function: ATP binding (GO:0005524);; Biological Process: protein phosphorylation (GO:0006468);	K12132|2.0e-16|lah:LA20533_00675|K12132 eukaryotic-like serine/threonine-protein kinase [EC:2.7.11.1] | (RefSeq) serine/threonine protein kinase	[T]	Signal transduction mechanisms	Protein kinase domain	Serine/threonine-protein kinase PknL OS=Mycobacterium tuberculosis (strain CDC 1551 / Oshkosh) OX=83331 GN=pknL PE=3 SV=1	Non-specific serine/threonine protein kinase OS=Parcubacteria group bacterium OX=2026774 GN=CMI56_02960 PE=4 SV=1	--	--	serine/threonine protein kinase [Arsenophonus endosymbiont of Bemisia tabaci]
EVM0016392				Y	Y			[L]	Replication, recombination and repair	Molecular Function: nucleic acid binding (GO:0003676);; Molecular Function: helicase activity (GO:0004386);; Molecular Function: ATP binding (GO:0005524);	K11927|9.4e-71|aro:B0909_01395|K11927 ATP-dependent RNA helicase RhlE [EC:3.6.4.13] | (RefSeq) DEAD/DEAH box helicase	[A]	RNA processing and modification	DEAD/DEAH box helicase	ATP-dependent RNA helicase RhlE OS=Escherichia coli (strain K12) OX=83333 GN=rhlE PE=1 SV=3	RNA helicase OS=Rhizobium tumorigenes OX=2041385 GN=CPJ17_25900 PE=4 SV=1	L	Replication, recombination and repair	DEAD/DEAH box helicase, partial [archaeon]
EVM0015965								[R]	General function prediction only	--	--	--	--	NAD(P)H-binding	--	NmrA domain-containing protein OS=Rickettsiales bacterium OX=2026788 GN=CMP47_15555 PE=4 SV=1	--	--	--
EVM0002115				Y	Y			[O]	Posttranslational modification, protein turnover, chaperones	Molecular Function: ATP binding (GO:0005524);; Cellular Component: cytoplasm (GO:0005737);; Biological Process: protein folding (GO:0006457);; Molecular Function: unfolded protein binding (GO:0051082);	K04079|6.5e-135|msd:MYSTI_06682|K04079 molecular chaperone HtpG | (RefSeq) heat shock protein 90	[O]	Posttranslational modification, protein turnover, chaperones	Hsp90 protein	Chaperone protein HtpG OS=Myxococcus xanthus (strain DK 1622) OX=246197 GN=htpG PE=3 SV=1	Chaperone protein HtpG OS=Kangiella spongicola OX=796379 GN=htpG PE=3 SV=1	O	Posttranslational modification, protein turnover, chaperones	molecular chaperone HtpG [Microbacterium arborescens]
EVM0003007								[L]	Replication, recombination and repair	Molecular Function: molecular_function (GO:0003674);; Molecular Function: nucleic acid binding (GO:0003676);; Molecular Function: DNA binding (GO:0003677);; Molecular Function: DNA helicase activity (GO:0003678);; Molecular Function: catalytic activity (GO:0003824);; Molecular Function: DNA helicase activity (GO:0004003);; Molecular Function: helicase activity (GO:0004386);; Molecular Function: b…	K03654|6.4e-23|cke:B5M06_05380|K03654 ATP-dependent DNA helicase RecQ [EC:3.6.4.12] | (RefSeq) DNA helicase RecQ	[L]	Replication, recombination and repair	Helicase conserved C-terminal domain	ATP-dependent DNA helicase RecQ OS=Escherichia coli (strain K12) OX=83333 GN=recQ PE=1 SV=5	DUF3505 domain-containing protein (Fragment) OS=bacterium OX=1869227 GN=EON69_00975 PE=4 SV=1	L	Replication, recombination and repair	DEAD/DEAH box helicase, partial [Serratia marcescens]
EVM0014131								[C]	Energy production and conversion	Biological Process: cellular aldehyde metabolic process (GO:0006081);; Molecular Function: oxidoreductase activity (GO:0016491);; Molecular Function: oxidoreductase activity, acting on the aldehyde or oxo group of donors, NAD or NADP as acceptor (GO:0016620);; Biological Process: oxidation-reduction process (GO:0055114);	K00128|9.0e-94|nfl:COO91_02351|K00128 aldehyde dehydrogenase (NAD+) [EC:1.2.1.3] | (RefSeq) aldehyde dehydrogenase	[C]	Energy production and conversion	Aldehyde dehydrogenase family	4,4'-diaponeurosporen-aldehyde dehydrogenase OS=Staphylococcus aureus (strain NCTC 8325 / PS 47) OX=93061 GN=aldH1 PE=1 SV=1	Aldehyde dehydrogenase OS=Nostoc punctiforme NIES-2108 OX=1356359 GN=A6769_09900 PE=3 SV=1	C	Energy production and conversion	aldehyde dehydrogenase [Nostoc punctiforme NIES-2108]
EVM0012176								--	--	--	--	--	--	NUDE protein, C-terminal conserved region	--	--	--	--	--
EVM0007078				Y				[F]	Nucleotide transport and metabolism	Molecular Function: nucleoside transmembrane transporter activity (GO:0005337);; Cellular Component: integral component of membrane (GO:0016021);	K03317|8.3e-76|oac:Oscil6304_4663|K03317 concentrative nucleoside transporter, CNT family | (RefSeq) nucleoside transporter	[FP]	--	Na+ dependent nucleoside transporter C-terminus	Uncharacterized transporter HI_0519 OS=Haemophilus influenzae (strain ATCC 51907 / DSM 11121 / KW20 / Rd) OX=71421 GN=HI_0519 PE=3 SV=1	Nucleoside permease OS=Microcoleus vaginatus FGP-2 OX=756067 GN=MicvaDRAFT_2384 PE=3 SV=1	F	Nucleotide transport and metabolism	NupC/NupG family nucleoside CNT transporter [Microcoleus vaginatus]
EVM0006835				Y				[I]	Lipid transport and metabolism	Molecular Function: molecular_function (GO:0003674);; Molecular Function: catalytic activity (GO:0003824);; Molecular Function: binding (GO:0005488);; Molecular Function: protein binding (GO:0005515);; Cellular Component: cellular_component (GO:0005575);; Cellular Component: intracellular (GO:0005622);; Cellular Component: obsolete cell (GO:0005623);; Cellular Component: cytoplasm (GO:0005737);; …	K10805|4.9e-38|phh:AFB00_00425|K10805 acyl-CoA thioesterase II [EC:3.1.2.-] | (RefSeq) acyl-CoA thioesterase II	[I]	Lipid transport and metabolism	Thioesterase-like superfamily	Acyl-CoA thioesterase 2 OS=Escherichia coli O157:H7 OX=83334 GN=tesB PE=3 SV=2	Acyl-CoA thioesterase II OS=Methylocystis sp. MitZ-2018 OX=2127046 GN=C5688_16910 PE=3 SV=1	I	Lipid transport and metabolism	thioesterase family protein [Nocardioides sp. IC4_145]
EVM0016270								--	--	--	--	--	--	--	--	Uncharacterized protein OS=Rickettsiales bacterium OX=2026788 GN=CMP47_06395 PE=4 SV=1	--	--	--
EVM0008023			Y	Y				[G]	Carbohydrate transport and metabolism	Cellular Component: integral component of membrane (GO:0016021);; Molecular Function: transmembrane transporter activity (GO:0022857);; Biological Process: transmembrane transport (GO:0055085);	K13021|6.6e-55|lee:DVA44_11795|K13021 MFS transporter, ACS family, tartrate transporter | (RefSeq) MFS transporter	[G]	Carbohydrate transport and metabolism	Major Facilitator Superfamily	Putative tartrate transporter OS=Agrobacterium vitis OX=373 GN=ttuB PE=2 SV=1	MFS transporter OS=Enterobacter sp. E76 OX=2596949 GN=FR762_18560 PE=4 SV=1	G	Carbohydrate transport and metabolism	MFS transporter [Enterobacter sp. E76]
EVM0014169				Y	Y			[P]	Inorganic ion transport and metabolism	Molecular Function: calcium transmembrane transporter activity, phosphorylative mechanism (GO:0005388);; Molecular Function: ATP binding (GO:0005524);; Cellular Component: integral component of membrane (GO:0016021);	K01537|2.2e-126|ges:VT84_18360|K01537 P-type Ca2+ transporter type 2C [EC:7.2.2.10] | (RefSeq) Calcium-transporting ATPase	[P]	Inorganic ion transport and metabolism	Cation transporting ATPase, C-terminus	Calcium-transporting ATPase OS=Bacillus subtilis (strain 168) OX=224308 GN=yloB PE=1 SV=1	Calcium-translocating P-type ATPase, PMCA-type OS=Rickettsiales bacterium OX=2026788 GN=CMP47_14440 PE=4 SV=1	P	Inorganic ion transport and metabolism	calcium-translocating P-type ATPase, PMCA-type [Enterocloster asparagiformis]
EVM0005657								--	--	--	--	--	--	Heterokaryon incompatibility protein (HET)	--	HET domain-containing protein OS=Deltaproteobacteria bacterium OX=2026735 GN=CL912_32055 PE=4 SV=1	--	--	HET domain-containing protein, partial [Oxalobacteraceae bacterium]
EVM0002356				Y	Y			--	--	Molecular Function: DNA-binding transcription factor activity, RNA polymerase II-specific (GO:0000981);; Cellular Component: nucleus (GO:0005634);; Biological Process: regulation of transcription, DNA-templated (GO:0006355);; Molecular Function: zinc ion binding (GO:0008270);	--	--	--	Fungal specific transcription factor domain	--	--	--	--	--
EVM0010463				Y				--	--	Molecular Function: nucleic acid binding (GO:0003676);; Molecular Function: DNA binding (GO:0003677);	--	--	--	DDE superfamily endonuclease	--	HTH CENPB-type domain-containing protein (Fragment) OS=Sphingomonas sp. OX=28214 GN=EOP64_10380 PE=4 SV=1	--	--	hypothetical protein EOP64_10380, partial [Sphingomonas sp.]
EVM0003404				Y	Y			--	--	Molecular Function: DNA-binding transcription factor activity, RNA polymerase II-specific (GO:0000981);; Molecular Function: DNA binding (GO:0003677);; Cellular Component: nucleus (GO:0005634);; Biological Process: transcription, DNA-templated (GO:0006351);; Biological Process: regulation of transcription, DNA-templated (GO:0006355);; Molecular Function: zinc ion binding (GO:0008270);; Cellular C…	--	--	--	Fungal specific transcription factor domain	--	Zn(2)-C6 fungal-type domain-containing protein OS=Rickettsiales bacterium OX=2026788 GN=CMP47_10305 PE=4 SV=1	--	--	hypothetical protein, partial [Streptobacillus moniliformis]
EVM0011500								[I]	Lipid transport and metabolism	Molecular Function: acetate CoA-transferase activity (GO:0008775);; Biological Process: ketone body catabolic process (GO:0046952);	K01027|5.3e-125|cni:Calni_1355|K01027 3-oxoacid CoA-transferase [EC:2.8.3.5] | (RefSeq) 3-oxoacid CoA-transferase, B subunit	[C]	Energy production and conversion	Coenzyme A transferase	Probable succinyl-CoA:3-ketoacid coenzyme A transferase subunit B OS=Bacillus subtilis (strain 168) OX=224308 GN=scoB PE=1 SV=1	Acetate CoA-transferase YdiF OS=Dyella marensis OX=500610 GN=SAMN02799615_03489 PE=3 SV=1	I	Lipid transport and metabolism	MULTISPECIES: 3-oxoacid CoA-transferase subunit B [Dyella]
EVM0000649								--	--	--	--	--	--	Heterokaryon incompatibility protein (HET)	--	HET domain-containing protein OS=Rickettsiales bacterium OX=2026788 GN=CMP47_08270 PE=4 SV=1	--	--	hypothetical protein EOP49_47810, partial [Sphingobacteriales bacterium]
EVM0003104				Y	Y			--	--	Biological Process: transcription by RNA polymerase II (GO:0006366);	--	[K]	Transcription	Transcription initiation factor IID, 18kD subunit	--	--	--	--	--
EVM0000045				Y	Y			[IQR]	--	--	K18009|6.5e-12|spoa:EQM13_03595|K18009 meso-butanediol dehydrogenase / (S,S)-butanediol dehydrogenase / diacetyl reductase [EC:1.1.1.- 1.1.1.76 1.1.1.304] | (RefSeq) SDR family oxidoreductase	[Q]	Secondary metabolites biosynthesis, transport and catabolism	Enoyl-(Acyl carrier protein) reductase	3alpha-hydroxy bile acid-CoA-ester 3-dehydrogenase 1/3 OS=Clostridium scindens (strain JCM 10418 / VPI 12708) OX=29347 GN=baiA1 PE=1 SV=3	NAD(P)-dependent dehydrogenase (Short-subunit alcohol dehydrogenase family) OS=Pseudonocardia cypriaca OX=882449 GN=FB388_3824 PE=4 SV=1	--	--	SDR family oxidoreductase [Pseudonocardia cypriaca]
EVM0002428				Y				--	--	Molecular Function: nucleic acid binding (GO:0003676);; Molecular Function: DNA binding (GO:0003677);; Molecular Function: zinc ion binding (GO:0008270);	--	--	--	DDE superfamily endonuclease	--	Uncharacterized protein OS=Hymenobacter sp. OX=1898978 GN=EOO61_09000 PE=4 SV=1	--	--	hypothetical protein [Beijerinckia mobilis]
EVM0002858								[L]	Replication, recombination and repair	--	--	--	--	Protein of unknown function (DUF1524)	--	DUF1524 domain-containing protein OS=Lentzea aerocolonigenes OX=68170 GN=UK23_38745 PE=4 SV=1	L	Replication, recombination and repair	DUF1524 domain-containing protein [Lentzea sp. NEAU-D13]
EVM0004933				Y	Y			[O]	Posttranslational modification, protein turnover, chaperones	Molecular Function: serine-type endopeptidase activity (GO:0004252);; Biological Process: proteolysis (GO:0006508);	K20754|1.8e-60|dmr:Deima_2317|K20754 aqualysin 1 [EC:3.4.21.111] | (RefSeq) Aqualysin 1	[O]	Posttranslational modification, protein turnover, chaperones	Subtilase family	Aqualysin-1 OS=Thermus aquaticus OX=271 GN=pstI PE=1 SV=2	Serine protease OS=Deltaproteobacteria bacterium OX=2026735 GN=CL912_23565 PE=3 SV=1	O	Posttranslational modification, protein turnover, chaperones	S8 family peptidase [Deinococcus maricopensis]
EVM0014224								[E]	Amino acid transport and metabolism	Biological Process: amino acid transmembrane transport (GO:0003333);; Molecular Function: molecular_function (GO:0003674);; Molecular Function: transporter activity (GO:0005215);; Molecular Function: organic acid transmembrane transporter activity (GO:0005342);; Molecular Function: binding (GO:0005488);; Molecular Function: protein binding (GO:0005515);; Cellular Component: cellular_component (GO…	K11733|4.9e-71|bcoa:BF29_2453|K11733 lysine-specific permease | (RefSeq) amino acid permease family protein	[E]	Amino acid transport and metabolism	Amino acid permease	Lysine permease LysP OS=Lactococcus lactis subsp. cremoris (strain MG1363) OX=416870 GN=lysP PE=3 SV=1	Lysine:proton symporter (AAT family) OS=Scopulibacillus darangshiensis OX=442528 GN=EV207_105166 PE=4 SV=1	E	Amino acid transport and metabolism	amino acid permease [Stenotrophomonas maltophilia]
EVM0010710								--	--	--	--	--	--	Heterokaryon incompatibility protein (HET)	--	HET domain-containing protein OS=Deltaproteobacteria bacterium OX=2026735 GN=CL912_29420 PE=4 SV=1	--	--	HET domain-containing protein, partial [Oxalobacteraceae bacterium]
EVM0001868	CBM67,GH78							[E]	Amino acid transport and metabolism	Molecular Function: catalytic activity (GO:0003824);	K05989|6.0e-250|sls:SLINC_7641|K05989 alpha-L-rhamnosidase [EC:3.2.1.40] | (RefSeq) alpha-L-rhamnosidase A	--	--	Bacterial alpha-L-rhamnosidase 6 hairpin glycosidase domain	Alpha-L-rhamnosidase OS=Streptomyces avermitilis (strain ATCC 31267 / DSM 46492 / JCM 5070 / NBRC 14893 / NCIMB 12804 / NRRL 8165 / MA-4680) OX=227882 GN=SAVERM_828 PE=1 SV=1	Alpha-L-rhamnosidase OS=Streptomyces lincolnensis OX=1915 GN=SLCG_7628 PE=4 SV=1	E	Amino acid transport and metabolism	alpha-L-rhamnosidase A [Streptomyces lincolnensis]
EVM0002427				Y				[E]	Amino acid transport and metabolism	Molecular Function: urea transmembrane transporter activity (GO:0015204);; Cellular Component: membrane (GO:0016020);; Cellular Component: integral component of membrane (GO:0016021);; Molecular Function: transmembrane transporter activity (GO:0022857);; Biological Process: transmembrane transport (GO:0055085);	K20989|4.5e-96|bmeg:BG04_389|K20989 urea-proton symporter | (RefSeq) transporter, solute:sodium symporter family protein	[E]	Amino acid transport and metabolism	Sodium:solute symporter family	--	Urea active transporter OS=Alphaproteobacteria bacterium OX=1913988 GN=DSY31_00795 PE=3 SV=1	E	Amino acid transport and metabolism	sodium:solute symporter family protein [Candidatus Nitrosotalea okcheonensis]
EVM0001870				Y				--	--	Cellular Component: nucleus (GO:0005634);; Biological Process: DNA replication (GO:0006260);; Biological Process: DNA repair (GO:0006281);; Molecular Function: 5'-flap endonuclease activity (GO:0017108);; Cellular Component: Slx1-Slx4 complex (GO:0033557);	--	--	--	Slx4 endonuclease	--	--	--	--	--
EVM0014468								[I]	Lipid transport and metabolism	Molecular Function: oxidoreductase activity, acting on the CH-CH group of donors (GO:0016627);; Molecular Function: flavin adenine dinucleotide binding (GO:0050660);; Biological Process: oxidation-reduction process (GO:0055114);	K00249|9.0e-74|rbm:TEF_04480|K00249 acyl-CoA dehydrogenase [EC:1.3.8.7] | (RefSeq) acyl-CoA dehydrogenase	[I]	Lipid transport and metabolism	Acyl-CoA dehydrogenase, C-terminal domain	Probable acyl-CoA dehydrogenase YngJ OS=Bacillus subtilis (strain 168) OX=224308 GN=yngJ PE=3 SV=1	Acyl-CoA dehydrogenase OS=Pacificimonas flava OX=1234595 GN=B5C34_04505 PE=3 SV=1	I	Lipid transport and metabolism	acyl-CoA dehydrogenase family protein [Pacificimonas flava]
EVM0012011				Y	Y			[J]	Translation, ribosomal structure and biogenesis	Molecular Function: nucleic acid binding (GO:0003676);	K13195|2.5e-07|cbc:CbuK_1046|K13195 cold-inducible RNA-binding protein | (RefSeq) glycine-rich RNA-binding protein	[A]	RNA processing and modification	RNA recognition motif. (a.k.a. RRM, RBD, or RNP domain)	--	RRM domain-containing protein (Fragment) OS=Cytophagaceae bacterium OX=2026729 GN=EOO38_31490 PE=4 SV=1	K	Transcription	hypothetical protein EOO38_31490, partial [Cytophagaceae bacterium]
EVM0002312	CBM21							--	--	Molecular Function: protein binding (GO:0005515);	--	[OT]	--	Carbohydrate/starch-binding module (family 21)	--	--	--	--	--
EVM0009032				Y				--	--	Biological Process: phospholipid metabolic process (GO:0006644);; Molecular Function: phosphatidate phosphatase activity (GO:0008195);; Cellular Component: integral component of membrane (GO:0016021);	--	[I]	Lipid transport and metabolism	PAP2 superfamily	--	acidPPc domain-containing protein OS=Myxococcales bacterium OX=2026763 GN=DCE42_17645 PE=3 SV=1	--	--	phosphatase PAP2 family protein [Minicystis rosea]
EVM0011178				Y	Y			--	--	--	--	--	--	Folliculin-interacting protein N-terminus	--	--	--	--	--
EVM0004783								--	--	--	--	--	--	Heterokaryon incompatibility protein (HET)	--	HET domain-containing protein OS=Deltaproteobacteria bacterium OX=2026735 GN=CL912_22055 PE=4 SV=1	--	--	HET domain-containing protein, partial [Cytophagaceae bacterium]
EVM0002300								--	--	--	--	[DZ]	--	SDA1	--	--	--	--	hypothetical protein EON62_02705 [archaeon]
EVM0010994				Y				[M]	Cell wall/membrane/envelope biogenesis	Molecular Function: nucleotide binding (GO:0000166);; Molecular Function: molecular_function (GO:0003674);; Molecular Function: catalytic activity (GO:0003824);; Molecular Function: 3-beta-hydroxy-delta5-steroid dehydrogenase activity (GO:0003854);; Molecular Function: steroid delta-isomerase activity (GO:0004769);; Molecular Function: binding (GO:0005488);; Cellular Component: cellular_component…	K22320|1.1e-26|deo:CAY53_08370|K22320 2-alkyl-3-oxoalkanoate reductase [EC:1.1.1.412] | (RefSeq) 3-beta hydroxysteroid dehydrogenase	[IE]	--	3-beta hydroxysteroid dehydrogenase/isomerase family	3 beta-hydroxysteroid dehydrogenase/Delta 5-->4-isomerase OS=Mycobacterium tuberculosis (strain CDC 1551 / Oshkosh) OX=83331 GN=MT1137 PE=3 SV=1	Sterol-4alpha-carboxylate 3-dehydrogenase (Decarboxylating) OS=Fontimonas thermophila OX=1076937 GN=SAMN04488120_10677 PE=4 SV=1	M	Cell wall/membrane/envelope biogenesis	Cholesterol dehydrogenase [Chlamydia trachomatis]
EVM0008902				Y	Y			[Q]	Secondary metabolites biosynthesis, transport and catabolism	Molecular Function: catalytic activity (GO:0003824);	K12426|1.2e-26|smal:SMALA_1348|K12426 long chain fatty acid CoA FadD26 | (RefSeq) AMP-dependent synthetase and ligase	[R]	General function prediction only	AMP-binding enzyme	4-hydroxyphenylalkanoate adenylyltransferase OS=Mycobacterium tuberculosis (strain ATCC 25618 / H37Rv) OX=83332 GN=fadD29 PE=1 SV=1	Uncharacterized protein (Fragment) OS=Proteobacteria bacterium OX=1977087 GN=EOP04_22635 PE=4 SV=1	--	--	hypothetical protein EOP04_22635, partial [Proteobacteria bacterium]
EVM0016057								[O]	Posttranslational modification, protein turnover, chaperones	Biological Process: protein folding (GO:0006457);; Molecular Function: unfolded protein binding (GO:0051082);	K03686|1.4e-07|pwo:UX70_C0001G0635|K03686 molecular chaperone DnaJ | (RefSeq) chaperone protein DnaJ, molecular chaperone DnaJ	[O]	Posttranslational modification, protein turnover, chaperones	DnaJ domain	Chaperone protein DnaJ OS=Synechococcus sp. (strain WH8102) OX=84588 GN=dnaJ PE=3 SV=1	Chaperone protein DnaJ OS=candidate division WS2 bacterium ADurb.Bin280 OX=1852829 GN=dnaJ PE=4 SV=1	O	Posttranslational modification, protein turnover, chaperones	Chaperone protein DnaJ [candidate division WS2 bacterium ADurb.Bin280]
EVM0001026	CE10		Y					[I]	Lipid transport and metabolism	Molecular Function: hydrolase activity (GO:0016787);	K01066|3.9e-17|llu:AKJ09_08727|K01066 acetyl esterase [EC:3.1.1.-] | (RefSeq) Esterase/lipase	--	--	alpha/beta hydrolase fold	--	Acetyl esterase/lipase OS=Promicromonospora sp. CF082 OX=2135724 GN=C8K31_107272 PE=4 SV=1	I	Lipid transport and metabolism	alpha/beta hydrolase [Promicromonospora sp. CF082]
EVM0003609								[P]	Inorganic ion transport and metabolism	Molecular Function: N,N-dimethylaniline monooxygenase activity (GO:0004499);; Molecular Function: 4-hydroxyacetophenone monooxygenase activity (GO:0033767);; Molecular Function: flavin adenine dinucleotide binding (GO:0050660);; Molecular Function: NADP binding (GO:0050661);; Biological Process: oxidation-reduction process (GO:0055114);	K18277|3.4e-26|ssan:NX02_15600|K18277 trimethylamine monooxygenase [EC:1.14.13.148] | (RefSeq) hypothetical protein	[Q]	Secondary metabolites biosynthesis, transport and catabolism	Flavin-binding monooxygenase-like	--	4-hydroxyacetophenone monooxygenase OS=Pseudovibrio axinellae OX=989403 GN=hapE PE=3 SV=1	P	Inorganic ion transport and metabolism	NAD(P)-binding domain-containing protein [Staphylococcus aureus]
EVM0010367								--	--	--	--	--	--	--	--	Uncharacterized protein OS=Frankia sp. R43 OX=269536 GN=ACG83_19810 PE=4 SV=1	U	Intracellular trafficking, secretion, and vesicular transport	hypothetical protein [Actinomadura montaniterrae]
EVM0012859								--	--	--	--	--	--	--	--	Uncharacterized protein (Fragment) OS=Oxalobacteraceae bacterium OX=1871070 GN=EOO77_48020 PE=4 SV=1	--	--	hypothetical protein EOO77_48020, partial [Oxalobacteraceae bacterium]
EVM0001519								[G]	Carbohydrate transport and metabolism	Biological Process: carbohydrate metabolic process (GO:0005975);; Molecular Function: kinase activity (GO:0016301);; Molecular Function: phosphotransferase activity, alcohol group as acceptor (GO:0016773);	K00875|9.5e-98|moc:BB934_08210|K00875 D-ribulokinase [EC:2.7.1.47] | (RefSeq) ribulokinase	[G]	Carbohydrate transport and metabolism	FGGY family of carbohydrate kinases, C-terminal domain	Ribulokinase OS=Bacillus halodurans (strain ATCC BAA-125 / DSM 18197 / FERM 7344 / JCM 9153 / C-125) OX=272558 GN=araB PE=1 SV=1	Ribulokinase OS=Planctomycetes bacterium OX=2026780 GN=E3J72_08495 PE=3 SV=1	C	Energy production and conversion	ribulokinase [Planctomycetes bacterium]
EVM0003107			Y	Y				[QV]	--	Molecular Function: molecular_function (GO:0003674);; Molecular Function: catalytic activity (GO:0003824);; Molecular Function: iron ion binding (GO:0005506);; Cellular Component: cellular_component (GO:0005575);; Cellular Component: cell wall (GO:0005618);; Cellular Component: obsolete cell (GO:0005623);; Biological Process: lipid metabolic process (GO:0006629);; Biological Process: biological_p…	K23139|2.8e-17|age:AA314_06132|K23139 cytochrome P450 family 110 [EC:1.14.-.-] | (RefSeq) cytochrome P450 hydroxylase	[Q]	Secondary metabolites biosynthesis, transport and catabolism	Cytochrome P450	--	Cytochrome P450 OS=Streptomyces sp. RPA4-5 OX=2721245 GN=HEP86_09475 PE=4 SV=1	C	Energy production and conversion	cytochrome P450 [Streptomyces sp. RPA4-5]
EVM0009083								--	--	Molecular Function: protein binding (GO:0005515);	--	--	--	Ankyrin repeats (3 copies)	--	ANK_REP_REGION domain-containing protein (Fragment) OS=Streptococcus oralis OX=1303 GN=DF216_10425 PE=4 SV=1	S	Function unknown	ankyrin repeat domain-containing protein, partial [Streptococcus oralis]
EVM0009355				Y				--	--	Molecular Function: protein serine/threonine kinase activity (GO:0004674);; Molecular Function: protein binding (GO:0005515);; Molecular Function: protein-containing complex binding (GO:0044877);	--	[TBLD]	--	FAT domain	--	Non-specific serine/threonine protein kinase OS=Synechococcus sp. TMED187 OX=1986595 GN=CBD47_08020 PE=3 SV=1	--	--	hypothetical protein, partial [Lactobacillus crispatus]
EVM0009707			Y	Y	Y			[IQ]	--	Molecular Function: catalytic activity (GO:0003824);; Molecular Function: ligase activity (GO:0016874);	K18660|3.6e-54|cyp:PCC8801_2136|K18660 malonyl-CoA/methylmalonyl-CoA synthetase [EC:6.2.1.-] | (RefSeq) AMP-dependent synthetase and ligase	[I]	Lipid transport and metabolism	AMP-binding enzyme	Long-chain-fatty-acid--CoA ligase OS=Bacillus subtilis (strain 168) OX=224308 GN=lcfB PE=2 SV=2	AMP-dependent synthetase and ligase OS=Rippkaea orientalis (strain PCC 8801) OX=41431 GN=PCC8801_2136 PE=4 SV=1	--	--	acyl-CoA synthetase [Rippkaea orientalis]
EVM0001448			Y	Y				[E]	Amino acid transport and metabolism	Molecular Function: cystathionine beta-lyase activity (GO:0004121);; Molecular Function: iron ion binding (GO:0005506);; Molecular Function: oxidoreductase activity, acting on paired donors, with incorporation or reduction of molecular oxygen (GO:0016705);; Biological Process: transsulfuration (GO:0019346);; Molecular Function: heme binding (GO:0020037);; Molecular Function: pyridoxal phosphate b…	K01739|1.7e-58|fmr:Fuma_00391|K01739 cystathionine gamma-synthase [EC:2.5.1.48] | (RefSeq) metB; Cystathionine gamma-synthase	[E]	Amino acid transport and metabolism	Cytochrome P450	--	Cystathionine beta-lyase OS=Planctomycetes bacterium CA54 OX=2527985 GN=metC PE=3 SV=1	E	Amino acid transport and metabolism	aminotransferase class I/II-fold pyridoxal phosphate-dependent enzyme [Planctomycetes bacterium CA54]
EVM0011826								--	--	Biological Process: vacuolar transport (GO:0007034);; Biological Process: metal ion transport (GO:0030001);	--	[R]	General function prediction only	Protein of unknown function (DUF2370)	--	--	--	--	--
EVM0008305								--	--	Cellular Component: integral component of membrane (GO:0016021);	--	[O]	Posttranslational modification, protein turnover, chaperones	Ring finger domain	--	E3 ubiquitin protein ligase OS=Cytophagaceae bacterium OX=2026729 GN=EOO38_08195 PE=4 SV=1	--	--	E3 ubiquitin protein ligase [Cytophagaceae bacterium]
EVM0016428				Y	Y			[R]	General function prediction only	Molecular Function: protein binding (GO:0005515);	--	[R]	General function prediction only	WD domain, G-beta repeat	--	F-box protein (Fragment) OS=Clostridia bacterium k32 OX=2528593 GN=EYS13_22875 PE=4 SV=1	L	Replication, recombination and repair	F-box protein, partial [Zhaonella formicivorans]
EVM0001476								--	--	--	--	--	--	--	--	Uncharacterized protein OS=Rickettsiales bacterium OX=2026788 GN=CMP47_15430 PE=4 SV=1	--	--	--
EVM0007279				Y	Y			[G]	Carbohydrate transport and metabolism	Biological Process: cellular glucose homeostasis (GO:0001678);; Molecular Function: hexokinase activity (GO:0004396);; Molecular Function: ATP binding (GO:0005524);; Molecular Function: glucose binding (GO:0005536);; Biological Process: carbohydrate metabolic process (GO:0005975);; Biological Process: glycolytic process (GO:0006096);; Molecular Function: phosphotransferase activity, alcohol group…	K00844|2.3e-49|pft:JBW_00035|K00844 hexokinase [EC:2.7.1.1] | (RefSeq) Hexokinase	[G]	Carbohydrate transport and metabolism	Hexokinase	--	Uncharacterized protein OS=Omnitrophica bacterium RIFCSPLOWO2_01_FULL_45_10 OX=1801826 GN=A2987_02160 PE=3 SV=1	G	Carbohydrate transport and metabolism	hypothetical protein A2987_02160 [Omnitrophica bacterium RIFCSPLOWO2_01_FULL_45_10]
EVM0014348	CE1			Y		P	P	[G]	Carbohydrate transport and metabolism	Molecular Function: hydrolase activity, hydrolyzing O-glycosyl compounds (GO:0004553);; Cellular Component: extracellular region (GO:0005576);; Biological Process: carbohydrate metabolic process (GO:0005975);; Molecular Function: hydrolase activity (GO:0016787);; Molecular Function: polysaccharide binding (GO:0030247);	K05972|8.0e-63|plk:CIK06_19100|K05972 acetylxylan esterase [EC:3.1.1.72] | (RefSeq) esterase	--	--	Esterase PHB depolymerase	Multifunctional esterase OS=Sorangium cellulosum (strain So ce56) OX=448385 GN=sce3277 PE=1 SV=1	Esterase, PHB depolymerase family OS=Micromonospora coriariae OX=285665 GN=GA0070607_5315 PE=4 SV=1	Q	Secondary metabolites biosynthesis, transport and catabolism	PHB depolymerase family esterase [Micromonospora coriariae]
EVM0006689								--	--	--	--	[U]	Intracellular trafficking, secretion, and vesicular transport	Repeating coiled region of VPS13	--	--	--	--	hypothetical protein EON65_00940 [archaeon]
EVM0003046				Y				[L]	Replication, recombination and repair	Molecular Function: magnesium ion binding (GO:0000287);; Biological Process: DNA synthesis involved in DNA repair (GO:0000731);; Molecular Function: molecular_function (GO:0003674);; Molecular Function: damaged DNA binding (GO:0003684);; Molecular Function: catalytic activity (GO:0003824);; Molecular Function: DNA-directed DNA polymerase activity (GO:0003887);; Cellular Component: cellular_compon…	K02346|2.2e-13|stea:C0679_08540|K02346 DNA polymerase IV [EC:2.7.7.7] | (RefSeq) DNA polymerase IV	[L]	Replication, recombination and repair	impB/mucB/samB family	--	DNA polymerase IV OS=Armatimonadetes bacterium CSP1-3 OX=1640515 GN=dinB PE=3 SV=1	L	Replication, recombination and repair	hypothetical protein EON64_04080 [archaeon]
EVM0004171			Y	Y	Y			[T]	Signal transduction mechanisms	Molecular Function: protein kinase activity (GO:0004672);; Molecular Function: protein serine/threonine kinase activity (GO:0004674);; Molecular Function: protein binding (GO:0005515);; Molecular Function: ATP binding (GO:0005524);; Biological Process: protein phosphorylation (GO:0006468);; Cellular Component: integral component of membrane (GO:0016021);	K12132|5.7e-22|mtai:Mtai_v1c17650|K12132 eukaryotic-like serine/threonine-protein kinase [EC:2.7.11.1] | (RefSeq) serine/threonine protein kinase	[D]	Cell cycle control, cell division, chromosome partitioning	Protein kinase domain	Serine/threonine-protein kinase PknE OS=Mycobacterium bovis (strain ATCC BAA-935 / AF2122/97) OX=233413 GN=pknE PE=3 SV=1	Non-specific serine/threonine protein kinase OS=Deltaproteobacteria bacterium OX=2026735 GN=E2O67_06680 PE=4 SV=1	--	--	serine/threonine-protein kinase [archaeon]
EVM0012642				Y				[O]	Posttranslational modification, protein turnover, chaperones	Molecular Function: serine-type endopeptidase activity (GO:0004252);	K22686|9.5e-163|woc:BA177_12755|K22686 pro-apoptotic serine protease NMA111 [EC:3.4.21.-] | (RefSeq) hypothetical protein	[R]	General function prediction only	PDZ-like domain	Periplasmic serine endoprotease DegP OS=Salmonella typhimurium (strain LT2 / SGSC1412 / ATCC 700720) OX=99287 GN=degP PE=3 SV=1	PDZ domain-containing protein OS=Proteobacteria bacterium TMED72 OX=1986848 GN=CBC32_012825 PE=4 SV=1	O	Posttranslational modification, protein turnover, chaperones	hypothetical protein E2O49_04035 [Gammaproteobacteria bacterium]
EVM0000835				Y	Y			--	--	Molecular Function: protein binding (GO:0005515);; Cellular Component: anaphase-promoting complex (GO:0005680);; Biological Process: regulation of mitotic metaphase/anaphase transition (GO:0030071);	--	[DO]	--	Anaphase promoting complex subunit 8 / Cdc23	--	Uncharacterized protein OS=Hymenobacter sp. OX=1898978 GN=EOO61_15095 PE=4 SV=1	S	Function unknown	hypothetical protein EOO61_15095 [Hymenobacter sp.]
EVM0007607								--	--	--	--	--	--	Sgf11 (transcriptional regulation protein)	--	--	--	--	--
EVM0001946								--	--	Biological Process: autophagy (GO:0006914);; Cellular Component: Atg1/ULK1 kinase complex (GO:1990316);	--	--	--	Autophagy-related protein 13	--	--	--	--	--
EVM0001553								--	--	Molecular Function: zinc ion binding (GO:0008270);	--	--	--	RING-H2 zinc finger domain	--	--	--	--	--
EVM0012251								--	--	Molecular Function: protein binding (GO:0005515);	--	--	--	WD domain, G-beta repeat	--	NACHT domain-containing protein OS=Deltaproteobacteria bacterium OX=2026735 GN=CL912_02905 PE=4 SV=1	T	Signal transduction mechanisms	hypothetical protein EOO38_19570, partial [Cytophagaceae bacterium]
EVM0006383				Y	Y			[MDT]	--	Molecular Function: ATP binding (GO:0005524);	K13525|1.8e-40|rlg:Rleg_7058|K13525 transitional endoplasmic reticulum ATPase | (RefSeq) AAA family ATPase, CDC48 subfamily	[O]	Posttranslational modification, protein turnover, chaperones	ATPase family associated with various cellular activities (AAA)	ATP-dependent zinc metalloprotease FtsH 3 OS=Sphaerobacter thermophilus (strain DSM 20745 / S 6022) OX=479434 GN=ftsH3 PE=3 SV=1	AAA domain-containing protein OS=Parcubacteria group bacterium OX=2026774 GN=CMI56_00920 PE=4 SV=1	O	Posttranslational modification, protein turnover, chaperones	AAA family ATPase [Candidatus Bathyarchaeota archaeon]
EVM0001052				Y	Y			--	--	Molecular Function: protein binding (GO:0005515);; Cellular Component: cytoplasm (GO:0005737);	--	[S]	Function unknown	SH3 domain	--	SH3 domain-containing protein (Fragment) OS=Oxalobacteraceae bacterium OX=1871070 GN=EOO77_41680 PE=4 SV=1	--	--	hypothetical protein EOO77_41680, partial [Oxalobacteraceae bacterium]
EVM0004587								--	--	Molecular Function: DNA-binding transcription factor activity, RNA polymerase II-specific (GO:0000981);; Molecular Function: DNA binding (GO:0003677);; Cellular Component: nucleus (GO:0005634);; Biological Process: transcription, DNA-templated (GO:0006351);; Biological Process: regulation of transcription, DNA-templated (GO:0006355);; Molecular Function: zinc ion binding (GO:0008270);	--	--	--	Fungal specific transcription factor domain	--	--	--	--	--
EVM0001914				Y	Y			[T]	Signal transduction mechanisms	Molecular Function: phosphorelay sensor kinase activity (GO:0000155);; Molecular Function: protein binding (GO:0005515);; Biological Process: RNA processing (GO:0006396);	K11527|1.0e-37|sdr:SCD_n00221|K11527 two-component system, sensor histidine kinase and response regulator [EC:2.7.13.3] | (RefSeq) hypothetical protein	[J]	Translation, ribosomal structure and biogenesis	TruB family pseudouridylate synthase (N terminal domain)	tRNA pseudouridine synthase B OS=Bacteroides thetaiotaomicron (strain ATCC 29148 / DSM 2079 / NCTC 10582 / E50 / VPI-5482) OX=226186 GN=truB PE=3 SV=1	Histidine kinase (Fragment) OS=Candidatus Methyloumidiphilus alinensis OX=2202197 GN=DM484_14780 PE=4 SV=1	T	Signal transduction mechanisms	PAS domain S-box protein [Candidatus Melainabacteria bacterium]
EVM0014261				Y	Y			[O]	Posttranslational modification, protein turnover, chaperones	Molecular Function: isomerase activity (GO:0016853);	K12733|1.3e-37|ial:IALB_0654|K12733 peptidyl-prolyl cis-trans isomerase-like 1 [EC:5.2.1.8] | (RefSeq) Peptidyl-prolyl cis-trans isomerase A	[O]	Posttranslational modification, protein turnover, chaperones	Cyclophilin type peptidyl-prolyl cis-trans isomerase/CLD	Putative bifunctional phosphatase/peptidyl-prolyl cis-trans isomerase OS=Streptococcus pyogenes serotype M6 (strain ATCC BAA-946 / MGAS10394) OX=286636 GN=M6_Spy1377 PE=1 SV=1	Peptidyl-prolyl cis-trans isomerase OS=Puniceicoccales bacterium CK1056 OX=2706888 GN=G0Q06_05450 PE=3 SV=1	O	Posttranslational modification, protein turnover, chaperones	hypothetical protein EON66_07380 [archaeon]
EVM0014416								[Q]	Secondary metabolites biosynthesis, transport and catabolism	Molecular Function: oxidoreductase activity, acting on single donors with incorporation of molecular oxygen, incorporation of two atoms of oxygen (GO:0016702);; Molecular Function: metal ion binding (GO:0046872);; Biological Process: oxidation-reduction process (GO:0055114);	K10252|7.4e-54|pls:VT03_22730|K10252 beta,beta-carotene 9',10'-dioxygenase [EC:1.13.11.71] | (RefSeq) Apocarotenoid-15,15'-oxygenase	[Q]	Secondary metabolites biosynthesis, transport and catabolism	Retinal pigment epithelial membrane protein	--	Dioxygenase OS=Planctomyces sp. SH-PL14 OX=1632864 GN=VT03_22730 PE=3 SV=1	Q	Secondary metabolites biosynthesis, transport and catabolism	carotenoid oxygenase family protein [Candidatus Nitrosotalea devanaterra]
EVM0006999				Y				[G]	Carbohydrate transport and metabolism	Molecular Function: DNA binding (GO:0003677);; Cellular Component: nucleus (GO:0005634);; Biological Process: transcription, DNA-templated (GO:0006351);; Molecular Function: zinc ion binding (GO:0008270);; Molecular Function: oxidoreductase activity (GO:0016491);; Biological Process: oxidation-reduction process (GO:0055114);	K00001|4.1e-33|svl:Strvi_4446|K00001 alcohol dehydrogenase [EC:1.1.1.1] | (RefSeq) Alcohol dehydrogenase GroES domain protein	--	--	Zinc-binding dehydrogenase	--	Alcohol dehydrogenase OS=Streptomyces sp. PsTaAH-130 OX=1305828 GN=K376_02240 PE=4 SV=1	S	Function unknown	zinc-binding dehydrogenase [Streptomyces sp. SID6137]
EVM0007153				Y	Y			--	--	--	--	--	--	Transient receptor potential (TRP) ion channel	--	--	--	--	--
EVM0012818								--	--	--	--	--	--	--	--	Uncharacterized protein OS=Rickettsiales bacterium OX=2026788 GN=CMP47_14415 PE=4 SV=1	--	--	--
EVM0005283				Y	Y			[V]	Defense mechanisms	Molecular Function: ATP binding (GO:0005524);; Cellular Component: integral component of membrane (GO:0016021);; Molecular Function: ATPase activity (GO:0016887);; Molecular Function: ATPase-coupled transmembrane transporter activity (GO:0042626);; Biological Process: transmembrane transport (GO:0055085);	K05665|3.3e-80|sbf:JCM31447_30090|K05665 ATP-binding cassette, subfamily C (CFTR/MRP), member 1 [EC:7.6.2.3] | (RefSeq) multidrug ABC transporter ATP-binding protein	[Q]	Secondary metabolites biosynthesis, transport and catabolism	ABC transporter	Multidrug efflux ATP-binding/permease protein BCG_0231 OS=Mycobacterium bovis (strain BCG / Pasteur 1173P2) OX=410289 GN=BCG_0231 PE=1 SV=1	Multidrug ABC transporter ATP-binding protein OS=Silvanigrellales bacterium RF1110005 OX=2493639 GN=JCM31447_30090 PE=4 SV=1	P	Inorganic ion transport and metabolism	ATP-binding cassette domain-containing protein [Silvanigrellales bacterium RF1110005]
EVM0011475						P		--	--	--	--	--	--	PT repeat	--	--	--	--	--
EVM0010123						P		--	--	Biological Process: proteolysis (GO:0006508);; Molecular Function: serine-type peptidase activity (GO:0008236);	--	[OR]	--	Serine carboxypeptidase S28	--	Septum formation initiator OS=Legionella anisa OX=28082 GN=DLD14_02775 PE=3 SV=1	M	Cell wall/membrane/envelope biogenesis	septum formation initiator [Legionella impletisoli]
EVM0008398								[T]	Signal transduction mechanisms	Molecular Function: protein kinase activity (GO:0004672);; Molecular Function: ATP binding (GO:0005524);	K12132|9.9e-26|pls:VT03_01620|K12132 eukaryotic-like serine/threonine-protein kinase [EC:2.7.11.1] | (RefSeq) prkC_1; Serine/threonine-protein kinase PrkC	[T]	Signal transduction mechanisms	Protein kinase domain	Serine/threonine-protein kinase pkn2 OS=Myxococcus xanthus OX=34 GN=pkn2 PE=3 SV=1	Non-specific serine/threonine protein kinase OS=Pedobacter sp. OX=1411316 GN=EOO88_28665 PE=4 SV=1	--	--	hypothetical protein EOO88_28665 [Pedobacter sp.]
EVM0005662								--	--	--	--	--	--	Rogdi leucine zipper containing protein	--	Uncharacterized protein OS=Oxalobacteraceae bacterium OX=1871070 GN=EOO77_31240 PE=4 SV=1	--	--	hypothetical protein EOO77_31240 [Oxalobacteraceae bacterium]
EVM0012022				Y	Y			[M]	Cell wall/membrane/envelope biogenesis	Cellular Component: integral component of membrane (GO:0016021);	K00820|1.8e-130|mtt:Ftrac_2053|K00820 glutamine---fructose-6-phosphate transaminase (isomerizing) [EC:2.6.1.16] | (RefSeq) glutamine--fructose-6-phosphate transaminase	[M]	Cell wall/membrane/envelope biogenesis	Transmembrane amino acid transporter protein	Glutamine--fructose-6-phosphate aminotransferase [isomerizing] OS=Chlorobaculum tepidum (strain ATCC 49652 / DSM 12025 / NBRC 103806 / TLS) OX=194439 GN=glmS PE=3 SV=3	Aa_trans domain-containing protein OS=Pedobacter sp. OX=1411316 GN=EOO88_15855 PE=4 SV=1	M	Cell wall/membrane/envelope biogenesis	hypothetical protein EOO88_15855 [Pedobacter sp.]
EVM0001653								[CHR]	--	Molecular Function: oxidoreductase activity, acting on the CH-OH group of donors, NAD or NADP as acceptor (GO:0016616);; Molecular Function: NAD binding (GO:0051287);; Biological Process: oxidation-reduction process (GO:0055114);	K00090|7.1e-37|sacz:AOT14_14850|K00090 glyoxylate/hydroxypyruvate/2-ketogluconate reductase [EC:1.1.1.79 1.1.1.81 1.1.1.215] | (RefSeq) tkrA; Glyoxylate/hydroxypyruvate reductase B	[E]	Amino acid transport and metabolism	D-isomer specific 2-hydroxyacid dehydrogenase, NAD binding domain	Glyoxylate/hydroxypyruvate reductase B OS=Erwinia tasmaniensis (strain DSM 17950 / CIP 109463 / Et1/99) OX=465817 GN=ghrB PE=3 SV=1	D-glycerate dehydrogenase OS=Ottowia sp. GY511 OX=2603274 GN=FVQ98_10135 PE=3 SV=1	--	--	D-glycerate dehydrogenase [Ottowia sp. GY511]
